# Supplementary material for: Gene Mining and Flavour Metabolism Analyses of Wickerhamomyces anomalus Y-1 Isolated From a Chinese Liquor Fermentation Starter
Source: Front Microbiol. 2022 May 2;13:891387. doi: 10.3389/fmicb.2022.891387 (PMC9108772; doi:10.3389/fmicb.2022.891387)
Supplement: Supplementary file 1 [file Data_Sheet_1.CSV]

Supplementary Table S2. Annotate the resulting detail table of COG
Sample Name	Category	Type	Function Description	Gene No.
Y_1_DNA	METABOLISM	P	Inorganic ion transport and metabolism	120
Y_1_DNA	POORLY CHARACTERIZED	S	Function unknown	2075
Y_1_DNA	CELLULAR PROCESSES AND SIGNALING	U	Intracellular trafficking, secretion, and vesicular transport	455
Y_1_DNA	METABOLISM	C	Energy production and conversion	230
Y_1_DNA	INFORMATION STORAGE AND PROCESSING	J	Translation, ribosomal structure and biogenesis	396
Y_1_DNA	CELLULAR PROCESSES AND SIGNALING	O	Posttranslational modification, protein turnover, chaperones	483
Y_1_DNA	METABOLISM	E	Amino acid transport and metabolism	293
Y_1_DNA	METABOLISM	I	Lipid transport and metabolism	175
Y_1_DNA	METABOLISM	G	Carbohydrate transport and metabolism	360
Y_1_DNA	METABOLISM	F	Nucleotide transport and metabolism	104
Y_1_DNA	INFORMATION STORAGE AND PROCESSING	L	Replication, recombination and repair	215
Y_1_DNA	CELLULAR PROCESSES AND SIGNALING	T	Signal transduction mechanisms	216
Y_1_DNA	CELLULAR PROCESSES AND SIGNALING	M	Cell wall/membrane/envelope biogenesis	63
Y_1_DNA	INFORMATION STORAGE AND PROCESSING	K	Transcription	381
Y_1_DNA	INFORMATION STORAGE AND PROCESSING	A	RNA processing and modification	81
Y_1_DNA	CELLULAR PROCESSES AND SIGNALING	Z	Cytoskeleton	73
Y_1_DNA	METABOLISM	H	Coenzyme transport and metabolism	122
Y_1_DNA	CELLULAR PROCESSES AND SIGNALING	D	Cell cycle control, cell division, chromosome partitioning	96
Y_1_DNA	CELLULAR PROCESSES AND SIGNALING	V	Defense mechanisms	59
Y_1_DNA	METABOLISM	Q	Secondary metabolites biosynthesis, transport and catabolism	61
Y_1_DNA	INFORMATION STORAGE AND PROCESSING	B	Chromatin structure and dynamics	72
Y_1_DNA	CELLULAR PROCESSES AND SIGNALING	N	Cell motility	5
Y_1_DNA	CELLULAR PROCESSES AND SIGNALING	Y	Nuclear structure	1
