# Supplementary material for: Gene Mining and Flavour Metabolism Analyses of Wickerhamomyces anomalus Y-1 Isolated From a Chinese Liquor Fermentation Starter
Source: Front Microbiol. 2022 May 2;13:891387. doi: 10.3389/fmicb.2022.891387 (PMC9108772; doi:10.3389/fmicb.2022.891387)
Supplement: Supplementary file 2 [file Data_Sheet_2.CSV]

Supplementary Table S3.Detail table of gene and COG correspondence
Gene ID	Location	Sample Name	Gene Description	COG ID	COG Type	COG Description	COG Type Description	COG Category
gene0002	Scaffold1	Y_1_DNA	hypothetical protein	COG0038	P	chloride channel	Inorganic ion transport and metabolism	METABOLISM
gene0135	Scaffold4	Y_1_DNA	hypothetical protein	COG0038	P	chloride channel	Inorganic ion transport and metabolism	METABOLISM
gene4877	Scaffold511	Y_1_DNA	hypothetical protein	COG0038	P	chloride channel	Inorganic ion transport and metabolism	METABOLISM
gene0003	Scaffold1	Y_1_DNA	hypothetical protein	ENOG410Y7NS	S	nucleolar pre-ribosomal-associated protein	Function unknown	POORLY CHARACTERIZED
gene0004	Scaffold1	Y_1_DNA	Nucleoporin	ENOG410YK7T	U	Allows the formation of correctly charged Gln-tRNA(Gln) through the transamidation of misacylated Glu-tRNA(Gln) in chloroplasts and mitochondria. The reaction takes place in the presence of glutamine and ATP through an activated gamma-phospho- Glu-tRNA(Gln) (By similarity)	Intracellular trafficking, secretion, and vesicular transport	CELLULAR PROCESSES AND SIGNALING
gene0005	Scaffold1	Y_1_DNA	hypothetical protein	COG0636	C	F(1)F(0) ATP synthase produces ATP from ADP in the presence of a proton or sodium gradient. F-type ATPases consist of two structural domains, F(1) containing the extramembraneous catalytic core and F(0) containing the membrane proton channel, linked together by a central stalk and a peripheral stalk. During catalysis, ATP synthesis in the catalytic domain of F(1) is coupled via a rotary mechanism…	Energy production and conversion	METABOLISM
gene1015	Scaffold46	Y_1_DNA	hypothetical protein	COG0636	C	F(1)F(0) ATP synthase produces ATP from ADP in the presence of a proton or sodium gradient. F-type ATPases consist of two structural domains, F(1) containing the extramembraneous catalytic core and F(0) containing the membrane proton channel, linked together by a central stalk and a peripheral stalk. During catalysis, ATP synthesis in the catalytic domain of F(1) is coupled via a rotary mechanism…	Energy production and conversion	METABOLISM
gene2177	Scaffold137	Y_1_DNA	CYFA0S13e01750g1_1	COG0636	C	F(1)F(0) ATP synthase produces ATP from ADP in the presence of a proton or sodium gradient. F-type ATPases consist of two structural domains, F(1) containing the extramembraneous catalytic core and F(0) containing the membrane proton channel, linked together by a central stalk and a peripheral stalk. During catalysis, ATP synthesis in the catalytic domain of F(1) is coupled via a rotary mechanism…	Energy production and conversion	METABOLISM
gene5795	Scaffold736	Y_1_DNA	ATP synthase F0 subunit 9	COG0636	C	F(1)F(0) ATP synthase produces ATP from ADP in the presence of a proton or sodium gradient. F-type ATPases consist of two structural domains, F(1) containing the extramembraneous catalytic core and F(0) containing the membrane proton channel, linked together by a central stalk and a peripheral stalk. During catalysis, ATP synthesis in the catalytic domain of F(1) is coupled via a rotary mechanism…	Energy production and conversion	METABOLISM
gene0006	Scaffold1	Y_1_DNA	hypothetical protein	COG1358	J	(ribosomal) protein	Translation, ribosomal structure and biogenesis	INFORMATION STORAGE AND PROCESSING
gene1584	Scaffold87	Y_1_DNA	H/ACA ribonucleoprotein complex subunit 2	COG1358	J	(ribosomal) protein	Translation, ribosomal structure and biogenesis	INFORMATION STORAGE AND PROCESSING
gene1747	Scaffold100	Y_1_DNA	hypothetical protein	COG1358	J	(ribosomal) protein	Translation, ribosomal structure and biogenesis	INFORMATION STORAGE AND PROCESSING
gene3301	Scaffold259	Y_1_DNA	hypothetical protein	COG1358	J	(ribosomal) protein	Translation, ribosomal structure and biogenesis	INFORMATION STORAGE AND PROCESSING
gene7060	Scaffold1433	Y_1_DNA	hypothetical protein	COG1358	J	(ribosomal) protein	Translation, ribosomal structure and biogenesis	INFORMATION STORAGE AND PROCESSING
gene6975	Scaffold1345	Y_1_DNA	hypothetical protein	COG1358	J	(ribosomal) protein	Translation, ribosomal structure and biogenesis	INFORMATION STORAGE AND PROCESSING
gene6984	Scaffold1354	Y_1_DNA	hypothetical protein	COG1358	J	(ribosomal) protein	Translation, ribosomal structure and biogenesis	INFORMATION STORAGE AND PROCESSING
gene0008	Scaffold1	Y_1_DNA	hypothetical protein	ENOG4111WR8	O	isoflavone reductase family protein	Post-translational modification, protein turnover, chaperones	CELLULAR PROCESSES AND SIGNALING
gene0010	Scaffold1	Y_1_DNA	hypothetical protein	COG5021	O	ubiquitin protein ligase	Post-translational modification, protein turnover, chaperones	CELLULAR PROCESSES AND SIGNALING
gene0812	Scaffold34	Y_1_DNA	hypothetical protein	COG5021	O	ubiquitin protein ligase	Post-translational modification, protein turnover, chaperones	CELLULAR PROCESSES AND SIGNALING
gene2325	Scaffold151	Y_1_DNA	hypothetical protein	COG5021	O	ubiquitin protein ligase	Post-translational modification, protein turnover, chaperones	CELLULAR PROCESSES AND SIGNALING
gene5041	Scaffold545	Y_1_DNA	hypothetical protein	COG5021	O	ubiquitin protein ligase	Post-translational modification, protein turnover, chaperones	CELLULAR PROCESSES AND SIGNALING
gene5205	Scaffold579	Y_1_DNA	hypothetical protein	COG5021	O	ubiquitin protein ligase	Post-translational modification, protein turnover, chaperones	CELLULAR PROCESSES AND SIGNALING
gene6115	Scaffold851	Y_1_DNA	hypothetical protein	COG5021	O	ubiquitin protein ligase	Post-translational modification, protein turnover, chaperones	CELLULAR PROCESSES AND SIGNALING
gene0011	Scaffold1	Y_1_DNA	Cytochrome b-c1 complex subunit	COG0723	C	Component of the ubiquinol-cytochrome c reductase complex (complex III or cytochrome b-c1 complex), which is a respiratory chain that generates an electrochemical potential coupled to ATP synthesis (By similarity)	Energy production and conversion	METABOLISM
gene0012	Scaffold1	Y_1_DNA	hypothetical protein	COG3673	S	Conserved hypothetical, protein	Function unknown	POORLY CHARACTERIZED
gene0013	Scaffold1	Y_1_DNA	Tetratricopeptide repeat protein	COG0457	S	repeat-containing protein	Function unknown	POORLY CHARACTERIZED
gene0128	Scaffold4	Y_1_DNA	hypothetical protein	COG0457	S	repeat-containing protein	Function unknown	POORLY CHARACTERIZED
gene1157	Scaffold56	Y_1_DNA	General transcriptional corepressor	COG0457	S	repeat-containing protein	Function unknown	POORLY CHARACTERIZED
gene3102	Scaffold234	Y_1_DNA	hypothetical protein	COG0457	S	repeat-containing protein	Function unknown	POORLY CHARACTERIZED
gene4727	Scaffold482	Y_1_DNA	Small glutamine-rich tetratricopeptide repeat-containing protein beta	COG0457	S	repeat-containing protein	Function unknown	POORLY CHARACTERIZED
gene6434	Scaffold990	Y_1_DNA	hypothetical protein	COG0457	S	repeat-containing protein	Function unknown	POORLY CHARACTERIZED
gene0014	Scaffold1	Y_1_DNA	Muscle M-line assembly protein unc-89	ENOG41120V1	S	inner centromere protein	Function unknown	POORLY CHARACTERIZED
gene0015	Scaffold1	Y_1_DNA	hypothetical protein	COG0464	O	Aaa atpase	Post-translational modification, protein turnover, chaperones	CELLULAR PROCESSES AND SIGNALING
gene0584	Scaffold23	Y_1_DNA	hypothetical protein	COG0464	O	Aaa atpase	Post-translational modification, protein turnover, chaperones	CELLULAR PROCESSES AND SIGNALING
gene0613	Scaffold24	Y_1_DNA	hypothetical protein	COG0464	O	Aaa atpase	Post-translational modification, protein turnover, chaperones	CELLULAR PROCESSES AND SIGNALING
gene1133	Scaffold54	Y_1_DNA	hypothetical protein	COG0464	O	Aaa atpase	Post-translational modification, protein turnover, chaperones	CELLULAR PROCESSES AND SIGNALING
gene1889	Scaffold112	Y_1_DNA	hypothetical protein	COG0464	O	Aaa atpase	Post-translational modification, protein turnover, chaperones	CELLULAR PROCESSES AND SIGNALING
gene1207	Scaffold60	Y_1_DNA	hypothetical protein	COG0464	O	Aaa atpase	Post-translational modification, protein turnover, chaperones	CELLULAR PROCESSES AND SIGNALING
gene1231	Scaffold61	Y_1_DNA	hypothetical protein	COG0464	O	Aaa atpase	Post-translational modification, protein turnover, chaperones	CELLULAR PROCESSES AND SIGNALING
gene1569	Scaffold85	Y_1_DNA	hypothetical protein	COG0464	O	Aaa atpase	Post-translational modification, protein turnover, chaperones	CELLULAR PROCESSES AND SIGNALING
gene2360	Scaffold154	Y_1_DNA	hypothetical protein	COG0464	O	Aaa atpase	Post-translational modification, protein turnover, chaperones	CELLULAR PROCESSES AND SIGNALING
gene3936	Scaffold345	Y_1_DNA	hypothetical protein	COG0464	O	Aaa atpase	Post-translational modification, protein turnover, chaperones	CELLULAR PROCESSES AND SIGNALING
gene5338	Scaffold611	Y_1_DNA	hypothetical protein	COG0464	O	Aaa atpase	Post-translational modification, protein turnover, chaperones	CELLULAR PROCESSES AND SIGNALING
gene0017	Scaffold1	Y_1_DNA	hypothetical protein	COG0624	E	succinyl-diaminopimelate desuccinylase activity	Amino acid transport and metabolism	METABOLISM
gene4022	Scaffold359	Y_1_DNA	hypothetical protein	COG0624	E	succinyl-diaminopimelate desuccinylase activity	Amino acid transport and metabolism	METABOLISM
gene1978	Scaffold119	Y_1_DNA	hypothetical protein	COG0624	E	succinyl-diaminopimelate desuccinylase activity	Amino acid transport and metabolism	METABOLISM
gene1987	Scaffold120	Y_1_DNA	hypothetical protein	COG0624	E	succinyl-diaminopimelate desuccinylase activity	Amino acid transport and metabolism	METABOLISM
gene2387	Scaffold157	Y_1_DNA	hypothetical protein	COG0624	E	succinyl-diaminopimelate desuccinylase activity	Amino acid transport and metabolism	METABOLISM
gene3371	Scaffold268	Y_1_DNA	hypothetical protein	COG0624	E	succinyl-diaminopimelate desuccinylase activity	Amino acid transport and metabolism	METABOLISM
gene5118	Scaffold560	Y_1_DNA	hypothetical protein	COG0624	E	succinyl-diaminopimelate desuccinylase activity	Amino acid transport and metabolism	METABOLISM
gene5347	Scaffold613	Y_1_DNA	hypothetical protein	COG0624	E	succinyl-diaminopimelate desuccinylase activity	Amino acid transport and metabolism	METABOLISM
gene5820	Scaffold743	Y_1_DNA	hypothetical protein	COG0624	E	succinyl-diaminopimelate desuccinylase activity	Amino acid transport and metabolism	METABOLISM
gene6743	Scaffold1158	Y_1_DNA	hypothetical protein	COG0624	E	succinyl-diaminopimelate desuccinylase activity	Amino acid transport and metabolism	METABOLISM
gene0018	Scaffold1	Y_1_DNA	hypothetical protein	COG0671	I	PHOsphatase	Lipid transport and metabolism	METABOLISM
gene2296	Scaffold148	Y_1_DNA	hypothetical protein	COG0671	I	PHOsphatase	Lipid transport and metabolism	METABOLISM
gene4819	Scaffold500	Y_1_DNA	hypothetical protein	COG0671	I	PHOsphatase	Lipid transport and metabolism	METABOLISM
gene5740	Scaffold720	Y_1_DNA	hypothetical protein	COG0671	I	PHOsphatase	Lipid transport and metabolism	METABOLISM
gene5860	Scaffold758	Y_1_DNA	hypothetical protein	COG0671	I	PHOsphatase	Lipid transport and metabolism	METABOLISM
gene0019	Scaffold1	Y_1_DNA	hypothetical protein	ENOG4111WNC	S	Kinetochore protein mis13	Function unknown	POORLY CHARACTERIZED
gene0020	Scaffold1	Y_1_DNA	Sedlin	COG5603	U	trafficking protein particle complex	Intracellular trafficking, secretion, and vesicular transport	CELLULAR PROCESSES AND SIGNALING
gene0021	Scaffold1	Y_1_DNA	hypothetical protein	ENOG410YEJP	S	-	Function unknown	POORLY CHARACTERIZED
gene0022	Scaffold1	Y_1_DNA	hypothetical protein	COG0477	G	major facilitator Superfamily	Carbohydrate transport and metabolism	METABOLISM
gene0085	Scaffold2	Y_1_DNA	hypothetical protein	COG0477	G	major facilitator Superfamily	Carbohydrate transport and metabolism	METABOLISM
gene0088	Scaffold2	Y_1_DNA	hypothetical protein	COG0477	G	major facilitator Superfamily	Carbohydrate transport and metabolism	METABOLISM
gene0470	Scaffold17	Y_1_DNA	putative transporter SEO1	COG0477	G	major facilitator Superfamily	Carbohydrate transport and metabolism	METABOLISM
gene0486	Scaffold18	Y_1_DNA	putative transporter SEO1	COG0477	G	major facilitator Superfamily	Carbohydrate transport and metabolism	METABOLISM
gene0512	Scaffold20	Y_1_DNA	hypothetical protein	COG0477	G	major facilitator Superfamily	Carbohydrate transport and metabolism	METABOLISM
gene0513	Scaffold20	Y_1_DNA	hypothetical protein	COG0477	G	major facilitator Superfamily	Carbohydrate transport and metabolism	METABOLISM
gene3325	Scaffold263	Y_1_DNA	hypothetical protein	COG0477	G	major facilitator Superfamily	Carbohydrate transport and metabolism	METABOLISM
gene0520	Scaffold20	Y_1_DNA	hypothetical protein	COG0477	G	major facilitator Superfamily	Carbohydrate transport and metabolism	METABOLISM
gene0521	Scaffold20	Y_1_DNA	hypothetical protein	COG0477	G	major facilitator Superfamily	Carbohydrate transport and metabolism	METABOLISM
gene5122	Scaffold560	Y_1_DNA	hypothetical protein	COG0477	G	major facilitator Superfamily	Carbohydrate transport and metabolism	METABOLISM
gene5151	Scaffold566	Y_1_DNA	hypothetical protein	COG0477	G	major facilitator Superfamily	Carbohydrate transport and metabolism	METABOLISM
gene5789	Scaffold734	Y_1_DNA	hypothetical protein	COG0477	G	major facilitator Superfamily	Carbohydrate transport and metabolism	METABOLISM
gene0528	Scaffold21	Y_1_DNA	hypothetical protein	COG0477	G	major facilitator Superfamily	Carbohydrate transport and metabolism	METABOLISM
gene2433	Scaffold162	Y_1_DNA	hypothetical protein	COG0477	G	major facilitator Superfamily	Carbohydrate transport and metabolism	METABOLISM
gene2470	Scaffold164	Y_1_DNA	hypothetical protein	COG0477	G	major facilitator Superfamily	Carbohydrate transport and metabolism	METABOLISM
gene0901	Scaffold40	Y_1_DNA	hypothetical protein	COG0477	G	major facilitator Superfamily	Carbohydrate transport and metabolism	METABOLISM
gene0996	Scaffold45	Y_1_DNA	hypothetical protein	COG0477	G	major facilitator Superfamily	Carbohydrate transport and metabolism	METABOLISM
gene1009	Scaffold46	Y_1_DNA	hypothetical protein	COG0477	G	major facilitator Superfamily	Carbohydrate transport and metabolism	METABOLISM
gene1414	Scaffold74	Y_1_DNA	hypothetical protein	COG0477	G	major facilitator Superfamily	Carbohydrate transport and metabolism	METABOLISM
gene1428	Scaffold75	Y_1_DNA	hypothetical protein	COG0477	G	major facilitator Superfamily	Carbohydrate transport and metabolism	METABOLISM
gene2213	Scaffold140	Y_1_DNA	hypothetical protein	COG0477	G	major facilitator Superfamily	Carbohydrate transport and metabolism	METABOLISM
gene2236	Scaffold141	Y_1_DNA	hypothetical protein	COG0477	G	major facilitator Superfamily	Carbohydrate transport and metabolism	METABOLISM
gene1675	Scaffold94	Y_1_DNA	hypothetical protein	COG0477	G	major facilitator Superfamily	Carbohydrate transport and metabolism	METABOLISM
gene1676	Scaffold94	Y_1_DNA	hypothetical protein	COG0477	G	major facilitator Superfamily	Carbohydrate transport and metabolism	METABOLISM
gene1694	Scaffold96	Y_1_DNA	hypothetical protein	COG0477	G	major facilitator Superfamily	Carbohydrate transport and metabolism	METABOLISM
gene1695	Scaffold96	Y_1_DNA	hypothetical protein	COG0477	G	major facilitator Superfamily	Carbohydrate transport and metabolism	METABOLISM
gene1764	Scaffold101	Y_1_DNA	hypothetical protein	COG0477	G	major facilitator Superfamily	Carbohydrate transport and metabolism	METABOLISM
gene1782	Scaffold103	Y_1_DNA	hypothetical protein	COG0477	G	major facilitator Superfamily	Carbohydrate transport and metabolism	METABOLISM
gene2837	Scaffold203	Y_1_DNA	hypothetical protein	COG0477	G	major facilitator Superfamily	Carbohydrate transport and metabolism	METABOLISM
gene2854	Scaffold205	Y_1_DNA	hypothetical protein	COG0477	G	major facilitator Superfamily	Carbohydrate transport and metabolism	METABOLISM
gene6437	Scaffold992	Y_1_DNA	hypothetical protein	COG0477	G	major facilitator Superfamily	Carbohydrate transport and metabolism	METABOLISM
gene1813	Scaffold106	Y_1_DNA	hypothetical protein	COG0477	G	major facilitator Superfamily	Carbohydrate transport and metabolism	METABOLISM
gene1836	Scaffold108	Y_1_DNA	hypothetical protein	COG0477	G	major facilitator Superfamily	Carbohydrate transport and metabolism	METABOLISM
gene2964	Scaffold218	Y_1_DNA	hypothetical protein	COG0477	G	major facilitator Superfamily	Carbohydrate transport and metabolism	METABOLISM
gene1867	Scaffold110	Y_1_DNA	hypothetical protein	COG0477	G	major facilitator Superfamily	Carbohydrate transport and metabolism	METABOLISM
gene5674	Scaffold699	Y_1_DNA	hypothetical protein	COG0477	G	major facilitator Superfamily	Carbohydrate transport and metabolism	METABOLISM
gene2890	Scaffold210	Y_1_DNA	hypothetical protein	COG0477	G	major facilitator Superfamily	Carbohydrate transport and metabolism	METABOLISM
gene3281	Scaffold257	Y_1_DNA	hypothetical protein	COG0477	G	major facilitator Superfamily	Carbohydrate transport and metabolism	METABOLISM
gene3282	Scaffold257	Y_1_DNA	hypothetical protein	COG0477	G	major facilitator Superfamily	Carbohydrate transport and metabolism	METABOLISM
gene3677	Scaffold310	Y_1_DNA	putative transporter SEO1	COG0477	G	major facilitator Superfamily	Carbohydrate transport and metabolism	METABOLISM
gene3684	Scaffold311	Y_1_DNA	putative transporter SEO1	COG0477	G	major facilitator Superfamily	Carbohydrate transport and metabolism	METABOLISM
gene3307	Scaffold260	Y_1_DNA	hypothetical protein	COG0477	G	major facilitator Superfamily	Carbohydrate transport and metabolism	METABOLISM
gene3313	Scaffold261	Y_1_DNA	hypothetical protein	COG0477	G	major facilitator Superfamily	Carbohydrate transport and metabolism	METABOLISM
gene3519	Scaffold288	Y_1_DNA	hypothetical protein	COG0477	G	major facilitator Superfamily	Carbohydrate transport and metabolism	METABOLISM
gene3771	Scaffold323	Y_1_DNA	hypothetical protein	COG0477	G	major facilitator Superfamily	Carbohydrate transport and metabolism	METABOLISM
gene6947	Scaffold1318	Y_1_DNA	hypothetical protein	COG0477	G	major facilitator Superfamily	Carbohydrate transport and metabolism	METABOLISM
gene3829	Scaffold330	Y_1_DNA	hypothetical protein	COG0477	G	major facilitator Superfamily	Carbohydrate transport and metabolism	METABOLISM
gene3830	Scaffold330	Y_1_DNA	hypothetical protein	COG0477	G	major facilitator Superfamily	Carbohydrate transport and metabolism	METABOLISM
gene4023	Scaffold359	Y_1_DNA	hypothetical protein	COG0477	G	major facilitator Superfamily	Carbohydrate transport and metabolism	METABOLISM
gene4170	Scaffold381	Y_1_DNA	putative polyamine transporter	COG0477	G	major facilitator Superfamily	Carbohydrate transport and metabolism	METABOLISM
gene4171	Scaffold381	Y_1_DNA	hypothetical protein	COG0477	G	major facilitator Superfamily	Carbohydrate transport and metabolism	METABOLISM
gene4280	Scaffold399	Y_1_DNA	hypothetical protein	COG0477	G	major facilitator Superfamily	Carbohydrate transport and metabolism	METABOLISM
gene4430	Scaffold427	Y_1_DNA	hypothetical protein	COG0477	G	major facilitator Superfamily	Carbohydrate transport and metabolism	METABOLISM
gene4466	Scaffold432	Y_1_DNA	hypothetical protein	COG0477	G	major facilitator Superfamily	Carbohydrate transport and metabolism	METABOLISM
gene4898	Scaffold516	Y_1_DNA	hypothetical protein	COG0477	G	major facilitator Superfamily	Carbohydrate transport and metabolism	METABOLISM
gene6609	Scaffold1078	Y_1_DNA	hypothetical protein	COG0477	G	major facilitator Superfamily	Carbohydrate transport and metabolism	METABOLISM
gene5137	Scaffold563	Y_1_DNA	putative membrane protein	COG0477	G	major facilitator Superfamily	Carbohydrate transport and metabolism	METABOLISM
gene5486	Scaffold649	Y_1_DNA	hypothetical protein	COG0477	G	major facilitator Superfamily	Carbohydrate transport and metabolism	METABOLISM
gene5492	Scaffold650	Y_1_DNA	hypothetical protein	COG0477	G	major facilitator Superfamily	Carbohydrate transport and metabolism	METABOLISM
gene5562	Scaffold669	Y_1_DNA	hypothetical protein	COG0477	G	major facilitator Superfamily	Carbohydrate transport and metabolism	METABOLISM
gene5893	Scaffold770	Y_1_DNA	hypothetical protein	COG0477	G	major facilitator Superfamily	Carbohydrate transport and metabolism	METABOLISM
gene6017	Scaffold814	Y_1_DNA	hypothetical protein	COG0477	G	major facilitator Superfamily	Carbohydrate transport and metabolism	METABOLISM
gene6036	Scaffold821	Y_1_DNA	hypothetical protein	COG0477	G	major facilitator Superfamily	Carbohydrate transport and metabolism	METABOLISM
gene6161	Scaffold872	Y_1_DNA	hypothetical protein	COG0477	G	major facilitator Superfamily	Carbohydrate transport and metabolism	METABOLISM
gene6162	Scaffold872	Y_1_DNA	hypothetical protein	COG0477	G	major facilitator Superfamily	Carbohydrate transport and metabolism	METABOLISM
gene6256	Scaffold913	Y_1_DNA	hypothetical protein	COG0477	G	major facilitator Superfamily	Carbohydrate transport and metabolism	METABOLISM
gene6407	Scaffold979	Y_1_DNA	hypothetical protein	COG0477	G	major facilitator Superfamily	Carbohydrate transport and metabolism	METABOLISM
gene6294	Scaffold930	Y_1_DNA	hypothetical protein	COG0477	G	major facilitator Superfamily	Carbohydrate transport and metabolism	METABOLISM
gene6405	Scaffold977	Y_1_DNA	hypothetical protein	COG0477	G	major facilitator Superfamily	Carbohydrate transport and metabolism	METABOLISM
gene6520	Scaffold1031	Y_1_DNA	hypothetical protein	COG0477	G	major facilitator Superfamily	Carbohydrate transport and metabolism	METABOLISM
gene6587	Scaffold1067	Y_1_DNA	hypothetical protein	COG0477	G	major facilitator Superfamily	Carbohydrate transport and metabolism	METABOLISM
gene6685	Scaffold1120	Y_1_DNA	hypothetical protein	COG0477	G	major facilitator Superfamily	Carbohydrate transport and metabolism	METABOLISM
gene6737	Scaffold1154	Y_1_DNA	hypothetical protein	COG0477	G	major facilitator Superfamily	Carbohydrate transport and metabolism	METABOLISM
gene6791	Scaffold1193	Y_1_DNA	Hexose transporter 2	COG0477	G	major facilitator Superfamily	Carbohydrate transport and metabolism	METABOLISM
gene7014	Scaffold1385	Y_1_DNA	hypothetical protein	COG0477	G	major facilitator Superfamily	Carbohydrate transport and metabolism	METABOLISM
gene7083	Scaffold1459	Y_1_DNA	hypothetical protein	COG0477	G	major facilitator Superfamily	Carbohydrate transport and metabolism	METABOLISM
gene0023	Scaffold1	Y_1_DNA	hypothetical protein	COG3119	P	Sulfatase	Inorganic ion transport and metabolism	METABOLISM
gene0024	Scaffold1	Y_1_DNA	CYFA0S02e03378g1_1	COG0756	F	This enzyme is involved in nucleotide metabolism it produces dUMP, the immediate precursor of thymidine nucleotides and it decreases the intracellular concentration of dUTP so that uracil cannot be incorporated into DNA (By similarity)	Nucleotide transport and metabolism	METABOLISM
gene0025	Scaffold1	Y_1_DNA	hypothetical protein	ENOG410XRSP	S	Leucine zipper-ef-hand containing transmembrane protein	Function unknown	POORLY CHARACTERIZED
gene2955	Scaffold217	Y_1_DNA	hypothetical protein	ENOG410XRSP	S	Leucine zipper-ef-hand containing transmembrane protein	Function unknown	POORLY CHARACTERIZED
gene0027	Scaffold1	Y_1_DNA	hypothetical protein	COG1075	S	Triacylglycerol Lipase	Function unknown	POORLY CHARACTERIZED
gene4425	Scaffold425	Y_1_DNA	hypothetical protein	COG1075	S	Triacylglycerol Lipase	Function unknown	POORLY CHARACTERIZED
gene0028	Scaffold1	Y_1_DNA	hypothetical protein	COG1204	L	helicase	Replication, recombination and repair	INFORMATION STORAGE AND PROCESSING
gene2880	Scaffold208	Y_1_DNA	hypothetical protein	COG1204	L	helicase	Replication, recombination and repair	INFORMATION STORAGE AND PROCESSING
gene6037	Scaffold822	Y_1_DNA	hypothetical protein	COG1204	L	helicase	Replication, recombination and repair	INFORMATION STORAGE AND PROCESSING
gene6764	Scaffold1172	Y_1_DNA	hypothetical protein	COG1204	L	helicase	Replication, recombination and repair	INFORMATION STORAGE AND PROCESSING
gene6770	Scaffold1177	Y_1_DNA	hypothetical protein	COG1204	L	helicase	Replication, recombination and repair	INFORMATION STORAGE AND PROCESSING
gene0031	Scaffold1	Y_1_DNA	hypothetical protein	COG5212	T	Phosphodiesterase	Signal transduction mechanisms	CELLULAR PROCESSES AND SIGNALING
gene0032	Scaffold1	Y_1_DNA	hypothetical protein	ENOG410YAMA	O	The proteasome is a multicatalytic proteinase complex which is characterized by its ability to cleave peptides with Arg, Phe, Tyr, Leu, and Glu adjacent to the leaving group at neutral or slightly basic pH. The proteasome has an ATP-dependent proteolytic activity (By similarity)	Post-translational modification, protein turnover, chaperones	CELLULAR PROCESSES AND SIGNALING
gene0033	Scaffold1	Y_1_DNA	hypothetical protein	COG0451	M	Nad-dependent epimerase dehydratase	Cell wall/membrane/envelope biogenesis	CELLULAR PROCESSES AND SIGNALING
gene1680	Scaffold95	Y_1_DNA	hypothetical protein	COG0451	M	Nad-dependent epimerase dehydratase	Cell wall/membrane/envelope biogenesis	CELLULAR PROCESSES AND SIGNALING
gene4478	Scaffold436	Y_1_DNA	hypothetical protein	COG0451	M	Nad-dependent epimerase dehydratase	Cell wall/membrane/envelope biogenesis	CELLULAR PROCESSES AND SIGNALING
gene1453	Scaffold77	Y_1_DNA	hypothetical protein	COG0451	M	Nad-dependent epimerase dehydratase	Cell wall/membrane/envelope biogenesis	CELLULAR PROCESSES AND SIGNALING
gene2103	Scaffold130	Y_1_DNA	hypothetical protein	COG0451	M	Nad-dependent epimerase dehydratase	Cell wall/membrane/envelope biogenesis	CELLULAR PROCESSES AND SIGNALING
gene4547	Scaffold448	Y_1_DNA	hypothetical protein	COG0451	M	Nad-dependent epimerase dehydratase	Cell wall/membrane/envelope biogenesis	CELLULAR PROCESSES AND SIGNALING
gene1454	Scaffold77	Y_1_DNA	hypothetical protein	COG0451	M	Nad-dependent epimerase dehydratase	Cell wall/membrane/envelope biogenesis	CELLULAR PROCESSES AND SIGNALING
gene2102	Scaffold130	Y_1_DNA	hypothetical protein	COG0451	M	Nad-dependent epimerase dehydratase	Cell wall/membrane/envelope biogenesis	CELLULAR PROCESSES AND SIGNALING
gene1660	Scaffold93	Y_1_DNA	hypothetical protein	COG0451	M	Nad-dependent epimerase dehydratase	Cell wall/membrane/envelope biogenesis	CELLULAR PROCESSES AND SIGNALING
gene2621	Scaffold181	Y_1_DNA	hypothetical protein	COG0451	M	Nad-dependent epimerase dehydratase	Cell wall/membrane/envelope biogenesis	CELLULAR PROCESSES AND SIGNALING
gene2634	Scaffold182	Y_1_DNA	hypothetical protein	COG0451	M	Nad-dependent epimerase dehydratase	Cell wall/membrane/envelope biogenesis	CELLULAR PROCESSES AND SIGNALING
gene2709	Scaffold190	Y_1_DNA	hypothetical protein	COG0451	M	Nad-dependent epimerase dehydratase	Cell wall/membrane/envelope biogenesis	CELLULAR PROCESSES AND SIGNALING
gene2721	Scaffold191	Y_1_DNA	hypothetical protein	COG0451	M	Nad-dependent epimerase dehydratase	Cell wall/membrane/envelope biogenesis	CELLULAR PROCESSES AND SIGNALING
gene4982	Scaffold533	Y_1_DNA	hypothetical protein	COG0451	M	Nad-dependent epimerase dehydratase	Cell wall/membrane/envelope biogenesis	CELLULAR PROCESSES AND SIGNALING
gene3551	Scaffold293	Y_1_DNA	hypothetical protein	COG0451	M	Nad-dependent epimerase dehydratase	Cell wall/membrane/envelope biogenesis	CELLULAR PROCESSES AND SIGNALING
gene3858	Scaffold335	Y_1_DNA	hypothetical protein	COG0451	M	Nad-dependent epimerase dehydratase	Cell wall/membrane/envelope biogenesis	CELLULAR PROCESSES AND SIGNALING
gene3873	Scaffold336	Y_1_DNA	hypothetical protein	COG0451	M	Nad-dependent epimerase dehydratase	Cell wall/membrane/envelope biogenesis	CELLULAR PROCESSES AND SIGNALING
gene0035	Scaffold1	Y_1_DNA	Nucleus export protein BRL1	COG5085	S	nuclear envelope protein	Function unknown	POORLY CHARACTERIZED
gene2450	Scaffold163	Y_1_DNA	Nucleus export protein BRL1	COG5085	S	nuclear envelope protein	Function unknown	POORLY CHARACTERIZED
gene0036	Scaffold1	Y_1_DNA	hypothetical protein	COG0656	S	reductase	Function unknown	POORLY CHARACTERIZED
gene0238	Scaffold7	Y_1_DNA	hypothetical protein	COG0656	S	reductase	Function unknown	POORLY CHARACTERIZED
gene0312	Scaffold10	Y_1_DNA	hypothetical protein	COG0656	S	reductase	Function unknown	POORLY CHARACTERIZED
gene0313	Scaffold10	Y_1_DNA	Aldo-keto reductase family 1 member	COG0656	S	reductase	Function unknown	POORLY CHARACTERIZED
gene0367	Scaffold12	Y_1_DNA	hypothetical protein	COG0656	S	reductase	Function unknown	POORLY CHARACTERIZED
gene2413	Scaffold159	Y_1_DNA	hypothetical protein	COG0656	S	reductase	Function unknown	POORLY CHARACTERIZED
gene3710	Scaffold314	Y_1_DNA	hypothetical protein	COG0656	S	reductase	Function unknown	POORLY CHARACTERIZED
gene3836	Scaffold331	Y_1_DNA	hypothetical protein	COG0656	S	reductase	Function unknown	POORLY CHARACTERIZED
gene4098	Scaffold370	Y_1_DNA	hypothetical protein	COG0656	S	reductase	Function unknown	POORLY CHARACTERIZED
gene4382	Scaffold419	Y_1_DNA	hypothetical protein	COG0656	S	reductase	Function unknown	POORLY CHARACTERIZED
gene4402	Scaffold423	Y_1_DNA	hypothetical protein	COG0656	S	reductase	Function unknown	POORLY CHARACTERIZED
gene5233	Scaffold586	Y_1_DNA	hypothetical protein	COG0656	S	reductase	Function unknown	POORLY CHARACTERIZED
gene5444	Scaffold639	Y_1_DNA	hypothetical protein	COG0656	S	reductase	Function unknown	POORLY CHARACTERIZED
gene6367	Scaffold960	Y_1_DNA	hypothetical protein	COG0656	S	reductase	Function unknown	POORLY CHARACTERIZED
gene6851	Scaffold1235	Y_1_DNA	hypothetical protein	COG0656	S	reductase	Function unknown	POORLY CHARACTERIZED
gene6771	Scaffold1178	Y_1_DNA	hypothetical protein	COG0656	S	reductase	Function unknown	POORLY CHARACTERIZED
gene7039	Scaffold1411	Y_1_DNA	hypothetical protein	COG0656	S	reductase	Function unknown	POORLY CHARACTERIZED
gene0037	Scaffold1	Y_1_DNA	hypothetical protein	ENOG410ZAFR	S	Ribonuclease that specifically degrades pre-mRNAs with a defective 5' end cap and is part of a pre-mRNA capping quality control. Has decapping and pyrophosphohydrolase activities. Has decapping activity toward incomplete 5' end cap mRNAs such as unmethylated 5' end-capped RNA to release GpppN and 5' end monophosphate RNA. Also possesses RNA 5'-pyrophosphohydrolase activity by hydrolyzing the 5' e…	Function unknown	POORLY CHARACTERIZED
gene0038	Scaffold1	Y_1_DNA	hypothetical protein	COG0008	J	Catalyzes the attachment of glutamate to tRNA(Glu) in a two-step reaction glutamate is first activated by ATP to form Glu-AMP and then transferred to the acceptor end of tRNA(Glu) (By similarity)	Translation, ribosomal structure and biogenesis	INFORMATION STORAGE AND PROCESSING
gene4487	Scaffold437	Y_1_DNA	hypothetical protein	COG0008	J	Catalyzes the attachment of glutamate to tRNA(Glu) in a two-step reaction glutamate is first activated by ATP to form Glu-AMP and then transferred to the acceptor end of tRNA(Glu) (By similarity)	Translation, ribosomal structure and biogenesis	INFORMATION STORAGE AND PROCESSING
gene4490	Scaffold438	Y_1_DNA	hypothetical protein	COG0008	J	Catalyzes the attachment of glutamate to tRNA(Glu) in a two-step reaction glutamate is first activated by ATP to form Glu-AMP and then transferred to the acceptor end of tRNA(Glu) (By similarity)	Translation, ribosomal structure and biogenesis	INFORMATION STORAGE AND PROCESSING
gene0039	Scaffold1	Y_1_DNA	hypothetical protein	COG1723	S	Required for meiotic nuclear division 1 homolog (S. cerevisiae)	Function unknown	POORLY CHARACTERIZED
gene1708	Scaffold97	Y_1_DNA	hypothetical protein	COG1723	S	Required for meiotic nuclear division 1 homolog (S. cerevisiae)	Function unknown	POORLY CHARACTERIZED
gene6123	Scaffold854	Y_1_DNA	hypothetical protein	COG1723	S	Required for meiotic nuclear division 1 homolog (S. cerevisiae)	Function unknown	POORLY CHARACTERIZED
gene0040	Scaffold1	Y_1_DNA	hypothetical protein	COG5296	K	Rtf1, Paf1 RNA polymerase II complex component, homolog (S. cerevisiae)	Transcription	INFORMATION STORAGE AND PROCESSING
gene0041	Scaffold1	Y_1_DNA	hypothetical protein	ENOG410XT0Z	S	adenosine deaminase	Function unknown	POORLY CHARACTERIZED
gene0042	Scaffold1	Y_1_DNA	hypothetical protein	COG0666	S	Ankyrin Repeat	Function unknown	POORLY CHARACTERIZED
gene0260	Scaffold8	Y_1_DNA	hypothetical protein	COG0666	S	Ankyrin Repeat	Function unknown	POORLY CHARACTERIZED
gene0567	Scaffold22	Y_1_DNA	hypothetical protein	COG0666	S	Ankyrin Repeat	Function unknown	POORLY CHARACTERIZED
gene0861	Scaffold37	Y_1_DNA	Ankyrin	COG0666	S	Ankyrin Repeat	Function unknown	POORLY CHARACTERIZED
gene2146	Scaffold134	Y_1_DNA	hypothetical protein	COG0666	S	Ankyrin Repeat	Function unknown	POORLY CHARACTERIZED
gene2182	Scaffold137	Y_1_DNA	hypothetical protein	COG0666	S	Ankyrin Repeat	Function unknown	POORLY CHARACTERIZED
gene2994	Scaffold221	Y_1_DNA	hypothetical protein	COG0666	S	Ankyrin Repeat	Function unknown	POORLY CHARACTERIZED
gene5312	Scaffold606	Y_1_DNA	hypothetical protein	COG0666	S	Ankyrin Repeat	Function unknown	POORLY CHARACTERIZED
gene5431	Scaffold636	Y_1_DNA	Palmitoyltransferase AKR1	COG0666	S	Ankyrin Repeat	Function unknown	POORLY CHARACTERIZED
gene6423	Scaffold985	Y_1_DNA	Transcription factor	COG0666	S	Ankyrin Repeat	Function unknown	POORLY CHARACTERIZED
gene6445	Scaffold995	Y_1_DNA	Ankyrin-1	COG0666	S	Ankyrin Repeat	Function unknown	POORLY CHARACTERIZED
gene0043	Scaffold1	Y_1_DNA	hypothetical protein	COG5657	O	Importin	Post-translational modification, protein turnover, chaperones	CELLULAR PROCESSES AND SIGNALING
gene1808	Scaffold105	Y_1_DNA	hypothetical protein	COG5657	O	Importin	Post-translational modification, protein turnover, chaperones	CELLULAR PROCESSES AND SIGNALING
gene5398	Scaffold626	Y_1_DNA	hypothetical protein	COG5657	O	Importin	Post-translational modification, protein turnover, chaperones	CELLULAR PROCESSES AND SIGNALING
gene0044	Scaffold1	Y_1_DNA	hypothetical protein	ENOG410XR77	U	Allantoate permease	Intracellular trafficking, secretion, and vesicular transport	CELLULAR PROCESSES AND SIGNALING
gene0402	Scaffold14	Y_1_DNA	hypothetical protein	ENOG410XR77	U	Allantoate permease	Intracellular trafficking, secretion, and vesicular transport	CELLULAR PROCESSES AND SIGNALING
gene3372	Scaffold268	Y_1_DNA	hypothetical protein	ENOG410XR77	U	Allantoate permease	Intracellular trafficking, secretion, and vesicular transport	CELLULAR PROCESSES AND SIGNALING
gene3373	Scaffold268	Y_1_DNA	hypothetical protein	ENOG410XR77	U	Allantoate permease	Intracellular trafficking, secretion, and vesicular transport	CELLULAR PROCESSES AND SIGNALING
gene1271	Scaffold64	Y_1_DNA	hypothetical protein	ENOG410XR77	U	Allantoate permease	Intracellular trafficking, secretion, and vesicular transport	CELLULAR PROCESSES AND SIGNALING
gene2618	Scaffold180	Y_1_DNA	K(+)/H(+) antiporter 1	ENOG410XR77	U	Allantoate permease	Intracellular trafficking, secretion, and vesicular transport	CELLULAR PROCESSES AND SIGNALING
gene6939	Scaffold1311	Y_1_DNA	hypothetical protein	ENOG410XR77	U	Allantoate permease	Intracellular trafficking, secretion, and vesicular transport	CELLULAR PROCESSES AND SIGNALING
gene2767	Scaffold196	Y_1_DNA	hypothetical protein	ENOG410XR77	U	Allantoate permease	Intracellular trafficking, secretion, and vesicular transport	CELLULAR PROCESSES AND SIGNALING
gene3626	Scaffold302	Y_1_DNA	hypothetical protein	ENOG410XR77	U	Allantoate permease	Intracellular trafficking, secretion, and vesicular transport	CELLULAR PROCESSES AND SIGNALING
gene4027	Scaffold360	Y_1_DNA	hypothetical protein	ENOG410XR77	U	Allantoate permease	Intracellular trafficking, secretion, and vesicular transport	CELLULAR PROCESSES AND SIGNALING
gene4282	Scaffold399	Y_1_DNA	hypothetical protein	ENOG410XR77	U	Allantoate permease	Intracellular trafficking, secretion, and vesicular transport	CELLULAR PROCESSES AND SIGNALING
gene6007	Scaffold812	Y_1_DNA	hypothetical protein	ENOG410XR77	U	Allantoate permease	Intracellular trafficking, secretion, and vesicular transport	CELLULAR PROCESSES AND SIGNALING
gene0045	Scaffold1	Y_1_DNA	hypothetical protein	ENOG4111PPH	U	fission 1	Intracellular trafficking, secretion, and vesicular transport	CELLULAR PROCESSES AND SIGNALING
gene0046	Scaffold1	Y_1_DNA	hypothetical protein	COG0002	E	N-acetylglutamate semialdehyde dehydrogenase	Amino acid transport and metabolism	METABOLISM
gene0047	Scaffold1	Y_1_DNA	hypothetical protein	ENOG4111FGV	A	Functions as component of the Arp2 3 complex which is involved in regulation of actin polymerization and together with an activating nucleation-promoting factor (NPF) mediates the formation of branched actin networks (By similarity)	RNA processing and modification	INFORMATION STORAGE AND PROCESSING
gene0048	Scaffold1	Y_1_DNA	Kinesin-like protein	COG5059	Z	Kinesin family member	Cytoskeleton	CELLULAR PROCESSES AND SIGNALING
gene0746	Scaffold31	Y_1_DNA	Kinesin-like protein	COG5059	Z	Kinesin family member	Cytoskeleton	CELLULAR PROCESSES AND SIGNALING
gene1034	Scaffold47	Y_1_DNA	Kinesin-like protein	COG5059	Z	Kinesin family member	Cytoskeleton	CELLULAR PROCESSES AND SIGNALING
gene6599	Scaffold1073	Y_1_DNA	Kinesin-like protein	COG5059	Z	Kinesin family member	Cytoskeleton	CELLULAR PROCESSES AND SIGNALING
gene1493	Scaffold79	Y_1_DNA	hypothetical protein	COG5059	Z	Kinesin family member	Cytoskeleton	CELLULAR PROCESSES AND SIGNALING
gene1496	Scaffold80	Y_1_DNA	hypothetical protein	COG5059	Z	Kinesin family member	Cytoskeleton	CELLULAR PROCESSES AND SIGNALING
gene2016	Scaffold123	Y_1_DNA	Kinesin-3	COG5059	Z	Kinesin family member	Cytoskeleton	CELLULAR PROCESSES AND SIGNALING
gene2132	Scaffold133	Y_1_DNA	hypothetical protein	COG5059	Z	Kinesin family member	Cytoskeleton	CELLULAR PROCESSES AND SIGNALING
gene2934	Scaffold214	Y_1_DNA	Kinesin heavy chain	COG5059	Z	Kinesin family member	Cytoskeleton	CELLULAR PROCESSES AND SIGNALING
gene2974	Scaffold219	Y_1_DNA	Kinesin heavy chain	COG5059	Z	Kinesin family member	Cytoskeleton	CELLULAR PROCESSES AND SIGNALING
gene3884	Scaffold338	Y_1_DNA	hypothetical protein	COG5059	Z	Kinesin family member	Cytoskeleton	CELLULAR PROCESSES AND SIGNALING
gene3951	Scaffold348	Y_1_DNA	hypothetical protein	COG5059	Z	Kinesin family member	Cytoskeleton	CELLULAR PROCESSES AND SIGNALING
gene4195	Scaffold385	Y_1_DNA	hypothetical protein	COG5059	Z	Kinesin family member	Cytoskeleton	CELLULAR PROCESSES AND SIGNALING
gene0049	Scaffold1	Y_1_DNA	hypothetical protein	ENOG4111PXE	S	Methyltransferase,-like protein	Function unknown	POORLY CHARACTERIZED
gene0051	Scaffold1	Y_1_DNA	hypothetical protein	COG5175	K	CCR4-NOT transcription complex subunit 4	Transcription	INFORMATION STORAGE AND PROCESSING
gene0052	Scaffold2	Y_1_DNA	hypothetical protein	ENOG4111V1G	C	component of the ubiquinol-cytochrome c reductase complex (complex III or cytochrome b-c1 complex), which is part of the mitochondrial respiratory chain (By similarity)	Energy production and conversion	METABOLISM
gene1325	Scaffold68	Y_1_DNA	hypothetical protein	ENOG4111V1G	C	component of the ubiquinol-cytochrome c reductase complex (complex III or cytochrome b-c1 complex), which is part of the mitochondrial respiratory chain (By similarity)	Energy production and conversion	METABOLISM
gene1340	Scaffold69	Y_1_DNA	hypothetical protein	ENOG4111V1G	C	component of the ubiquinol-cytochrome c reductase complex (complex III or cytochrome b-c1 complex), which is part of the mitochondrial respiratory chain (By similarity)	Energy production and conversion	METABOLISM
gene0053	Scaffold2	Y_1_DNA	hypothetical protein	COG4360	F	Ap-4-A phosphorylase II	Nucleotide transport and metabolism	METABOLISM
gene1326	Scaffold68	Y_1_DNA	hypothetical protein	COG4360	F	Ap-4-A phosphorylase II	Nucleotide transport and metabolism	METABOLISM
gene1341	Scaffold69	Y_1_DNA	hypothetical protein	COG4360	F	Ap-4-A phosphorylase II	Nucleotide transport and metabolism	METABOLISM
gene0054	Scaffold2	Y_1_DNA	hypothetical protein	COG5146	H	PaNtothenate Kinase	Coenzyme transport and metabolism	METABOLISM
gene1327	Scaffold68	Y_1_DNA	hypothetical protein	COG5146	H	PaNtothenate Kinase	Coenzyme transport and metabolism	METABOLISM
gene1342	Scaffold69	Y_1_DNA	hypothetical protein	COG5146	H	PaNtothenate Kinase	Coenzyme transport and metabolism	METABOLISM
gene0056	Scaffold2	Y_1_DNA	hypothetical protein	ENOG410XSSX	K	enhancer of polycomb homolog	Transcription	INFORMATION STORAGE AND PROCESSING
gene1329	Scaffold68	Y_1_DNA	hypothetical protein	ENOG410XSSX	K	enhancer of polycomb homolog	Transcription	INFORMATION STORAGE AND PROCESSING
gene1344	Scaffold69	Y_1_DNA	hypothetical protein	ENOG410XSSX	K	enhancer of polycomb homolog	Transcription	INFORMATION STORAGE AND PROCESSING
gene0057	Scaffold2	Y_1_DNA	hypothetical protein	ENOG410Z8N0	U	Exocyst complex component	Intracellular trafficking, secretion, and vesicular transport	CELLULAR PROCESSES AND SIGNALING
gene1330	Scaffold68	Y_1_DNA	hypothetical protein	ENOG410Z8N0	U	Exocyst complex component	Intracellular trafficking, secretion, and vesicular transport	CELLULAR PROCESSES AND SIGNALING
gene1345	Scaffold69	Y_1_DNA	hypothetical protein	ENOG410Z8N0	U	Exocyst complex component	Intracellular trafficking, secretion, and vesicular transport	CELLULAR PROCESSES AND SIGNALING
gene0058	Scaffold2	Y_1_DNA	hypothetical protein	COG0819	K	Transcriptional activator, tena	Transcription	INFORMATION STORAGE AND PROCESSING
gene1331	Scaffold68	Y_1_DNA	hypothetical protein	COG0819	K	Transcriptional activator, tena	Transcription	INFORMATION STORAGE AND PROCESSING
gene1346	Scaffold69	Y_1_DNA	hypothetical protein	COG0819	K	Transcriptional activator, tena	Transcription	INFORMATION STORAGE AND PROCESSING
gene0153	Scaffold5	Y_1_DNA	hypothetical protein	COG0819	K	Transcriptional activator, tena	Transcription	INFORMATION STORAGE AND PROCESSING
gene0059	Scaffold2	Y_1_DNA	glycoside hydrolase family 76 protein	ENOG410XTMT	G	hydrolase family 76 protein	Carbohydrate transport and metabolism	METABOLISM
gene1332	Scaffold68	Y_1_DNA	glycoside hydrolase family 76 protein	ENOG410XTMT	G	hydrolase family 76 protein	Carbohydrate transport and metabolism	METABOLISM
gene1347	Scaffold69	Y_1_DNA	glycoside hydrolase family 76 protein	ENOG410XTMT	G	hydrolase family 76 protein	Carbohydrate transport and metabolism	METABOLISM
gene1444	Scaffold76	Y_1_DNA	glycoside hydrolase family 76 protein	ENOG410XTMT	G	hydrolase family 76 protein	Carbohydrate transport and metabolism	METABOLISM
gene3413	Scaffold273	Y_1_DNA	glycoside hydrolase family 76 protein	ENOG410XTMT	G	hydrolase family 76 protein	Carbohydrate transport and metabolism	METABOLISM
gene5898	Scaffold771	Y_1_DNA	glycoside hydrolase family 76 protein	ENOG410XTMT	G	hydrolase family 76 protein	Carbohydrate transport and metabolism	METABOLISM
gene5899	Scaffold771	Y_1_DNA	glycoside hydrolase family 76 protein	ENOG410XTMT	G	hydrolase family 76 protein	Carbohydrate transport and metabolism	METABOLISM
gene0060	Scaffold2	Y_1_DNA	exo-1,3-beta-glucanase	COG2730	G	Glycoside hydrolase Family 5	Carbohydrate transport and metabolism	METABOLISM
gene1333	Scaffold68	Y_1_DNA	exo-1,3-beta-glucanase	COG2730	G	Glycoside hydrolase Family 5	Carbohydrate transport and metabolism	METABOLISM
gene1348	Scaffold69	Y_1_DNA	exo-1,3-beta-glucanase	COG2730	G	Glycoside hydrolase Family 5	Carbohydrate transport and metabolism	METABOLISM
gene1223	Scaffold61	Y_1_DNA	exo-1,3-beta-glucanase	COG2730	G	Glycoside hydrolase Family 5	Carbohydrate transport and metabolism	METABOLISM
gene3985	Scaffold353	Y_1_DNA	glycoside hydrolase family 5 protein	COG2730	G	Glycoside hydrolase Family 5	Carbohydrate transport and metabolism	METABOLISM
gene0061	Scaffold2	Y_1_DNA	hypothetical protein	COG4221	S	serine 3-dehydrogenase activity	Function unknown	POORLY CHARACTERIZED
gene1334	Scaffold68	Y_1_DNA	hypothetical protein	COG4221	S	serine 3-dehydrogenase activity	Function unknown	POORLY CHARACTERIZED
gene1349	Scaffold69	Y_1_DNA	hypothetical protein	COG4221	S	serine 3-dehydrogenase activity	Function unknown	POORLY CHARACTERIZED
gene0062	Scaffold2	Y_1_DNA	hypothetical protein	COG4221	S	serine 3-dehydrogenase activity	Function unknown	POORLY CHARACTERIZED
gene1335	Scaffold68	Y_1_DNA	hypothetical protein	COG4221	S	serine 3-dehydrogenase activity	Function unknown	POORLY CHARACTERIZED
gene1350	Scaffold69	Y_1_DNA	hypothetical protein	COG4221	S	serine 3-dehydrogenase activity	Function unknown	POORLY CHARACTERIZED
gene2511	Scaffold168	Y_1_DNA	hypothetical protein	COG4221	S	serine 3-dehydrogenase activity	Function unknown	POORLY CHARACTERIZED
gene5613	Scaffold681	Y_1_DNA	hypothetical protein	COG4221	S	serine 3-dehydrogenase activity	Function unknown	POORLY CHARACTERIZED
gene0064	Scaffold2	Y_1_DNA	hypothetical protein	COG0542	O	ATP-dependent CLP protease ATP-binding subunit	Post-translational modification, protein turnover, chaperones	CELLULAR PROCESSES AND SIGNALING
gene1337	Scaffold68	Y_1_DNA	hypothetical protein	COG0542	O	ATP-dependent CLP protease ATP-binding subunit	Post-translational modification, protein turnover, chaperones	CELLULAR PROCESSES AND SIGNALING
gene1352	Scaffold69	Y_1_DNA	hypothetical protein	COG0542	O	ATP-dependent CLP protease ATP-binding subunit	Post-translational modification, protein turnover, chaperones	CELLULAR PROCESSES AND SIGNALING
gene1790	Scaffold104	Y_1_DNA	hypothetical protein	COG0542	O	ATP-dependent CLP protease ATP-binding subunit	Post-translational modification, protein turnover, chaperones	CELLULAR PROCESSES AND SIGNALING
gene0065	Scaffold2	Y_1_DNA	hypothetical protein	ENOG4111VC6	S	-	Function unknown	POORLY CHARACTERIZED
gene1338	Scaffold68	Y_1_DNA	hypothetical protein	ENOG4111VC6	S	-	Function unknown	POORLY CHARACTERIZED
gene1353	Scaffold69	Y_1_DNA	hypothetical protein	ENOG4111VC6	S	-	Function unknown	POORLY CHARACTERIZED
gene0067	Scaffold2	Y_1_DNA	hypothetical protein	COG0427	C	Acetyl-CoA hydrolase	Energy production and conversion	METABOLISM
gene0068	Scaffold2	Y_1_DNA	hypothetical protein	COG0084	L	tatd family	Replication, recombination and repair	INFORMATION STORAGE AND PROCESSING
gene1194	Scaffold59	Y_1_DNA	hypothetical protein	COG0084	L	tatd family	Replication, recombination and repair	INFORMATION STORAGE AND PROCESSING
gene0069	Scaffold2	Y_1_DNA	glycosyltransferase family 20 protein	COG0380	G	synthase	Carbohydrate transport and metabolism	METABOLISM
gene1256	Scaffold63	Y_1_DNA	glycosyltransferase family 20 protein	COG0380	G	synthase	Carbohydrate transport and metabolism	METABOLISM
gene5174	Scaffold571	Y_1_DNA	alpha,alpha-trehalose-phosphate synthase (UDP-forming)	COG0380	G	synthase	Carbohydrate transport and metabolism	METABOLISM
gene0070	Scaffold2	Y_1_DNA	CTD kinase subunit gamma	ENOG41122S2	S	CTD kinase subunit gamma CTK3 C-terminus	Function unknown	POORLY CHARACTERIZED
gene0071	Scaffold2	Y_1_DNA	hypothetical protein	COG0361	J	however, it seems to stimulate more or less all the activities of the other two initiation factors, IF-2 and IF-3 (By similarity)	Translation, ribosomal structure and biogenesis	INFORMATION STORAGE AND PROCESSING
gene0072	Scaffold2	Y_1_DNA	hypothetical protein	ENOG410XNR8	S	NIPA-like domain containing	Function unknown	POORLY CHARACTERIZED
gene0073	Scaffold2	Y_1_DNA	hypothetical protein	COG5543	S	thyroid adenoma associated	Function unknown	POORLY CHARACTERIZED
gene0074	Scaffold2	Y_1_DNA	hypothetical protein	COG3425	I	hydroxymethylglutaryl-CoA synthase activity	Lipid transport and metabolism	METABOLISM
gene0075	Scaffold2	Y_1_DNA	hypothetical protein	ENOG410Y92C	S	ribonuclease P protein component, mitochondrial	Function unknown	POORLY CHARACTERIZED
gene0076	Scaffold2	Y_1_DNA	hypothetical protein	ENOG410ZQQZ	S	complex subunit (Rsc9)	Function unknown	POORLY CHARACTERIZED
gene0077	Scaffold2	Y_1_DNA	Meiotic sister chromatid recombination protein 1	ENOG4111M7X	S	Meiotic sister chromatid recombination protein	Function unknown	POORLY CHARACTERIZED
gene0078	Scaffold2	Y_1_DNA	hypothetical protein	ENOG41113CN	S	replication termination factor 2 domain containing 1	Function unknown	POORLY CHARACTERIZED
gene0079	Scaffold2	Y_1_DNA	hypothetical protein	ENOG410XPQ8	O	The proteasome is a multicatalytic proteinase complex which is characterized by its ability to cleave peptides with Arg, Phe, Tyr, Leu, and Glu adjacent to the leaving group at neutral or slightly basic pH. The proteasome has an ATP-dependent proteolytic activity (By similarity)	Post-translational modification, protein turnover, chaperones	CELLULAR PROCESSES AND SIGNALING
gene0080	Scaffold2	Y_1_DNA	hypothetical protein	COG5644	S	Small nucleolar	Function unknown	POORLY CHARACTERIZED
gene0081	Scaffold2	Y_1_DNA	Prefoldin subunit 5	COG1730	O	Molecular chaperone capable of stabilizing a range of proteins. Seems to fulfill an ATP-independent, HSP70-like function in archaeal de novo protein folding (By similarity)	Post-translational modification, protein turnover, chaperones	CELLULAR PROCESSES AND SIGNALING
gene0082	Scaffold2	Y_1_DNA	hypothetical protein	COG0367	E	asparagine synthetase	Amino acid transport and metabolism	METABOLISM
gene3841	Scaffold332	Y_1_DNA	hypothetical protein	COG0367	E	asparagine synthetase	Amino acid transport and metabolism	METABOLISM
gene0083	Scaffold2	Y_1_DNA	hypothetical protein	ENOG410YGAZ	S	guanine nucleotide exchange factor	Function unknown	POORLY CHARACTERIZED
gene0084	Scaffold2	Y_1_DNA	hypothetical protein	COG2391	S	YeeE YedE family protein	Function unknown	POORLY CHARACTERIZED
gene0087	Scaffold2	Y_1_DNA	hypothetical protein	COG0531	E	amino acid	Amino acid transport and metabolism	METABOLISM
gene0383	Scaffold13	Y_1_DNA	hypothetical protein	COG0531	E	amino acid	Amino acid transport and metabolism	METABOLISM
gene0386	Scaffold13	Y_1_DNA	hypothetical protein	COG0531	E	amino acid	Amino acid transport and metabolism	METABOLISM
gene0387	Scaffold13	Y_1_DNA	hypothetical protein	COG0531	E	amino acid	Amino acid transport and metabolism	METABOLISM
gene0388	Scaffold13	Y_1_DNA	hypothetical protein	COG0531	E	amino acid	Amino acid transport and metabolism	METABOLISM
gene0724	Scaffold30	Y_1_DNA	hypothetical protein	COG0531	E	amino acid	Amino acid transport and metabolism	METABOLISM
gene4101	Scaffold370	Y_1_DNA	hypothetical protein	COG0531	E	amino acid	Amino acid transport and metabolism	METABOLISM
gene0925	Scaffold41	Y_1_DNA	hypothetical protein	COG0531	E	amino acid	Amino acid transport and metabolism	METABOLISM
gene0926	Scaffold41	Y_1_DNA	hypothetical protein	COG0531	E	amino acid	Amino acid transport and metabolism	METABOLISM
gene0927	Scaffold41	Y_1_DNA	hypothetical protein	COG0531	E	amino acid	Amino acid transport and metabolism	METABOLISM
gene0928	Scaffold41	Y_1_DNA	hypothetical protein	COG0531	E	amino acid	Amino acid transport and metabolism	METABOLISM
gene1389	Scaffold73	Y_1_DNA	hypothetical protein	COG0531	E	amino acid	Amino acid transport and metabolism	METABOLISM
gene1631	Scaffold91	Y_1_DNA	hypothetical protein	COG0531	E	amino acid	Amino acid transport and metabolism	METABOLISM
gene2545	Scaffold172	Y_1_DNA	hypothetical protein	COG0531	E	amino acid	Amino acid transport and metabolism	METABOLISM
gene2555	Scaffold173	Y_1_DNA	hypothetical protein	COG0531	E	amino acid	Amino acid transport and metabolism	METABOLISM
gene4906	Scaffold517	Y_1_DNA	hypothetical protein	COG0531	E	amino acid	Amino acid transport and metabolism	METABOLISM
gene4923	Scaffold521	Y_1_DNA	hypothetical protein	COG0531	E	amino acid	Amino acid transport and metabolism	METABOLISM
gene5259	Scaffold591	Y_1_DNA	hypothetical protein	COG0531	E	amino acid	Amino acid transport and metabolism	METABOLISM
gene6429	Scaffold988	Y_1_DNA	hypothetical protein	COG0531	E	amino acid	Amino acid transport and metabolism	METABOLISM
gene2750	Scaffold194	Y_1_DNA	hypothetical protein	COG0531	E	amino acid	Amino acid transport and metabolism	METABOLISM
gene2891	Scaffold210	Y_1_DNA	hypothetical protein	COG0531	E	amino acid	Amino acid transport and metabolism	METABOLISM
gene3500	Scaffold286	Y_1_DNA	hypothetical protein	COG0531	E	amino acid	Amino acid transport and metabolism	METABOLISM
gene3548	Scaffold292	Y_1_DNA	hypothetical protein	COG0531	E	amino acid	Amino acid transport and metabolism	METABOLISM
gene3557	Scaffold294	Y_1_DNA	hypothetical protein	COG0531	E	amino acid	Amino acid transport and metabolism	METABOLISM
gene3552	Scaffold293	Y_1_DNA	hypothetical protein	COG0531	E	amino acid	Amino acid transport and metabolism	METABOLISM
gene5682	Scaffold702	Y_1_DNA	hypothetical protein	COG0531	E	amino acid	Amino acid transport and metabolism	METABOLISM
gene3835	Scaffold331	Y_1_DNA	hypothetical protein	COG0531	E	amino acid	Amino acid transport and metabolism	METABOLISM
gene4469	Scaffold433	Y_1_DNA	hypothetical protein	COG0531	E	amino acid	Amino acid transport and metabolism	METABOLISM
gene4472	Scaffold434	Y_1_DNA	hypothetical protein	COG0531	E	amino acid	Amino acid transport and metabolism	METABOLISM
gene6503	Scaffold1022	Y_1_DNA	hypothetical protein	COG0531	E	amino acid	Amino acid transport and metabolism	METABOLISM
gene6687	Scaffold1121	Y_1_DNA	hypothetical protein	COG0531	E	amino acid	Amino acid transport and metabolism	METABOLISM
gene4529	Scaffold445	Y_1_DNA	hypothetical protein	COG0531	E	amino acid	Amino acid transport and metabolism	METABOLISM
gene4536	Scaffold446	Y_1_DNA	hypothetical protein	COG0531	E	amino acid	Amino acid transport and metabolism	METABOLISM
gene5194	Scaffold577	Y_1_DNA	amino acid transporter	COG0531	E	amino acid	Amino acid transport and metabolism	METABOLISM
gene5383	Scaffold622	Y_1_DNA	hypothetical protein	COG0531	E	amino acid	Amino acid transport and metabolism	METABOLISM
gene5853	Scaffold755	Y_1_DNA	hypothetical protein	COG0531	E	amino acid	Amino acid transport and metabolism	METABOLISM
gene5894	Scaffold770	Y_1_DNA	hypothetical protein	COG0531	E	amino acid	Amino acid transport and metabolism	METABOLISM
gene6063	Scaffold832	Y_1_DNA	hypothetical protein	COG0531	E	amino acid	Amino acid transport and metabolism	METABOLISM
gene6467	Scaffold1004	Y_1_DNA	hypothetical protein	COG0531	E	amino acid	Amino acid transport and metabolism	METABOLISM
gene0089	Scaffold2	Y_1_DNA	hypothetical protein	COG0154	J	Allows the formation of correctly charged Gln-tRNA(Gln) through the transamidation of misacylated Glu-tRNA(Gln) in organisms which lack glutaminyl-tRNA synthetase. The reaction takes place in the presence of glutamine and ATP through an activated gamma-phospho-Glu-tRNA(Gln) (By similarity)	Translation, ribosomal structure and biogenesis	INFORMATION STORAGE AND PROCESSING
gene1629	Scaffold91	Y_1_DNA	hypothetical protein	COG0154	J	Allows the formation of correctly charged Gln-tRNA(Gln) through the transamidation of misacylated Glu-tRNA(Gln) in organisms which lack glutaminyl-tRNA synthetase. The reaction takes place in the presence of glutamine and ATP through an activated gamma-phospho-Glu-tRNA(Gln) (By similarity)	Translation, ribosomal structure and biogenesis	INFORMATION STORAGE AND PROCESSING
gene1683	Scaffold95	Y_1_DNA	hypothetical protein	COG0154	J	Allows the formation of correctly charged Gln-tRNA(Gln) through the transamidation of misacylated Glu-tRNA(Gln) in organisms which lack glutaminyl-tRNA synthetase. The reaction takes place in the presence of glutamine and ATP through an activated gamma-phospho-Glu-tRNA(Gln) (By similarity)	Translation, ribosomal structure and biogenesis	INFORMATION STORAGE AND PROCESSING
gene1684	Scaffold95	Y_1_DNA	hypothetical protein	COG0154	J	Allows the formation of correctly charged Gln-tRNA(Gln) through the transamidation of misacylated Glu-tRNA(Gln) in organisms which lack glutaminyl-tRNA synthetase. The reaction takes place in the presence of glutamine and ATP through an activated gamma-phospho-Glu-tRNA(Gln) (By similarity)	Translation, ribosomal structure and biogenesis	INFORMATION STORAGE AND PROCESSING
gene2844	Scaffold204	Y_1_DNA	hypothetical protein	COG0154	J	Allows the formation of correctly charged Gln-tRNA(Gln) through the transamidation of misacylated Glu-tRNA(Gln) in organisms which lack glutaminyl-tRNA synthetase. The reaction takes place in the presence of glutamine and ATP through an activated gamma-phospho-Glu-tRNA(Gln) (By similarity)	Translation, ribosomal structure and biogenesis	INFORMATION STORAGE AND PROCESSING
gene6262	Scaffold915	Y_1_DNA	hypothetical protein	COG0154	J	Allows the formation of correctly charged Gln-tRNA(Gln) through the transamidation of misacylated Glu-tRNA(Gln) in organisms which lack glutaminyl-tRNA synthetase. The reaction takes place in the presence of glutamine and ATP through an activated gamma-phospho-Glu-tRNA(Gln) (By similarity)	Translation, ribosomal structure and biogenesis	INFORMATION STORAGE AND PROCESSING
gene3306	Scaffold260	Y_1_DNA	hypothetical protein	COG0154	J	Allows the formation of correctly charged Gln-tRNA(Gln) through the transamidation of misacylated Glu-tRNA(Gln) in organisms which lack glutaminyl-tRNA synthetase. The reaction takes place in the presence of glutamine and ATP through an activated gamma-phospho-Glu-tRNA(Gln) (By similarity)	Translation, ribosomal structure and biogenesis	INFORMATION STORAGE AND PROCESSING
gene3312	Scaffold261	Y_1_DNA	hypothetical protein	COG0154	J	Allows the formation of correctly charged Gln-tRNA(Gln) through the transamidation of misacylated Glu-tRNA(Gln) in organisms which lack glutaminyl-tRNA synthetase. The reaction takes place in the presence of glutamine and ATP through an activated gamma-phospho-Glu-tRNA(Gln) (By similarity)	Translation, ribosomal structure and biogenesis	INFORMATION STORAGE AND PROCESSING
gene3996	Scaffold355	Y_1_DNA	hypothetical protein	COG0154	J	Allows the formation of correctly charged Gln-tRNA(Gln) through the transamidation of misacylated Glu-tRNA(Gln) in organisms which lack glutaminyl-tRNA synthetase. The reaction takes place in the presence of glutamine and ATP through an activated gamma-phospho-Glu-tRNA(Gln) (By similarity)	Translation, ribosomal structure and biogenesis	INFORMATION STORAGE AND PROCESSING
gene4310	Scaffold405	Y_1_DNA	hypothetical protein	COG0154	J	Allows the formation of correctly charged Gln-tRNA(Gln) through the transamidation of misacylated Glu-tRNA(Gln) in organisms which lack glutaminyl-tRNA synthetase. The reaction takes place in the presence of glutamine and ATP through an activated gamma-phospho-Glu-tRNA(Gln) (By similarity)	Translation, ribosomal structure and biogenesis	INFORMATION STORAGE AND PROCESSING
gene4313	Scaffold406	Y_1_DNA	hypothetical protein	COG0154	J	Allows the formation of correctly charged Gln-tRNA(Gln) through the transamidation of misacylated Glu-tRNA(Gln) in organisms which lack glutaminyl-tRNA synthetase. The reaction takes place in the presence of glutamine and ATP through an activated gamma-phospho-Glu-tRNA(Gln) (By similarity)	Translation, ribosomal structure and biogenesis	INFORMATION STORAGE AND PROCESSING
gene4311	Scaffold405	Y_1_DNA	hypothetical protein	COG0154	J	Allows the formation of correctly charged Gln-tRNA(Gln) through the transamidation of misacylated Glu-tRNA(Gln) in organisms which lack glutaminyl-tRNA synthetase. The reaction takes place in the presence of glutamine and ATP through an activated gamma-phospho-Glu-tRNA(Gln) (By similarity)	Translation, ribosomal structure and biogenesis	INFORMATION STORAGE AND PROCESSING
gene4312	Scaffold406	Y_1_DNA	hypothetical protein	COG0154	J	Allows the formation of correctly charged Gln-tRNA(Gln) through the transamidation of misacylated Glu-tRNA(Gln) in organisms which lack glutaminyl-tRNA synthetase. The reaction takes place in the presence of glutamine and ATP through an activated gamma-phospho-Glu-tRNA(Gln) (By similarity)	Translation, ribosomal structure and biogenesis	INFORMATION STORAGE AND PROCESSING
gene4417	Scaffold424	Y_1_DNA	hypothetical protein	COG0154	J	Allows the formation of correctly charged Gln-tRNA(Gln) through the transamidation of misacylated Glu-tRNA(Gln) in organisms which lack glutaminyl-tRNA synthetase. The reaction takes place in the presence of glutamine and ATP through an activated gamma-phospho-Glu-tRNA(Gln) (By similarity)	Translation, ribosomal structure and biogenesis	INFORMATION STORAGE AND PROCESSING
gene5339	Scaffold611	Y_1_DNA	hypothetical protein	COG0154	J	Allows the formation of correctly charged Gln-tRNA(Gln) through the transamidation of misacylated Glu-tRNA(Gln) in organisms which lack glutaminyl-tRNA synthetase. The reaction takes place in the presence of glutamine and ATP through an activated gamma-phospho-Glu-tRNA(Gln) (By similarity)	Translation, ribosomal structure and biogenesis	INFORMATION STORAGE AND PROCESSING
gene5593	Scaffold676	Y_1_DNA	hypothetical protein	COG0154	J	Allows the formation of correctly charged Gln-tRNA(Gln) through the transamidation of misacylated Glu-tRNA(Gln) in organisms which lack glutaminyl-tRNA synthetase. The reaction takes place in the presence of glutamine and ATP through an activated gamma-phospho-Glu-tRNA(Gln) (By similarity)	Translation, ribosomal structure and biogenesis	INFORMATION STORAGE AND PROCESSING
gene0090	Scaffold2	Y_1_DNA	hypothetical protein	ENOG410Z4JM	U	solute carrier family 16, member 2 (thyroid hormone transporter)	Intracellular trafficking, secretion, and vesicular transport	CELLULAR PROCESSES AND SIGNALING
gene0095	Scaffold3	Y_1_DNA	hypothetical protein	ENOG410Z4JM	U	solute carrier family 16, member 2 (thyroid hormone transporter)	Intracellular trafficking, secretion, and vesicular transport	CELLULAR PROCESSES AND SIGNALING
gene1815	Scaffold106	Y_1_DNA	hypothetical protein	ENOG410Z4JM	U	solute carrier family 16, member 2 (thyroid hormone transporter)	Intracellular trafficking, secretion, and vesicular transport	CELLULAR PROCESSES AND SIGNALING
gene1816	Scaffold106	Y_1_DNA	hypothetical protein	ENOG410Z4JM	U	solute carrier family 16, member 2 (thyroid hormone transporter)	Intracellular trafficking, secretion, and vesicular transport	CELLULAR PROCESSES AND SIGNALING
gene1838	Scaffold108	Y_1_DNA	hypothetical protein	ENOG410Z4JM	U	solute carrier family 16, member 2 (thyroid hormone transporter)	Intracellular trafficking, secretion, and vesicular transport	CELLULAR PROCESSES AND SIGNALING
gene1839	Scaffold108	Y_1_DNA	hypothetical protein	ENOG410Z4JM	U	solute carrier family 16, member 2 (thyroid hormone transporter)	Intracellular trafficking, secretion, and vesicular transport	CELLULAR PROCESSES AND SIGNALING
gene2036	Scaffold124	Y_1_DNA	hypothetical protein	ENOG410Z4JM	U	solute carrier family 16, member 2 (thyroid hormone transporter)	Intracellular trafficking, secretion, and vesicular transport	CELLULAR PROCESSES AND SIGNALING
gene0092	Scaffold3	Y_1_DNA	hypothetical protein	COG0036	G	ribulose-phosphate 3-epimerase activity	Carbohydrate transport and metabolism	METABOLISM
gene0093	Scaffold3	Y_1_DNA	hypothetical protein	ENOG411280E	J	Involved in proper assembly of pre-ribosomal particles during the biogenesis of the 60S ribosomal subunit. Accompanies the pre-60S particles to the cytoplasm (By similarity)	Translation, ribosomal structure and biogenesis	INFORMATION STORAGE AND PROCESSING
gene0096	Scaffold3	Y_1_DNA	hypothetical protein	COG0405	E	gamma-glutamyltransferase activity	Amino acid transport and metabolism	METABOLISM
gene0098	Scaffold3	Y_1_DNA	hypothetical protein	ENOG410XR5X	S	poly(A) binding protein, cytoplasmic	Function unknown	POORLY CHARACTERIZED
gene3159	Scaffold240	Y_1_DNA	hypothetical protein	ENOG410XR5X	S	poly(A) binding protein, cytoplasmic	Function unknown	POORLY CHARACTERIZED
gene3165	Scaffold241	Y_1_DNA	hypothetical protein	ENOG410XR5X	S	poly(A) binding protein, cytoplasmic	Function unknown	POORLY CHARACTERIZED
gene4327	Scaffold409	Y_1_DNA	hypothetical protein	ENOG410XR5X	S	poly(A) binding protein, cytoplasmic	Function unknown	POORLY CHARACTERIZED
gene4332	Scaffold410	Y_1_DNA	hypothetical protein	ENOG410XR5X	S	poly(A) binding protein, cytoplasmic	Function unknown	POORLY CHARACTERIZED
gene5884	Scaffold766	Y_1_DNA	hypothetical protein	ENOG410XR5X	S	poly(A) binding protein, cytoplasmic	Function unknown	POORLY CHARACTERIZED
gene0099	Scaffold3	Y_1_DNA	Translation initiation factor RLI1	COG1245	S	ATP-binding cassette, sub-family E	Function unknown	POORLY CHARACTERIZED
gene0100	Scaffold3	Y_1_DNA	hypothetical protein	COG3703	P	cation transport	Inorganic ion transport and metabolism	METABOLISM
gene0101	Scaffold3	Y_1_DNA	hypothetical protein	ENOG4111FM2	S	PQ loop repeat	Function unknown	POORLY CHARACTERIZED
gene2319	Scaffold150	Y_1_DNA	hypothetical protein	ENOG4111FM2	S	PQ loop repeat	Function unknown	POORLY CHARACTERIZED
gene3139	Scaffold238	Y_1_DNA	hypothetical protein	ENOG4111FM2	S	PQ loop repeat	Function unknown	POORLY CHARACTERIZED
gene4838	Scaffold503	Y_1_DNA	hypothetical protein	ENOG4111FM2	S	PQ loop repeat	Function unknown	POORLY CHARACTERIZED
gene5102	Scaffold557	Y_1_DNA	hypothetical protein	ENOG4111FM2	S	PQ loop repeat	Function unknown	POORLY CHARACTERIZED
gene0103	Scaffold3	Y_1_DNA	hypothetical protein	COG5535	L	nucleotide-excision repair	Replication, recombination and repair	INFORMATION STORAGE AND PROCESSING
gene0104	Scaffold3	Y_1_DNA	hypothetical protein	ENOG410XW0V	K	SPT2	Transcription	INFORMATION STORAGE AND PROCESSING
gene0106	Scaffold3	Y_1_DNA	hypothetical protein	ENOG4111GJ6	J	Ribosomal RNA processing 1 homolog	Translation, ribosomal structure and biogenesis	INFORMATION STORAGE AND PROCESSING
gene0107	Scaffold3	Y_1_DNA	hypothetical protein	ENOG410XPPP	A	SLU7 splicing factor homolog (S. cerevisiae)	RNA processing and modification	INFORMATION STORAGE AND PROCESSING
gene0108	Scaffold3	Y_1_DNA	hypothetical protein	ENOG410XPT5	Z	Actin-related protein	Cytoskeleton	CELLULAR PROCESSES AND SIGNALING
gene0109	Scaffold3	Y_1_DNA	Structural maintenance of chromosomes protein	COG1196	D	Required for chromosome condensation and partitioning (By similarity)	Cell cycle control, cell division, chromosome partitioning	CELLULAR PROCESSES AND SIGNALING
gene0754	Scaffold31	Y_1_DNA	hypothetical protein	COG1196	D	Required for chromosome condensation and partitioning (By similarity)	Cell cycle control, cell division, chromosome partitioning	CELLULAR PROCESSES AND SIGNALING
gene1027	Scaffold47	Y_1_DNA	hypothetical protein	COG1196	D	Required for chromosome condensation and partitioning (By similarity)	Cell cycle control, cell division, chromosome partitioning	CELLULAR PROCESSES AND SIGNALING
gene1317	Scaffold67	Y_1_DNA	hypothetical protein	COG1196	D	Required for chromosome condensation and partitioning (By similarity)	Cell cycle control, cell division, chromosome partitioning	CELLULAR PROCESSES AND SIGNALING
gene1576	Scaffold86	Y_1_DNA	Structural maintenance of chromosomes protein	COG1196	D	Required for chromosome condensation and partitioning (By similarity)	Cell cycle control, cell division, chromosome partitioning	CELLULAR PROCESSES AND SIGNALING
gene3230	Scaffold249	Y_1_DNA	hypothetical protein	COG1196	D	Required for chromosome condensation and partitioning (By similarity)	Cell cycle control, cell division, chromosome partitioning	CELLULAR PROCESSES AND SIGNALING
gene3821	Scaffold329	Y_1_DNA	Structural maintenance of chromosomes protein	COG1196	D	Required for chromosome condensation and partitioning (By similarity)	Cell cycle control, cell division, chromosome partitioning	CELLULAR PROCESSES AND SIGNALING
gene4926	Scaffold522	Y_1_DNA	Structural maintenance of chromosomes protein	COG1196	D	Required for chromosome condensation and partitioning (By similarity)	Cell cycle control, cell division, chromosome partitioning	CELLULAR PROCESSES AND SIGNALING
gene4488	Scaffold437	Y_1_DNA	Structural maintenance of chromosomes protein	COG1196	D	Required for chromosome condensation and partitioning (By similarity)	Cell cycle control, cell division, chromosome partitioning	CELLULAR PROCESSES AND SIGNALING
gene4489	Scaffold438	Y_1_DNA	Structural maintenance of chromosomes protein	COG1196	D	Required for chromosome condensation and partitioning (By similarity)	Cell cycle control, cell division, chromosome partitioning	CELLULAR PROCESSES AND SIGNALING
gene0110	Scaffold3	Y_1_DNA	hypothetical protein	ENOG410XR1C	S	WD repeat domain 3	Function unknown	POORLY CHARACTERIZED
gene0111	Scaffold3	Y_1_DNA	hypothetical protein	COG5624	K	TAF12 RNA polymerase II, TATA box binding protein (TBP)-associated factor	Transcription	INFORMATION STORAGE AND PROCESSING
gene0112	Scaffold3	Y_1_DNA	hypothetical protein	ENOG410XTIJ	S	DCN1, defective in cullin neddylation 1, domain containing	Function unknown	POORLY CHARACTERIZED
gene0113	Scaffold3	Y_1_DNA	hypothetical protein	ENOG410XT7P	S	kiaa1109	Function unknown	POORLY CHARACTERIZED
gene0114	Scaffold3	Y_1_DNA	hypothetical protein	ENOG4111GP2	P	zinc transporter	Inorganic ion transport and metabolism	METABOLISM
gene1006	Scaffold45	Y_1_DNA	hypothetical protein	ENOG4111GP2	P	zinc transporter	Inorganic ion transport and metabolism	METABOLISM
gene3971	Scaffold350	Y_1_DNA	hypothetical protein	ENOG4111GP2	P	zinc transporter	Inorganic ion transport and metabolism	METABOLISM
gene4818	Scaffold500	Y_1_DNA	hypothetical protein	ENOG4111GP2	P	zinc transporter	Inorganic ion transport and metabolism	METABOLISM
gene6539	Scaffold1042	Y_1_DNA	hypothetical protein	ENOG4111GP2	P	zinc transporter	Inorganic ion transport and metabolism	METABOLISM
gene0115	Scaffold3	Y_1_DNA	hypothetical protein	COG0753	P	Catalase	Inorganic ion transport and metabolism	METABOLISM
gene0139	Scaffold4	Y_1_DNA	hypothetical protein	COG0753	P	Catalase	Inorganic ion transport and metabolism	METABOLISM
gene0118	Scaffold3	Y_1_DNA	hypothetical protein	COG2939	E	carboxy-peptidase	Amino acid transport and metabolism	METABOLISM
gene0946	Scaffold42	Y_1_DNA	hypothetical protein	COG2939	E	carboxy-peptidase	Amino acid transport and metabolism	METABOLISM
gene5592	Scaffold676	Y_1_DNA	hypothetical protein	COG2939	E	carboxy-peptidase	Amino acid transport and metabolism	METABOLISM
gene0119	Scaffold3	Y_1_DNA	glycosyltransferase family 35 protein	COG0058	G	Phosphorylase is an important allosteric enzyme in carbohydrate metabolism. Enzymes from different sources differ in their regulatory mechanisms and in their natural substrates. However, all known phosphorylases share catalytic and structural properties (By similarity)	Carbohydrate transport and metabolism	METABOLISM
gene0120	Scaffold3	Y_1_DNA	hypothetical protein	COG1241	L	dna replication licensing factor	Replication, recombination and repair	INFORMATION STORAGE AND PROCESSING
gene0174	Scaffold5	Y_1_DNA	hypothetical protein	COG1241	L	dna replication licensing factor	Replication, recombination and repair	INFORMATION STORAGE AND PROCESSING
gene0832	Scaffold36	Y_1_DNA	hypothetical protein	COG1241	L	dna replication licensing factor	Replication, recombination and repair	INFORMATION STORAGE AND PROCESSING
gene2454	Scaffold163	Y_1_DNA	hypothetical protein	COG1241	L	dna replication licensing factor	Replication, recombination and repair	INFORMATION STORAGE AND PROCESSING
gene3973	Scaffold351	Y_1_DNA	hypothetical protein	COG1241	L	dna replication licensing factor	Replication, recombination and repair	INFORMATION STORAGE AND PROCESSING
gene4440	Scaffold428	Y_1_DNA	hypothetical protein	COG1241	L	dna replication licensing factor	Replication, recombination and repair	INFORMATION STORAGE AND PROCESSING
gene4459	Scaffold431	Y_1_DNA	hypothetical protein	COG1241	L	dna replication licensing factor	Replication, recombination and repair	INFORMATION STORAGE AND PROCESSING
gene0121	Scaffold4	Y_1_DNA	hypothetical protein	ENOG410XNPY	S	ataxia telangiectasia mutated	Function unknown	POORLY CHARACTERIZED
gene0122	Scaffold4	Y_1_DNA	hypothetical protein	ENOG410XTFS	O	Ring finger protein	Post-translational modification, protein turnover, chaperones	CELLULAR PROCESSES AND SIGNALING
gene3138	Scaffold238	Y_1_DNA	hypothetical protein	ENOG410XTFS	O	Ring finger protein	Post-translational modification, protein turnover, chaperones	CELLULAR PROCESSES AND SIGNALING
gene0124	Scaffold4	Y_1_DNA	hypothetical protein	ENOG4111FWM	S	Conserved hypothetical, protein	Function unknown	POORLY CHARACTERIZED
gene0125	Scaffold4	Y_1_DNA	hypothetical protein	ENOG410ZH6J	S	Arrestin (or S-antigen), N-terminal domain	Function unknown	POORLY CHARACTERIZED
gene0127	Scaffold4	Y_1_DNA	hypothetical protein	ENOG410ZH6J	S	Arrestin (or S-antigen), N-terminal domain	Function unknown	POORLY CHARACTERIZED
gene0126	Scaffold4	Y_1_DNA	hypothetical protein	ENOG410ZH6J	S	Arrestin (or S-antigen), N-terminal domain	Function unknown	POORLY CHARACTERIZED
gene0129	Scaffold4	Y_1_DNA	hypothetical protein	ENOG410XPIW	S	transmembrane 9 superfamily	Function unknown	POORLY CHARACTERIZED
gene2883	Scaffold209	Y_1_DNA	hypothetical protein	ENOG410XPIW	S	transmembrane 9 superfamily	Function unknown	POORLY CHARACTERIZED
gene3617	Scaffold301	Y_1_DNA	hypothetical protein	ENOG410XPIW	S	transmembrane 9 superfamily	Function unknown	POORLY CHARACTERIZED
gene0130	Scaffold4	Y_1_DNA	hypothetical protein	ENOG4111TZU	K	U6 snRNA-associated Sm-like protein	Transcription	INFORMATION STORAGE AND PROCESSING
gene0131	Scaffold4	Y_1_DNA	hypothetical protein	ENOG410XP2Z	U	Importin	Intracellular trafficking, secretion, and vesicular transport	CELLULAR PROCESSES AND SIGNALING
gene0133	Scaffold4	Y_1_DNA	glycosyltransferase family 58 protein	ENOG410XSN8	S	asparagine-linked glycosylation 3, alpha-1,3- mannosyltransferase homolog (S. cerevisiae)	Function unknown	POORLY CHARACTERIZED
gene0134	Scaffold4	Y_1_DNA	hypothetical protein	ENOG410XTXV	S	LisH	Function unknown	POORLY CHARACTERIZED
gene0138	Scaffold4	Y_1_DNA	hypothetical protein	COG5308	U	nuclear pore complex protein	Intracellular trafficking, secretion, and vesicular transport	CELLULAR PROCESSES AND SIGNALING
gene0141	Scaffold4	Y_1_DNA	hypothetical protein	COG1894	C	Nadh dehydrogenase	Energy production and conversion	METABOLISM
gene0142	Scaffold4	Y_1_DNA	hypothetical protein	ENOG4111K3V	G	solute carrier family 16, member 13 (monocarboxylic acid transporter 13)	Carbohydrate transport and metabolism	METABOLISM
gene0143	Scaffold4	Y_1_DNA	hypothetical protein	COG2119	S	transmembrane protein 165	Function unknown	POORLY CHARACTERIZED
gene0144	Scaffold4	Y_1_DNA	hypothetical protein	ENOG4111R31	S	Coiled-coil domain containing 12	Function unknown	POORLY CHARACTERIZED
gene0145	Scaffold4	Y_1_DNA	hypothetical protein	ENOG410XP4Z	L	excision repair cross-complementing rodent repair deficiency complementation group	Replication, recombination and repair	INFORMATION STORAGE AND PROCESSING
gene4361	Scaffold414	Y_1_DNA	hypothetical protein	ENOG410XP4Z	L	excision repair cross-complementing rodent repair deficiency complementation group	Replication, recombination and repair	INFORMATION STORAGE AND PROCESSING
gene0147	Scaffold5	Y_1_DNA	hypothetical protein	COG2183	K	domain protein	Transcription	INFORMATION STORAGE AND PROCESSING
gene0148	Scaffold5	Y_1_DNA	hypothetical protein	ENOG410Y3K8	S	-	Function unknown	POORLY CHARACTERIZED
gene0149	Scaffold5	Y_1_DNA	hypothetical protein	COG1965	P	frataxin-like protein	Inorganic ion transport and metabolism	METABOLISM
gene0150	Scaffold5	Y_1_DNA	hypothetical protein	ENOG4111KW0	S	RNA binding motif protein X-linked 2	Function unknown	POORLY CHARACTERIZED
gene0151	Scaffold5	Y_1_DNA	hypothetical protein	COG0684	H	Globally modulates RNA abundance by binding to RNase E (Rne) and regulating its endonucleolytic activity. Can modulate Rne action in a substrate-dependent manner by altering the composition of the degradosome. Modulates RNA-binding and helicase activities of the degradosome (By similarity)	Coenzyme transport and metabolism	METABOLISM
gene0152	Scaffold5	Y_1_DNA	hypothetical protein	COG2214	O	DNAj domain protein	Post-translational modification, protein turnover, chaperones	CELLULAR PROCESSES AND SIGNALING
gene0632	Scaffold25	Y_1_DNA	hypothetical protein	COG2214	O	DNAj domain protein	Post-translational modification, protein turnover, chaperones	CELLULAR PROCESSES AND SIGNALING
gene1102	Scaffold52	Y_1_DNA	hypothetical protein	COG2214	O	DNAj domain protein	Post-translational modification, protein turnover, chaperones	CELLULAR PROCESSES AND SIGNALING
gene1132	Scaffold54	Y_1_DNA	hypothetical protein	COG2214	O	DNAj domain protein	Post-translational modification, protein turnover, chaperones	CELLULAR PROCESSES AND SIGNALING
gene1890	Scaffold112	Y_1_DNA	hypothetical protein	COG2214	O	DNAj domain protein	Post-translational modification, protein turnover, chaperones	CELLULAR PROCESSES AND SIGNALING
gene1235	Scaffold61	Y_1_DNA	hypothetical protein	COG2214	O	DNAj domain protein	Post-translational modification, protein turnover, chaperones	CELLULAR PROCESSES AND SIGNALING
gene3634	Scaffold304	Y_1_DNA	hypothetical protein	COG2214	O	DNAj domain protein	Post-translational modification, protein turnover, chaperones	CELLULAR PROCESSES AND SIGNALING
gene3642	Scaffold305	Y_1_DNA	hypothetical protein	COG2214	O	DNAj domain protein	Post-translational modification, protein turnover, chaperones	CELLULAR PROCESSES AND SIGNALING
gene5429	Scaffold636	Y_1_DNA	hypothetical protein	COG2214	O	DNAj domain protein	Post-translational modification, protein turnover, chaperones	CELLULAR PROCESSES AND SIGNALING
gene0155	Scaffold5	Y_1_DNA	hypothetical protein	ENOG4111Q5E	S	-	Function unknown	POORLY CHARACTERIZED
gene0156	Scaffold5	Y_1_DNA	hypothetical protein	COG2072	P	Monooxygenase	Inorganic ion transport and metabolism	METABOLISM
gene0527	Scaffold20	Y_1_DNA	hypothetical protein	COG2072	P	Monooxygenase	Inorganic ion transport and metabolism	METABOLISM
gene0792	Scaffold33	Y_1_DNA	hypothetical protein	COG2072	P	Monooxygenase	Inorganic ion transport and metabolism	METABOLISM
gene4109	Scaffold371	Y_1_DNA	hypothetical protein	COG2072	P	Monooxygenase	Inorganic ion transport and metabolism	METABOLISM
gene4122	Scaffold373	Y_1_DNA	hypothetical protein	COG2072	P	Monooxygenase	Inorganic ion transport and metabolism	METABOLISM
gene6179	Scaffold881	Y_1_DNA	hypothetical protein	COG2072	P	Monooxygenase	Inorganic ion transport and metabolism	METABOLISM
gene3259	Scaffold253	Y_1_DNA	hypothetical protein	COG2072	P	Monooxygenase	Inorganic ion transport and metabolism	METABOLISM
gene3451	Scaffold280	Y_1_DNA	hypothetical protein	COG2072	P	Monooxygenase	Inorganic ion transport and metabolism	METABOLISM
gene4264	Scaffold396	Y_1_DNA	hypothetical protein	COG2072	P	Monooxygenase	Inorganic ion transport and metabolism	METABOLISM
gene4394	Scaffold421	Y_1_DNA	hypothetical protein	COG2072	P	Monooxygenase	Inorganic ion transport and metabolism	METABOLISM
gene4398	Scaffold422	Y_1_DNA	hypothetical protein	COG2072	P	Monooxygenase	Inorganic ion transport and metabolism	METABOLISM
gene4907	Scaffold518	Y_1_DNA	hypothetical protein	COG2072	P	Monooxygenase	Inorganic ion transport and metabolism	METABOLISM
gene6099	Scaffold845	Y_1_DNA	hypothetical protein	COG2072	P	Monooxygenase	Inorganic ion transport and metabolism	METABOLISM
gene0157	Scaffold5	Y_1_DNA	hypothetical protein	COG0639	T	serine threonine-protein phosphatase	Signal transduction mechanisms	CELLULAR PROCESSES AND SIGNALING
gene2589	Scaffold177	Y_1_DNA	hypothetical protein	COG0639	T	serine threonine-protein phosphatase	Signal transduction mechanisms	CELLULAR PROCESSES AND SIGNALING
gene4030	Scaffold360	Y_1_DNA	hypothetical protein	COG0639	T	serine threonine-protein phosphatase	Signal transduction mechanisms	CELLULAR PROCESSES AND SIGNALING
gene4718	Scaffold481	Y_1_DNA	hypothetical protein	COG0639	T	serine threonine-protein phosphatase	Signal transduction mechanisms	CELLULAR PROCESSES AND SIGNALING
gene5172	Scaffold571	Y_1_DNA	hypothetical protein	COG0639	T	serine threonine-protein phosphatase	Signal transduction mechanisms	CELLULAR PROCESSES AND SIGNALING
gene6025	Scaffold817	Y_1_DNA	hypothetical protein	COG0639	T	serine threonine-protein phosphatase	Signal transduction mechanisms	CELLULAR PROCESSES AND SIGNALING
gene0158	Scaffold5	Y_1_DNA	hypothetical protein	ENOG410YQFM	S	-	Function unknown	POORLY CHARACTERIZED
gene0159	Scaffold5	Y_1_DNA	hypothetical protein	COG0110	S	acetyltransferase	Function unknown	POORLY CHARACTERIZED
gene2269	Scaffold145	Y_1_DNA	hypothetical protein	COG0110	S	acetyltransferase	Function unknown	POORLY CHARACTERIZED
gene3589	Scaffold298	Y_1_DNA	hypothetical protein	COG0110	S	acetyltransferase	Function unknown	POORLY CHARACTERIZED
gene4433	Scaffold428	Y_1_DNA	hypothetical protein	COG0110	S	acetyltransferase	Function unknown	POORLY CHARACTERIZED
gene4452	Scaffold431	Y_1_DNA	hypothetical protein	COG0110	S	acetyltransferase	Function unknown	POORLY CHARACTERIZED
gene4943	Scaffold525	Y_1_DNA	hypothetical protein	COG0110	S	acetyltransferase	Function unknown	POORLY CHARACTERIZED
gene0160	Scaffold5	Y_1_DNA	hypothetical protein	COG0323	L	This protein is involved in the repair of mismatches in DNA. It is required for dam-dependent methyl-directed DNA mismatch repair. May act as a molecular matchmaker , a protein that promotes the formation of a stable complex between two or more DNA-binding proteins in an ATP-dependent manner without itself being part of a final effector complex (By similarity)	Replication, recombination and repair	INFORMATION STORAGE AND PROCESSING
gene0317	Scaffold10	Y_1_DNA	hypothetical protein	COG0323	L	This protein is involved in the repair of mismatches in DNA. It is required for dam-dependent methyl-directed DNA mismatch repair. May act as a molecular matchmaker , a protein that promotes the formation of a stable complex between two or more DNA-binding proteins in an ATP-dependent manner without itself being part of a final effector complex (By similarity)	Replication, recombination and repair	INFORMATION STORAGE AND PROCESSING
gene4955	Scaffold528	Y_1_DNA	hypothetical protein	COG0323	L	This protein is involved in the repair of mismatches in DNA. It is required for dam-dependent methyl-directed DNA mismatch repair. May act as a molecular matchmaker , a protein that promotes the formation of a stable complex between two or more DNA-binding proteins in an ATP-dependent manner without itself being part of a final effector complex (By similarity)	Replication, recombination and repair	INFORMATION STORAGE AND PROCESSING
gene0161	Scaffold5	Y_1_DNA	hypothetical protein	ENOG410ZJ1V	U	PAP2 superfamily	Intracellular trafficking, secretion, and vesicular transport	CELLULAR PROCESSES AND SIGNALING
gene0162	Scaffold5	Y_1_DNA	hypothetical protein	COG3844	E	Catalyzes the cleavage of L-kynurenine (L-Kyn) and L-3- hydroxykynurenine (L-3OHKyn) into anthranilic acid (AA) and 3- hydroxyanthranilic acid (3-OHAA), respectively (By similarity)	Amino acid transport and metabolism	METABOLISM
gene0163	Scaffold5	Y_1_DNA	hypothetical protein	ENOG410Y63I	K	Transcription factor	Transcription	INFORMATION STORAGE AND PROCESSING
gene0164	Scaffold5	Y_1_DNA	hypothetical protein	ENOG410XR9Z	S	homolog, nonsense mediated mRNA decay factor (C. elegans)	Function unknown	POORLY CHARACTERIZED
gene0165	Scaffold5	Y_1_DNA	hypothetical protein	COG0550	L	Releases the supercoiling and torsional tension of DNA, which is introduced during the DNA replication and transcription, by transiently cleaving and rejoining one strand of the DNA duplex. Introduces a single-strand break via transesterification at a target site in duplex DNA. The scissile phosphodiester is attacked by the catalytic tyrosine of the enzyme, resulting in the formation of a DNA-(5'…	Replication, recombination and repair	INFORMATION STORAGE AND PROCESSING
gene0166	Scaffold5	Y_1_DNA	hypothetical protein	ENOG410XT4K	S	zinc finger	Function unknown	POORLY CHARACTERIZED
gene5351	Scaffold614	Y_1_DNA	hypothetical protein	ENOG410XT4K	S	zinc finger	Function unknown	POORLY CHARACTERIZED
gene0167	Scaffold5	Y_1_DNA	hypothetical protein	COG5032	B;D;L;T;U	phosphatidylinositol kinase activity	Chromatin structure and dynamics; Cell cycle control, cell division, chromosome partitioning; Replication, recombination and repair; Signal transduction mechanisms; Intracellular trafficking, secretion, and vesicular transport	INFORMATION STORAGE AND PROCESSING;CELLULAR PROCESSES AND SIGNALING;INFORMATION STORAGE AND PROCESSING;CELLULAR PROCESSES AND SIGNALING;CELLULAR PROCESSES AND SIGNALING
gene2088	Scaffold129	Y_1_DNA	hypothetical protein	COG5032	B;D;L;T;U	phosphatidylinositol kinase activity	Chromatin structure and dynamics; Cell cycle control, cell division, chromosome partitioning; Replication, recombination and repair; Signal transduction mechanisms; Intracellular trafficking, secretion, and vesicular transport	INFORMATION STORAGE AND PROCESSING;CELLULAR PROCESSES AND SIGNALING;INFORMATION STORAGE AND PROCESSING;CELLULAR PROCESSES AND SIGNALING;CELLULAR PROCESSES AND SIGNALING
gene3275	Scaffold256	Y_1_DNA	hypothetical protein	COG5032	B;D;L;T;U	phosphatidylinositol kinase activity	Chromatin structure and dynamics; Cell cycle control, cell division, chromosome partitioning; Replication, recombination and repair; Signal transduction mechanisms; Intracellular trafficking, secretion, and vesicular transport	INFORMATION STORAGE AND PROCESSING;CELLULAR PROCESSES AND SIGNALING;INFORMATION STORAGE AND PROCESSING;CELLULAR PROCESSES AND SIGNALING;CELLULAR PROCESSES AND SIGNALING
gene3376	Scaffold269	Y_1_DNA	hypothetical protein	COG5032	B;D;L;T;U	phosphatidylinositol kinase activity	Chromatin structure and dynamics; Cell cycle control, cell division, chromosome partitioning; Replication, recombination and repair; Signal transduction mechanisms; Intracellular trafficking, secretion, and vesicular transport	INFORMATION STORAGE AND PROCESSING;CELLULAR PROCESSES AND SIGNALING;INFORMATION STORAGE AND PROCESSING;CELLULAR PROCESSES AND SIGNALING;CELLULAR PROCESSES AND SIGNALING
gene0169	Scaffold5	Y_1_DNA	hypothetical protein	COG0237	H	Catalyzes the phosphorylation of the 3'-hydroxyl group of dephosphocoenzyme A to form coenzyme A (By similarity)	Coenzyme transport and metabolism	METABOLISM
gene0170	Scaffold5	Y_1_DNA	hypothetical protein	COG1893	H	Catalyzes the NADPH-dependent reduction of ketopantoate into pantoic acid (By similarity)	Coenzyme transport and metabolism	METABOLISM
gene3624	Scaffold302	Y_1_DNA	hypothetical protein	COG1893	H	Catalyzes the NADPH-dependent reduction of ketopantoate into pantoic acid (By similarity)	Coenzyme transport and metabolism	METABOLISM
gene6292	Scaffold929	Y_1_DNA	hypothetical protein	COG1893	H	Catalyzes the NADPH-dependent reduction of ketopantoate into pantoic acid (By similarity)	Coenzyme transport and metabolism	METABOLISM
gene7041	Scaffold1412	Y_1_DNA	hypothetical protein	COG1893	H	Catalyzes the NADPH-dependent reduction of ketopantoate into pantoic acid (By similarity)	Coenzyme transport and metabolism	METABOLISM
gene0171	Scaffold5	Y_1_DNA	hypothetical protein	ENOG410Y7DR	S	set domain containing	Function unknown	POORLY CHARACTERIZED
gene6757	Scaffold1168	Y_1_DNA	hypothetical protein	ENOG410Y7DR	S	set domain containing	Function unknown	POORLY CHARACTERIZED
gene6759	Scaffold1170	Y_1_DNA	hypothetical protein	ENOG410Y7DR	S	set domain containing	Function unknown	POORLY CHARACTERIZED
gene0172	Scaffold5	Y_1_DNA	hypothetical protein	COG0520	E	cysteine desulfurase	Amino acid transport and metabolism	METABOLISM
gene6769	Scaffold1176	Y_1_DNA	hypothetical protein	COG0520	E	cysteine desulfurase	Amino acid transport and metabolism	METABOLISM
gene0173	Scaffold5	Y_1_DNA	hypothetical protein	COG1716	T	fha domain-containing protein	Signal transduction mechanisms	CELLULAR PROCESSES AND SIGNALING
gene5362	Scaffold617	Y_1_DNA	hypothetical protein	COG1716	T	fha domain-containing protein	Signal transduction mechanisms	CELLULAR PROCESSES AND SIGNALING
gene0175	Scaffold5	Y_1_DNA	hypothetical protein	ENOG410XQ2M	U	insulin induced gene	Intracellular trafficking, secretion, and vesicular transport	CELLULAR PROCESSES AND SIGNALING
gene0177	Scaffold5	Y_1_DNA	hypothetical protein	ENOG4111ACA	D	Component of the DASH complex, a microtubule-binding subcomplex of the outer kinetochore that is essential for proper chromosome segregation. The DASH complex mediates the formation and maintenance of bipolar kinetochore-microtubule attachments by forming closed rings around spindle microtubules and establishing interactions with proteins from the central kinetochore	Cell cycle control, cell division, chromosome partitioning	CELLULAR PROCESSES AND SIGNALING
gene0178	Scaffold5	Y_1_DNA	hypothetical protein	ENOG410Y20H	U	Rogdi leucine zipper containing protein	Intracellular trafficking, secretion, and vesicular transport	CELLULAR PROCESSES AND SIGNALING
gene0179	Scaffold6	Y_1_DNA	hypothetical protein	ENOG410XSD7	S	mitotic spindle	Function unknown	POORLY CHARACTERIZED
gene0180	Scaffold6	Y_1_DNA	hypothetical protein	COG5536	O	(alpha) subunit	Post-translational modification, protein turnover, chaperones	CELLULAR PROCESSES AND SIGNALING
gene0338	Scaffold11	Y_1_DNA	hypothetical protein	COG5536	O	(alpha) subunit	Post-translational modification, protein turnover, chaperones	CELLULAR PROCESSES AND SIGNALING
gene0181	Scaffold6	Y_1_DNA	hypothetical protein	COG5333	D;K;L	Component of the Mediator complex, a coactivator involved in regulated gene transcription of nearly all RNA polymerase II-dependent genes. Mediator functions as a bridge to convey information from gene-specific regulatory proteins to the basal RNA polymerase II transcription machinery. Mediator is recruited to promoters by direct interactions with regulatory proteins and serves as a scaffold for …	Cell cycle control, cell division, chromosome partitioning; Transcription; Replication, recombination and repair	CELLULAR PROCESSES AND SIGNALING;INFORMATION STORAGE AND PROCESSING;INFORMATION STORAGE AND PROCESSING
gene6978	Scaffold1350	Y_1_DNA	hypothetical protein	COG5333	D;K;L	Component of the Mediator complex, a coactivator involved in regulated gene transcription of nearly all RNA polymerase II-dependent genes. Mediator functions as a bridge to convey information from gene-specific regulatory proteins to the basal RNA polymerase II transcription machinery. Mediator is recruited to promoters by direct interactions with regulatory proteins and serves as a scaffold for …	Cell cycle control, cell division, chromosome partitioning; Transcription; Replication, recombination and repair	CELLULAR PROCESSES AND SIGNALING;INFORMATION STORAGE AND PROCESSING;INFORMATION STORAGE AND PROCESSING
gene0182	Scaffold6	Y_1_DNA	hypothetical protein	COG0513	L	purine NTP-dependent helicase activity	Replication, recombination and repair	INFORMATION STORAGE AND PROCESSING
gene0205	Scaffold6	Y_1_DNA	hypothetical protein	COG0513	L	purine NTP-dependent helicase activity	Replication, recombination and repair	INFORMATION STORAGE AND PROCESSING
gene0770	Scaffold32	Y_1_DNA	hypothetical protein	COG0513	L	purine NTP-dependent helicase activity	Replication, recombination and repair	INFORMATION STORAGE AND PROCESSING
gene1408	Scaffold74	Y_1_DNA	ATP-dependent RNA helicase	COG0513	L	purine NTP-dependent helicase activity	Replication, recombination and repair	INFORMATION STORAGE AND PROCESSING
gene1434	Scaffold75	Y_1_DNA	ATP-dependent RNA helicase	COG0513	L	purine NTP-dependent helicase activity	Replication, recombination and repair	INFORMATION STORAGE AND PROCESSING
gene2219	Scaffold140	Y_1_DNA	ATP-dependent RNA helicase	COG0513	L	purine NTP-dependent helicase activity	Replication, recombination and repair	INFORMATION STORAGE AND PROCESSING
gene2230	Scaffold141	Y_1_DNA	ATP-dependent RNA helicase	COG0513	L	purine NTP-dependent helicase activity	Replication, recombination and repair	INFORMATION STORAGE AND PROCESSING
gene2515	Scaffold169	Y_1_DNA	hypothetical protein	COG0513	L	purine NTP-dependent helicase activity	Replication, recombination and repair	INFORMATION STORAGE AND PROCESSING
gene2752	Scaffold194	Y_1_DNA	hypothetical protein	COG0513	L	purine NTP-dependent helicase activity	Replication, recombination and repair	INFORMATION STORAGE AND PROCESSING
gene4406	Scaffold423	Y_1_DNA	hypothetical protein	COG0513	L	purine NTP-dependent helicase activity	Replication, recombination and repair	INFORMATION STORAGE AND PROCESSING
gene5932	Scaffold783	Y_1_DNA	glycosyltransferase family 8 protein	COG0513	L	purine NTP-dependent helicase activity	Replication, recombination and repair	INFORMATION STORAGE AND PROCESSING
gene0183	Scaffold6	Y_1_DNA	hypothetical protein	ENOG410XNMT	U	Vacuolar Protein	Intracellular trafficking, secretion, and vesicular transport	CELLULAR PROCESSES AND SIGNALING
gene0184	Scaffold6	Y_1_DNA	hypothetical protein	ENOG410XPXR	O	t-complex protein 1	Post-translational modification, protein turnover, chaperones	CELLULAR PROCESSES AND SIGNALING
gene0185	Scaffold6	Y_1_DNA	hypothetical protein	ENOG410YSWC	J	RNA-binding nucleolar protein required for pre-rRNA processing. Involved in production of 18S rRNA and assembly of small ribosomal subunit (By similarity)	Translation, ribosomal structure and biogenesis	INFORMATION STORAGE AND PROCESSING
gene0186	Scaffold6	Y_1_DNA	hypothetical protein	ENOG4112CT8	S	Protein of unknown function (DUF3294)	Function unknown	POORLY CHARACTERIZED
gene0187	Scaffold6	Y_1_DNA	hypothetical protein	COG0543	C	cytochrome-b5 reductase activity, acting on NAD(P)H	Energy production and conversion	METABOLISM
gene1634	Scaffold91	Y_1_DNA	hypothetical protein	COG0543	C	cytochrome-b5 reductase activity, acting on NAD(P)H	Energy production and conversion	METABOLISM
gene2153	Scaffold135	Y_1_DNA	hypothetical protein	COG0543	C	cytochrome-b5 reductase activity, acting on NAD(P)H	Energy production and conversion	METABOLISM
gene3067	Scaffold229	Y_1_DNA	hypothetical protein	COG0543	C	cytochrome-b5 reductase activity, acting on NAD(P)H	Energy production and conversion	METABOLISM
gene2393	Scaffold158	Y_1_DNA	hypothetical protein	COG0543	C	cytochrome-b5 reductase activity, acting on NAD(P)H	Energy production and conversion	METABOLISM
gene3738	Scaffold318	Y_1_DNA	hypothetical protein	COG0543	C	cytochrome-b5 reductase activity, acting on NAD(P)H	Energy production and conversion	METABOLISM
gene4018	Scaffold359	Y_1_DNA	hypothetical protein	COG0543	C	cytochrome-b5 reductase activity, acting on NAD(P)H	Energy production and conversion	METABOLISM
gene0188	Scaffold6	Y_1_DNA	Lariat debranching enzyme	ENOG410XP0F	S	debranching enzyme	Function unknown	POORLY CHARACTERIZED
gene0189	Scaffold6	Y_1_DNA	hypothetical protein	COG1053	C	Succinate DeHydrogenase	Energy production and conversion	METABOLISM
gene6210	Scaffold893	Y_1_DNA	succinate dehydrogenase flavoprotein subunit	COG1053	C	Succinate DeHydrogenase	Energy production and conversion	METABOLISM
gene0190	Scaffold6	Y_1_DNA	hypothetical protein	COG1095	K	DNA-directed RNA Polymerase	Transcription	INFORMATION STORAGE AND PROCESSING
gene3400	Scaffold272	Y_1_DNA	hypothetical protein	COG1095	K	DNA-directed RNA Polymerase	Transcription	INFORMATION STORAGE AND PROCESSING
gene0191	Scaffold6	Y_1_DNA	hypothetical protein	COG1222	O	26S protease regulatory subunit	Post-translational modification, protein turnover, chaperones	CELLULAR PROCESSES AND SIGNALING
gene0535	Scaffold21	Y_1_DNA	hypothetical protein	COG1222	O	26S protease regulatory subunit	Post-translational modification, protein turnover, chaperones	CELLULAR PROCESSES AND SIGNALING
gene2440	Scaffold162	Y_1_DNA	hypothetical protein	COG1222	O	26S protease regulatory subunit	Post-translational modification, protein turnover, chaperones	CELLULAR PROCESSES AND SIGNALING
gene2463	Scaffold164	Y_1_DNA	hypothetical protein	COG1222	O	26S protease regulatory subunit	Post-translational modification, protein turnover, chaperones	CELLULAR PROCESSES AND SIGNALING
gene0744	Scaffold30	Y_1_DNA	hypothetical protein	COG1222	O	26S protease regulatory subunit	Post-translational modification, protein turnover, chaperones	CELLULAR PROCESSES AND SIGNALING
gene1725	Scaffold98	Y_1_DNA	hypothetical protein	COG1222	O	26S protease regulatory subunit	Post-translational modification, protein turnover, chaperones	CELLULAR PROCESSES AND SIGNALING
gene3009	Scaffold222	Y_1_DNA	hypothetical protein	COG1222	O	26S protease regulatory subunit	Post-translational modification, protein turnover, chaperones	CELLULAR PROCESSES AND SIGNALING
gene3349	Scaffold266	Y_1_DNA	hypothetical protein	COG1222	O	26S protease regulatory subunit	Post-translational modification, protein turnover, chaperones	CELLULAR PROCESSES AND SIGNALING
gene0192	Scaffold6	Y_1_DNA	hypothetical protein	ENOG410XP9T	S	LTV1 homolog (S. cerevisiae)	Function unknown	POORLY CHARACTERIZED
gene0193	Scaffold6	Y_1_DNA	hypothetical protein	ENOG410XWGK	K	apoptosis antagonizing transcription factor	Transcription	INFORMATION STORAGE AND PROCESSING
gene0194	Scaffold6	Y_1_DNA	hypothetical protein	COG0534	V	Mate efflux family protein	Defense mechanisms	CELLULAR PROCESSES AND SIGNALING
gene1085	Scaffold51	Y_1_DNA	MATE transporter	COG0534	V	Mate efflux family protein	Defense mechanisms	CELLULAR PROCESSES AND SIGNALING
gene6398	Scaffold974	Y_1_DNA	hypothetical protein	COG0534	V	Mate efflux family protein	Defense mechanisms	CELLULAR PROCESSES AND SIGNALING
gene2020	Scaffold123	Y_1_DNA	hypothetical protein	COG0534	V	Mate efflux family protein	Defense mechanisms	CELLULAR PROCESSES AND SIGNALING
gene3586	Scaffold297	Y_1_DNA	hypothetical protein	COG0534	V	Mate efflux family protein	Defense mechanisms	CELLULAR PROCESSES AND SIGNALING
gene3990	Scaffold354	Y_1_DNA	hypothetical protein	COG0534	V	Mate efflux family protein	Defense mechanisms	CELLULAR PROCESSES AND SIGNALING
gene4474	Scaffold435	Y_1_DNA	hypothetical protein	COG0534	V	Mate efflux family protein	Defense mechanisms	CELLULAR PROCESSES AND SIGNALING
gene0195	Scaffold6	Y_1_DNA	hypothetical protein	ENOG410XQ8C	S	PIH1 domain containing	Function unknown	POORLY CHARACTERIZED
gene0196	Scaffold6	Y_1_DNA	hypothetical protein	COG0263	E	Catalyzes the transfer of a phosphate group to glutamate to form glutamate 5-phosphate which rapidly cyclizes to 5- oxoproline (By similarity)	Amino acid transport and metabolism	METABOLISM
gene0197	Scaffold6	Y_1_DNA	hypothetical protein	COG0171	H	nh(3)-dependent nad( ) synthetase	Coenzyme transport and metabolism	METABOLISM
gene1003	Scaffold45	Y_1_DNA	hypothetical protein	COG0388	S	nitrilase cyanide hydratase and apolipoprotein n-acyltransferase	Function unknown	POORLY CHARACTERIZED
gene2572	Scaffold175	Y_1_DNA	hypothetical protein	COG0388	S	nitrilase cyanide hydratase and apolipoprotein n-acyltransferase	Function unknown	POORLY CHARACTERIZED
gene3917	Scaffold342	Y_1_DNA	hypothetical protein	COG0388	S	nitrilase cyanide hydratase and apolipoprotein n-acyltransferase	Function unknown	POORLY CHARACTERIZED
gene3929	Scaffold344	Y_1_DNA	hypothetical protein	COG0388	S	nitrilase cyanide hydratase and apolipoprotein n-acyltransferase	Function unknown	POORLY CHARACTERIZED
gene2927	Scaffold213	Y_1_DNA	hypothetical protein	COG0388	S	nitrilase cyanide hydratase and apolipoprotein n-acyltransferase	Function unknown	POORLY CHARACTERIZED
gene4222	Scaffold390	Y_1_DNA	hypothetical protein	COG0388	S	nitrilase cyanide hydratase and apolipoprotein n-acyltransferase	Function unknown	POORLY CHARACTERIZED
gene5647	Scaffold691	Y_1_DNA	CYFA0S29e00144g1_1	COG0388	S	nitrilase cyanide hydratase and apolipoprotein n-acyltransferase	Function unknown	POORLY CHARACTERIZED
gene6634	Scaffold1091	Y_1_DNA	hypothetical protein	COG0388	S	nitrilase cyanide hydratase and apolipoprotein n-acyltransferase	Function unknown	POORLY CHARACTERIZED
gene0198	Scaffold6	Y_1_DNA	hypothetical protein	COG0596	S	Alpha beta hydrolase	Function unknown	POORLY CHARACTERIZED
gene0304	Scaffold10	Y_1_DNA	Gastric triacylglycerol lipase	COG0596	S	Alpha beta hydrolase	Function unknown	POORLY CHARACTERIZED
gene1639	Scaffold92	Y_1_DNA	hypothetical protein	COG0596	S	Alpha beta hydrolase	Function unknown	POORLY CHARACTERIZED
gene2252	Scaffold143	Y_1_DNA	hypothetical protein	COG0596	S	Alpha beta hydrolase	Function unknown	POORLY CHARACTERIZED
gene3976	Scaffold352	Y_1_DNA	hypothetical protein	COG0596	S	Alpha beta hydrolase	Function unknown	POORLY CHARACTERIZED
gene4239	Scaffold392	Y_1_DNA	hypothetical protein	COG0596	S	Alpha beta hydrolase	Function unknown	POORLY CHARACTERIZED
gene4258	Scaffold395	Y_1_DNA	hypothetical protein	COG0596	S	Alpha beta hydrolase	Function unknown	POORLY CHARACTERIZED
gene4874	Scaffold510	Y_1_DNA	hypothetical protein	COG0596	S	Alpha beta hydrolase	Function unknown	POORLY CHARACTERIZED
gene5363	Scaffold617	Y_1_DNA	hypothetical protein	COG0596	S	Alpha beta hydrolase	Function unknown	POORLY CHARACTERIZED
gene5792	Scaffold735	Y_1_DNA	hypothetical protein	COG0596	S	Alpha beta hydrolase	Function unknown	POORLY CHARACTERIZED
gene6444	Scaffold995	Y_1_DNA	hypothetical protein	COG0596	S	Alpha beta hydrolase	Function unknown	POORLY CHARACTERIZED
gene6996	Scaffold1369	Y_1_DNA	hypothetical protein	COG0596	S	Alpha beta hydrolase	Function unknown	POORLY CHARACTERIZED
gene0199	Scaffold6	Y_1_DNA	hypothetical protein	COG5245	Z	heavy chain	Cytoskeleton	CELLULAR PROCESSES AND SIGNALING
gene0200	Scaffold6	Y_1_DNA	AMP deaminase 2	COG1816	F	adenosine deaminase	Nucleotide transport and metabolism	METABOLISM
gene4286	Scaffold400	Y_1_DNA	AMP deaminase	COG1816	F	adenosine deaminase	Nucleotide transport and metabolism	METABOLISM
gene6257	Scaffold914	Y_1_DNA	hypothetical protein	COG1816	F	adenosine deaminase	Nucleotide transport and metabolism	METABOLISM
gene0201	Scaffold6	Y_1_DNA	hypothetical protein	COG0363	G	Catalyzes the reversible isomerization-deamination of glucosamine 6-phosphate (GlcN6P) to form fructose 6-phosphate (Fru6P) and ammonium ion (By similarity)	Carbohydrate transport and metabolism	METABOLISM
gene5995	Scaffold807	Y_1_DNA	hypothetical protein	COG0363	G	Catalyzes the reversible isomerization-deamination of glucosamine 6-phosphate (GlcN6P) to form fructose 6-phosphate (Fru6P) and ammonium ion (By similarity)	Carbohydrate transport and metabolism	METABOLISM
gene6006	Scaffold811	Y_1_DNA	hypothetical protein	COG0363	G	Catalyzes the reversible isomerization-deamination of glucosamine 6-phosphate (GlcN6P) to form fructose 6-phosphate (Fru6P) and ammonium ion (By similarity)	Carbohydrate transport and metabolism	METABOLISM
gene0202	Scaffold6	Y_1_DNA	hypothetical protein	ENOG410Y29F	A	Involved in the metabolism of ADP-ribose 1',2'-cyclic phosphate which is produced as a consequence of tRNA splicing	RNA processing and modification	INFORMATION STORAGE AND PROCESSING
gene0203	Scaffold6	Y_1_DNA	hypothetical protein	ENOG410XW1F	T	Required for stress adaptation, morphogenesis and virulence (By similarity)	Signal transduction mechanisms	CELLULAR PROCESSES AND SIGNALING
gene0204	Scaffold6	Y_1_DNA	hypothetical protein	ENOG410XNXI	S	-	Function unknown	POORLY CHARACTERIZED
gene0206	Scaffold6	Y_1_DNA	hypothetical protein	COG0302	H	GTP cyclohydrolase i	Coenzyme transport and metabolism	METABOLISM
gene0207	Scaffold6	Y_1_DNA	hypothetical protein	COG5120	U	golgi transport	Intracellular trafficking, secretion, and vesicular transport	CELLULAR PROCESSES AND SIGNALING
gene0208	Scaffold6	Y_1_DNA	hypothetical protein	ENOG4112ABV	S	involved in rRNA processing (By similarity)	Function unknown	POORLY CHARACTERIZED
gene0209	Scaffold6	Y_1_DNA	hypothetical protein	COG0205	G	phosphohexokinase	Carbohydrate transport and metabolism	METABOLISM
gene2430	Scaffold161	Y_1_DNA	hypothetical protein	COG0205	G	phosphohexokinase	Carbohydrate transport and metabolism	METABOLISM
gene0213	Scaffold7	Y_1_DNA	hypothetical protein	COG0814	E	amino acid transport	Amino acid transport and metabolism	METABOLISM
gene1192	Scaffold59	Y_1_DNA	hypothetical protein	COG0814	E	amino acid transport	Amino acid transport and metabolism	METABOLISM
gene1644	Scaffold92	Y_1_DNA	hypothetical protein	COG0814	E	amino acid transport	Amino acid transport and metabolism	METABOLISM
gene2030	Scaffold124	Y_1_DNA	hypothetical protein	COG0814	E	amino acid transport	Amino acid transport and metabolism	METABOLISM
gene4373	Scaffold417	Y_1_DNA	hypothetical protein	COG0814	E	amino acid transport	Amino acid transport and metabolism	METABOLISM
gene6839	Scaffold1228	Y_1_DNA	hypothetical protein	COG0814	E	amino acid transport	Amino acid transport and metabolism	METABOLISM
gene0214	Scaffold7	Y_1_DNA	hypothetical protein	ENOG410ZM21	S	Ribosomal protein S21	Function unknown	POORLY CHARACTERIZED
gene0215	Scaffold7	Y_1_DNA	hypothetical protein	COG0024	J	Removes the N-terminal methionine from nascent proteins (By similarity)	Translation, ribosomal structure and biogenesis	INFORMATION STORAGE AND PROCESSING
gene2638	Scaffold183	Y_1_DNA	hypothetical protein	COG0024	J	Removes the N-terminal methionine from nascent proteins (By similarity)	Translation, ribosomal structure and biogenesis	INFORMATION STORAGE AND PROCESSING
gene5015	Scaffold539	Y_1_DNA	hypothetical protein	COG0024	J	Removes the N-terminal methionine from nascent proteins (By similarity)	Translation, ribosomal structure and biogenesis	INFORMATION STORAGE AND PROCESSING
gene5037	Scaffold544	Y_1_DNA	hypothetical protein	COG0024	J	Removes the N-terminal methionine from nascent proteins (By similarity)	Translation, ribosomal structure and biogenesis	INFORMATION STORAGE AND PROCESSING
gene5423	Scaffold635	Y_1_DNA	hypothetical protein	COG0024	J	Removes the N-terminal methionine from nascent proteins (By similarity)	Translation, ribosomal structure and biogenesis	INFORMATION STORAGE AND PROCESSING
gene0216	Scaffold7	Y_1_DNA	hypothetical protein	COG5066	U	Central component in molecular interactions underlying sperm crawling. Forms an extensive filament system that extends from sperm villipoda, along the leading edge of the pseudopod (By similarity)	Intracellular trafficking, secretion, and vesicular transport	CELLULAR PROCESSES AND SIGNALING
gene0217	Scaffold7	Y_1_DNA	hypothetical protein	COG1717	J	(ribosomal) protein	Translation, ribosomal structure and biogenesis	INFORMATION STORAGE AND PROCESSING
gene0218	Scaffold7	Y_1_DNA	hypothetical protein	ENOG4112BRU	K	Component of the Mediator complex, a coactivator involved in the regulated transcription of nearly all RNA polymerase II-dependent genes. Mediator functions as a bridge to convey information from gene-specific regulatory proteins to the basal RNA polymerase II transcription machinery. Mediator is recruited to promoters by direct interactions with regulatory proteins and serves as a scaffold for t…	Transcription	INFORMATION STORAGE AND PROCESSING
gene0219	Scaffold7	Y_1_DNA	hypothetical protein	ENOG410XSYR	S	UPF0378 protein	Function unknown	POORLY CHARACTERIZED
gene0220	Scaffold7	Y_1_DNA	hypothetical protein	ENOG4111M6K	J	RRM	Translation, ribosomal structure and biogenesis	INFORMATION STORAGE AND PROCESSING
gene0221	Scaffold7	Y_1_DNA	hypothetical protein	ENOG410Z5DF	O	Ring finger protein	Post-translational modification, protein turnover, chaperones	CELLULAR PROCESSES AND SIGNALING
gene0222	Scaffold7	Y_1_DNA	hypothetical protein	ENOG410ZCVD	S	PWWP domain	Function unknown	POORLY CHARACTERIZED
gene0223	Scaffold7	Y_1_DNA	hypothetical protein	COG3675	S	Lipase class 3 family protein	Function unknown	POORLY CHARACTERIZED
gene0224	Scaffold7	Y_1_DNA	hypothetical protein	COG3675	S	Lipase class 3 family protein	Function unknown	POORLY CHARACTERIZED
gene0225	Scaffold7	Y_1_DNA	hypothetical protein	COG3675	S	Lipase class 3 family protein	Function unknown	POORLY CHARACTERIZED
gene0373	Scaffold12	Y_1_DNA	hypothetical protein	COG3675	S	Lipase class 3 family protein	Function unknown	POORLY CHARACTERIZED
gene2255	Scaffold143	Y_1_DNA	hypothetical protein	COG3675	S	Lipase class 3 family protein	Function unknown	POORLY CHARACTERIZED
gene5408	Scaffold630	Y_1_DNA	hypothetical protein	COG3675	S	Lipase class 3 family protein	Function unknown	POORLY CHARACTERIZED
gene0226	Scaffold7	Y_1_DNA	hypothetical protein	COG0231	J	Involved in peptide bond synthesis. Stimulates efficient translation and peptide-bond synthesis on native or reconstituted 70S ribosomes in vitro. Probably functions indirectly by altering the affinity of the ribosome for aminoacyl-tRNA, thus increasing their reactivity as acceptors for peptidyl transferase (By similarity)	Translation, ribosomal structure and biogenesis	INFORMATION STORAGE AND PROCESSING
gene0228	Scaffold7	Y_1_DNA	hypothetical protein	ENOG410XSE0	G	Major Facilitator superfamily	Carbohydrate transport and metabolism	METABOLISM
gene0229	Scaffold7	Y_1_DNA	hypothetical protein	COG0391	S	Catalyzes the transfer of the 2-phospholactate moiety from lactyl (2) diphospho-(5')guanosine (LPPG) to 7,8-didemethyl- 8-hydroxy-5-deazariboflavin (FO) with the formation of the L- lactyl phosphodiester of 7,8-didemethyl-8-hydroxy-5- deazariboflavin (F420-0) and GMP (By similarity)	Function unknown	POORLY CHARACTERIZED
gene0230	Scaffold7	Y_1_DNA	hypothetical protein	ENOG4111RBX	S	Secretory pathway protein Ssp120	Function unknown	POORLY CHARACTERIZED
gene0231	Scaffold7	Y_1_DNA	hypothetical protein	ENOG4111JGE	S	Protein of unknown function (DUF3112)	Function unknown	POORLY CHARACTERIZED
gene4528	Scaffold445	Y_1_DNA	hypothetical protein	ENOG4111JGE	S	Protein of unknown function (DUF3112)	Function unknown	POORLY CHARACTERIZED
gene4537	Scaffold446	Y_1_DNA	hypothetical protein	ENOG4111JGE	S	Protein of unknown function (DUF3112)	Function unknown	POORLY CHARACTERIZED
gene0232	Scaffold7	Y_1_DNA	hypothetical protein	COG2007	J	40S ribosomal protein S8	Translation, ribosomal structure and biogenesis	INFORMATION STORAGE AND PROCESSING
gene0255	Scaffold8	Y_1_DNA	hypothetical protein	COG2007	J	40S ribosomal protein S8	Translation, ribosomal structure and biogenesis	INFORMATION STORAGE AND PROCESSING
gene0233	Scaffold7	Y_1_DNA	hypothetical protein	COG5216	S	Diphthamide biosynthesis protein 3	Function unknown	POORLY CHARACTERIZED
gene0234	Scaffold7	Y_1_DNA	hypothetical protein	COG0604	C	alcohol dehydrogenase	Energy production and conversion	METABOLISM
gene1144	Scaffold55	Y_1_DNA	hypothetical protein	COG0604	C	alcohol dehydrogenase	Energy production and conversion	METABOLISM
gene2903	Scaffold211	Y_1_DNA	hypothetical protein	COG0604	C	alcohol dehydrogenase	Energy production and conversion	METABOLISM
gene2908	Scaffold212	Y_1_DNA	hypothetical protein	COG0604	C	alcohol dehydrogenase	Energy production and conversion	METABOLISM
gene2909	Scaffold212	Y_1_DNA	hypothetical protein	COG0604	C	alcohol dehydrogenase	Energy production and conversion	METABOLISM
gene5873	Scaffold761	Y_1_DNA	hypothetical protein	COG0604	C	alcohol dehydrogenase	Energy production and conversion	METABOLISM
gene6199	Scaffold889	Y_1_DNA	hypothetical protein	COG0604	C	alcohol dehydrogenase	Energy production and conversion	METABOLISM
gene6217	Scaffold896	Y_1_DNA	hypothetical protein	COG0604	C	alcohol dehydrogenase	Energy production and conversion	METABOLISM
gene6967	Scaffold1336	Y_1_DNA	hypothetical protein	COG0604	C	alcohol dehydrogenase	Energy production and conversion	METABOLISM
gene6969	Scaffold1338	Y_1_DNA	hypothetical protein	COG0604	C	alcohol dehydrogenase	Energy production and conversion	METABOLISM
gene6695	Scaffold1125	Y_1_DNA	hypothetical protein	COG0604	C	alcohol dehydrogenase	Energy production and conversion	METABOLISM
gene6992	Scaffold1363	Y_1_DNA	hypothetical protein	COG0604	C	alcohol dehydrogenase	Energy production and conversion	METABOLISM
gene0235	Scaffold7	Y_1_DNA	hypothetical protein	ENOG410Z0AN	O	Ubiquitin-conjugating enzyme E2	Post-translational modification, protein turnover, chaperones	CELLULAR PROCESSES AND SIGNALING
gene0407	Scaffold14	Y_1_DNA	hypothetical protein	ENOG410Z0AN	O	Ubiquitin-conjugating enzyme E2	Post-translational modification, protein turnover, chaperones	CELLULAR PROCESSES AND SIGNALING
gene2771	Scaffold196	Y_1_DNA	hypothetical protein	ENOG410Z0AN	O	Ubiquitin-conjugating enzyme E2	Post-translational modification, protein turnover, chaperones	CELLULAR PROCESSES AND SIGNALING
gene0236	Scaffold7	Y_1_DNA	hypothetical protein	ENOG4111W61	S	cell wall protein	Function unknown	POORLY CHARACTERIZED
gene6211	Scaffold894	Y_1_DNA	hypothetical protein	ENOG4111W61	S	cell wall protein	Function unknown	POORLY CHARACTERIZED
gene7074	Scaffold1449	Y_1_DNA	hypothetical protein	ENOG4111W61	S	cell wall protein	Function unknown	POORLY CHARACTERIZED
gene0237	Scaffold7	Y_1_DNA	hypothetical protein	COG0462	F	Phosphoribosyl pyrophosphate synthase	Nucleotide transport and metabolism	METABOLISM
gene1077	Scaffold51	Y_1_DNA	hypothetical protein	COG0462	F	Phosphoribosyl pyrophosphate synthase	Nucleotide transport and metabolism	METABOLISM
gene1997	Scaffold121	Y_1_DNA	hypothetical protein	COG0462	F	Phosphoribosyl pyrophosphate synthase	Nucleotide transport and metabolism	METABOLISM
gene2010	Scaffold122	Y_1_DNA	hypothetical protein	COG0462	F	Phosphoribosyl pyrophosphate synthase	Nucleotide transport and metabolism	METABOLISM
gene4733	Scaffold483	Y_1_DNA	hypothetical protein	COG0462	F	Phosphoribosyl pyrophosphate synthase	Nucleotide transport and metabolism	METABOLISM
gene0239	Scaffold7	Y_1_DNA	hypothetical protein	ENOG410YFEH	S	alternative oxidase	Function unknown	POORLY CHARACTERIZED
gene6789	Scaffold1190	Y_1_DNA	hypothetical protein	ENOG410YFEH	S	alternative oxidase	Function unknown	POORLY CHARACTERIZED
gene0240	Scaffold7	Y_1_DNA	hypothetical protein	ENOG410XQ81	O	ubiquitin carboxyl-terminal hydrolase	Post-translational modification, protein turnover, chaperones	CELLULAR PROCESSES AND SIGNALING
gene0241	Scaffold8	Y_1_DNA	hypothetical protein	COG0288	P	carbonic anhydrase	Inorganic ion transport and metabolism	METABOLISM
gene4044	Scaffold362	Y_1_DNA	hypothetical protein	COG0288	P	carbonic anhydrase	Inorganic ion transport and metabolism	METABOLISM
gene0242	Scaffold8	Y_1_DNA	hypothetical protein	COG5048	S	Zinc finger protein	Function unknown	POORLY CHARACTERIZED
gene0254	Scaffold8	Y_1_DNA	hypothetical protein	COG5048	S	Zinc finger protein	Function unknown	POORLY CHARACTERIZED
gene3274	Scaffold255	Y_1_DNA	hypothetical protein	COG5048	S	Zinc finger protein	Function unknown	POORLY CHARACTERIZED
gene0352	Scaffold11	Y_1_DNA	Zinc finger protein	COG5048	S	Zinc finger protein	Function unknown	POORLY CHARACTERIZED
gene0772	Scaffold32	Y_1_DNA	Zinc finger protein	COG5048	S	Zinc finger protein	Function unknown	POORLY CHARACTERIZED
gene0893	Scaffold39	Y_1_DNA	hypothetical protein	COG5048	S	Zinc finger protein	Function unknown	POORLY CHARACTERIZED
gene1002	Scaffold45	Y_1_DNA	hypothetical protein	COG5048	S	Zinc finger protein	Function unknown	POORLY CHARACTERIZED
gene2027	Scaffold124	Y_1_DNA	Transcription factor	COG5048	S	Zinc finger protein	Function unknown	POORLY CHARACTERIZED
gene2645	Scaffold184	Y_1_DNA	Zinc finger protein	COG5048	S	Zinc finger protein	Function unknown	POORLY CHARACTERIZED
gene2929	Scaffold214	Y_1_DNA	Zinc finger protein	COG5048	S	Zinc finger protein	Function unknown	POORLY CHARACTERIZED
gene2969	Scaffold219	Y_1_DNA	Zinc finger protein	COG5048	S	Zinc finger protein	Function unknown	POORLY CHARACTERIZED
gene3827	Scaffold330	Y_1_DNA	hypothetical protein	COG5048	S	Zinc finger protein	Function unknown	POORLY CHARACTERIZED
gene4019	Scaffold359	Y_1_DNA	hypothetical protein	COG5048	S	Zinc finger protein	Function unknown	POORLY CHARACTERIZED
gene4214	Scaffold388	Y_1_DNA	hypothetical protein	COG5048	S	Zinc finger protein	Function unknown	POORLY CHARACTERIZED
gene4386	Scaffold419	Y_1_DNA	hypothetical protein	COG5048	S	Zinc finger protein	Function unknown	POORLY CHARACTERIZED
gene4615	Scaffold460	Y_1_DNA	hypothetical protein	COG5048	S	Zinc finger protein	Function unknown	POORLY CHARACTERIZED
gene6149	Scaffold867	Y_1_DNA	hypothetical protein	COG5048	S	Zinc finger protein	Function unknown	POORLY CHARACTERIZED
gene4659	Scaffold469	Y_1_DNA	Zinc finger protein	COG5048	S	Zinc finger protein	Function unknown	POORLY CHARACTERIZED
gene5166	Scaffold570	Y_1_DNA	hypothetical protein	COG5048	S	Zinc finger protein	Function unknown	POORLY CHARACTERIZED
gene5596	Scaffold677	Y_1_DNA	CYFA0S03e06458g1_1	COG5048	S	Zinc finger protein	Function unknown	POORLY CHARACTERIZED
gene5923	Scaffold780	Y_1_DNA	Zinc finger protein	COG5048	S	Zinc finger protein	Function unknown	POORLY CHARACTERIZED
gene5947	Scaffold789	Y_1_DNA	Zinc finger protein	COG5048	S	Zinc finger protein	Function unknown	POORLY CHARACTERIZED
gene6032	Scaffold820	Y_1_DNA	Zinc finger protein	COG5048	S	Zinc finger protein	Function unknown	POORLY CHARACTERIZED
gene5954	Scaffold792	Y_1_DNA	hypothetical protein	COG5048	S	Zinc finger protein	Function unknown	POORLY CHARACTERIZED
gene6000	Scaffold809	Y_1_DNA	hypothetical protein	COG5048	S	Zinc finger protein	Function unknown	POORLY CHARACTERIZED
gene6128	Scaffold856	Y_1_DNA	hypothetical protein	COG5048	S	Zinc finger protein	Function unknown	POORLY CHARACTERIZED
gene6525	Scaffold1033	Y_1_DNA	Zinc finger protein	COG5048	S	Zinc finger protein	Function unknown	POORLY CHARACTERIZED
gene6669	Scaffold1110	Y_1_DNA	hypothetical protein	COG5048	S	Zinc finger protein	Function unknown	POORLY CHARACTERIZED
gene6700	Scaffold1128	Y_1_DNA	hypothetical protein	COG5048	S	Zinc finger protein	Function unknown	POORLY CHARACTERIZED
gene6942	Scaffold1314	Y_1_DNA	hypothetical protein	COG5048	S	Zinc finger protein	Function unknown	POORLY CHARACTERIZED
gene6952	Scaffold1323	Y_1_DNA	Zinc finger protein	COG5048	S	Zinc finger protein	Function unknown	POORLY CHARACTERIZED
gene7086	Scaffold1462	Y_1_DNA	hypothetical protein	COG5048	S	Zinc finger protein	Function unknown	POORLY CHARACTERIZED
gene0243	Scaffold8	Y_1_DNA	hypothetical protein	ENOG410YWXJ	S	-	Function unknown	POORLY CHARACTERIZED
gene0244	Scaffold8	Y_1_DNA	Dual specificity protein kinase KNS1	ENOG410XQF2	T	CDC-like kinase	Signal transduction mechanisms	CELLULAR PROCESSES AND SIGNALING
gene0245	Scaffold8	Y_1_DNA	hypothetical protein	ENOG41121W4	O	CytoChrome c oxidase assembly	Post-translational modification, protein turnover, chaperones	CELLULAR PROCESSES AND SIGNALING
gene0247	Scaffold8	Y_1_DNA	hypothetical protein	ENOG41123JD	U	-	Intracellular trafficking, secretion, and vesicular transport	CELLULAR PROCESSES AND SIGNALING
gene0248	Scaffold8	Y_1_DNA	hypothetical protein	COG5049	A;D;L	5'-3' exoribonuclease	RNA processing and modification; Cell cycle control, cell division, chromosome partitioning; Replication, recombination and repair	INFORMATION STORAGE AND PROCESSING;CELLULAR PROCESSES AND SIGNALING;INFORMATION STORAGE AND PROCESSING
gene0249	Scaffold8	Y_1_DNA	5'-3' exoribonuclease 1	COG5049	A;D;L	5'-3' exoribonuclease	RNA processing and modification; Cell cycle control, cell division, chromosome partitioning; Replication, recombination and repair	INFORMATION STORAGE AND PROCESSING;CELLULAR PROCESSES AND SIGNALING;INFORMATION STORAGE AND PROCESSING
gene2382	Scaffold156	Y_1_DNA	5'-3' exoribonuclease 2	COG5049	A;D;L	5'-3' exoribonuclease	RNA processing and modification; Cell cycle control, cell division, chromosome partitioning; Replication, recombination and repair	INFORMATION STORAGE AND PROCESSING;CELLULAR PROCESSES AND SIGNALING;INFORMATION STORAGE AND PROCESSING
gene0250	Scaffold8	Y_1_DNA	hypothetical protein	ENOG410XSEZ	S	BUD13 homolog (S. cerevisiae)	Function unknown	POORLY CHARACTERIZED
gene0251	Scaffold8	Y_1_DNA	hypothetical protein	ENOG41124GB	S	Conserved hypothetical, protein	Function unknown	POORLY CHARACTERIZED
gene0252	Scaffold8	Y_1_DNA	hypothetical protein	ENOG410XNRM	S	solute carrier family 25 (aspartate glutamate carrier), member	Function unknown	POORLY CHARACTERIZED
gene0253	Scaffold8	Y_1_DNA	hypothetical protein	COG1131	V	(ABC) transporter	Defense mechanisms	CELLULAR PROCESSES AND SIGNALING
gene0479	Scaffold17	Y_1_DNA	hypothetical protein	COG1131	V	(ABC) transporter	Defense mechanisms	CELLULAR PROCESSES AND SIGNALING
gene0495	Scaffold18	Y_1_DNA	hypothetical protein	COG1131	V	(ABC) transporter	Defense mechanisms	CELLULAR PROCESSES AND SIGNALING
gene2896	Scaffold210	Y_1_DNA	hypothetical protein	COG1131	V	(ABC) transporter	Defense mechanisms	CELLULAR PROCESSES AND SIGNALING
gene6273	Scaffold919	Y_1_DNA	hypothetical protein	COG1131	V	(ABC) transporter	Defense mechanisms	CELLULAR PROCESSES AND SIGNALING
gene6541	Scaffold1044	Y_1_DNA	hypothetical protein	COG1131	V	(ABC) transporter	Defense mechanisms	CELLULAR PROCESSES AND SIGNALING
gene6542	Scaffold1045	Y_1_DNA	hypothetical protein	COG1131	V	(ABC) transporter	Defense mechanisms	CELLULAR PROCESSES AND SIGNALING
gene3729	Scaffold317	Y_1_DNA	hypothetical protein	COG1131	V	(ABC) transporter	Defense mechanisms	CELLULAR PROCESSES AND SIGNALING
gene5494	Scaffold651	Y_1_DNA	hypothetical protein	COG1131	V	(ABC) transporter	Defense mechanisms	CELLULAR PROCESSES AND SIGNALING
gene5500	Scaffold653	Y_1_DNA	hypothetical protein	COG1131	V	(ABC) transporter	Defense mechanisms	CELLULAR PROCESSES AND SIGNALING
gene6854	Scaffold1237	Y_1_DNA	hypothetical protein	COG1131	V	(ABC) transporter	Defense mechanisms	CELLULAR PROCESSES AND SIGNALING
gene5734	Scaffold718	Y_1_DNA	hypothetical protein	COG1131	V	(ABC) transporter	Defense mechanisms	CELLULAR PROCESSES AND SIGNALING
gene6855	Scaffold1237	Y_1_DNA	hypothetical protein	COG1131	V	(ABC) transporter	Defense mechanisms	CELLULAR PROCESSES AND SIGNALING
gene6272	Scaffold919	Y_1_DNA	hypothetical protein	COG1131	V	(ABC) transporter	Defense mechanisms	CELLULAR PROCESSES AND SIGNALING
gene6887	Scaffold1259	Y_1_DNA	hypothetical protein	COG1131	V	(ABC) transporter	Defense mechanisms	CELLULAR PROCESSES AND SIGNALING
gene6362	Scaffold957	Y_1_DNA	hypothetical protein	COG1131	V	(ABC) transporter	Defense mechanisms	CELLULAR PROCESSES AND SIGNALING
gene6949	Scaffold1320	Y_1_DNA	hypothetical protein	COG1131	V	(ABC) transporter	Defense mechanisms	CELLULAR PROCESSES AND SIGNALING
gene7021	Scaffold1392	Y_1_DNA	hypothetical protein	COG1131	V	(ABC) transporter	Defense mechanisms	CELLULAR PROCESSES AND SIGNALING
gene0256	Scaffold8	Y_1_DNA	hypothetical protein	ENOG4111F0Z	S	Neuroguidin, EIF4E binding protein	Function unknown	POORLY CHARACTERIZED
gene0257	Scaffold8	Y_1_DNA	hypothetical protein	COG0011	S	Domain of unknown function DUF77	Function unknown	POORLY CHARACTERIZED
gene0258	Scaffold8	Y_1_DNA	hypothetical protein	COG2319	S	wd repeat	Function unknown	POORLY CHARACTERIZED
gene0959	Scaffold43	Y_1_DNA	hypothetical protein	COG2319	S	wd repeat	Function unknown	POORLY CHARACTERIZED
gene1095	Scaffold52	Y_1_DNA	hypothetical protein	COG2319	S	wd repeat	Function unknown	POORLY CHARACTERIZED
gene0259	Scaffold8	Y_1_DNA	hypothetical protein	ENOG4111QWS	S	-	Function unknown	POORLY CHARACTERIZED
gene0261	Scaffold8	Y_1_DNA	hypothetical protein	ENOG410XQ6I	U	golgi transport complex component Cog5	Intracellular trafficking, secretion, and vesicular transport	CELLULAR PROCESSES AND SIGNALING
gene0262	Scaffold8	Y_1_DNA	hypothetical protein	ENOG4111NE8	S	histidine protein methyltransferase 1 homolog	Function unknown	POORLY CHARACTERIZED
gene5817	Scaffold742	Y_1_DNA	hypothetical protein	ENOG4111NE8	S	histidine protein methyltransferase 1 homolog	Function unknown	POORLY CHARACTERIZED
gene0263	Scaffold8	Y_1_DNA	hypothetical protein	ENOG4111T97	O	Cytochrome c oxidase subunit	Post-translational modification, protein turnover, chaperones	CELLULAR PROCESSES AND SIGNALING
gene0264	Scaffold8	Y_1_DNA	hypothetical protein	COG5028	U	SEC24 family, member	Intracellular trafficking, secretion, and vesicular transport	CELLULAR PROCESSES AND SIGNALING
gene5366	Scaffold618	Y_1_DNA	hypothetical protein	COG5028	U	SEC24 family, member	Intracellular trafficking, secretion, and vesicular transport	CELLULAR PROCESSES AND SIGNALING
gene0265	Scaffold8	Y_1_DNA	putative zinc metalloproteinase	ENOG410Z615	S	Zinc metalloproteinase	Function unknown	POORLY CHARACTERIZED
gene0266	Scaffold8	Y_1_DNA	putative 6-phosphofructose-2-kinase	COG0406	G	Phosphoglycerate mutase	Carbohydrate transport and metabolism	METABOLISM
gene0763	Scaffold32	Y_1_DNA	hypothetical protein	COG0406	G	Phosphoglycerate mutase	Carbohydrate transport and metabolism	METABOLISM
gene2424	Scaffold161	Y_1_DNA	hypothetical protein	COG0406	G	Phosphoglycerate mutase	Carbohydrate transport and metabolism	METABOLISM
gene4730	Scaffold483	Y_1_DNA	hypothetical protein	COG0406	G	Phosphoglycerate mutase	Carbohydrate transport and metabolism	METABOLISM
gene5634	Scaffold687	Y_1_DNA	hypothetical protein	COG0406	G	Phosphoglycerate mutase	Carbohydrate transport and metabolism	METABOLISM
gene5741	Scaffold720	Y_1_DNA	hypothetical protein	COG0406	G	Phosphoglycerate mutase	Carbohydrate transport and metabolism	METABOLISM
gene6261	Scaffold915	Y_1_DNA	hypothetical protein	COG0406	G	Phosphoglycerate mutase	Carbohydrate transport and metabolism	METABOLISM
gene0267	Scaffold8	Y_1_DNA	hypothetical protein	ENOG410XS86	S	Solute carrier family 25	Function unknown	POORLY CHARACTERIZED
gene2590	Scaffold177	Y_1_DNA	hypothetical protein	ENOG410XS86	S	Solute carrier family 25	Function unknown	POORLY CHARACTERIZED
gene3876	Scaffold337	Y_1_DNA	hypothetical protein	ENOG410XS86	S	Solute carrier family 25	Function unknown	POORLY CHARACTERIZED
gene4016	Scaffold358	Y_1_DNA	hypothetical protein	ENOG410XS86	S	Solute carrier family 25	Function unknown	POORLY CHARACTERIZED
gene6247	Scaffold910	Y_1_DNA	hypothetical protein	ENOG410XS86	S	Solute carrier family 25	Function unknown	POORLY CHARACTERIZED
gene0268	Scaffold8	Y_1_DNA	hypothetical protein	ENOG410XSUJ	S	MOB kinase activator	Function unknown	POORLY CHARACTERIZED
gene1455	Scaffold77	Y_1_DNA	hypothetical protein	ENOG410XSUJ	S	MOB kinase activator	Function unknown	POORLY CHARACTERIZED
gene2101	Scaffold130	Y_1_DNA	hypothetical protein	ENOG410XSUJ	S	MOB kinase activator	Function unknown	POORLY CHARACTERIZED
gene0269	Scaffold8	Y_1_DNA	glycosyltransferase family 4 protein	COG0438	M	Glycosyl transferase (Group 1	Cell wall/membrane/envelope biogenesis	CELLULAR PROCESSES AND SIGNALING
gene0909	Scaffold40	Y_1_DNA	glycosyltransferase family 4 protein	COG0438	M	Glycosyl transferase (Group 1	Cell wall/membrane/envelope biogenesis	CELLULAR PROCESSES AND SIGNALING
gene1069	Scaffold50	Y_1_DNA	glycosyltransferase family 3 protein	COG0438	M	Glycosyl transferase (Group 1	Cell wall/membrane/envelope biogenesis	CELLULAR PROCESSES AND SIGNALING
gene6679	Scaffold1116	Y_1_DNA	glycosyltransferase family 4 protein	COG0438	M	Glycosyl transferase (Group 1	Cell wall/membrane/envelope biogenesis	CELLULAR PROCESSES AND SIGNALING
gene0270	Scaffold8	Y_1_DNA	Phosphatidylinositol 4,5-bisphosphate effector protein	ENOG410ZY2P	U	PH domain protein	Intracellular trafficking, secretion, and vesicular transport	CELLULAR PROCESSES AND SIGNALING
gene0271	Scaffold9	Y_1_DNA	hypothetical protein	COG1052	C	Dehydrogenase	Energy production and conversion	METABOLISM
gene2492	Scaffold167	Y_1_DNA	hypothetical protein	COG1052	C	Dehydrogenase	Energy production and conversion	METABOLISM
gene2510	Scaffold168	Y_1_DNA	hypothetical protein	COG1052	C	Dehydrogenase	Energy production and conversion	METABOLISM
gene5648	Scaffold691	Y_1_DNA	Glyoxylate reductase 1	COG1052	C	Dehydrogenase	Energy production and conversion	METABOLISM
gene6417	Scaffold983	Y_1_DNA	hypothetical protein	COG1052	C	Dehydrogenase	Energy production and conversion	METABOLISM
gene6961	Scaffold1330	Y_1_DNA	hypothetical protein	COG1052	C	Dehydrogenase	Energy production and conversion	METABOLISM
gene7043	Scaffold1413	Y_1_DNA	hypothetical protein	COG1052	C	Dehydrogenase	Energy production and conversion	METABOLISM
gene0272	Scaffold9	Y_1_DNA	hypothetical protein	ENOG410YHHF	T	Calcium calmodulin-dependent protein kinase kinase	Signal transduction mechanisms	CELLULAR PROCESSES AND SIGNALING
gene1848	Scaffold109	Y_1_DNA	hypothetical protein	ENOG410YHHF	T	Calcium calmodulin-dependent protein kinase kinase	Signal transduction mechanisms	CELLULAR PROCESSES AND SIGNALING
gene6668	Scaffold1110	Y_1_DNA	hypothetical protein	ENOG410YHHF	T	Calcium calmodulin-dependent protein kinase kinase	Signal transduction mechanisms	CELLULAR PROCESSES AND SIGNALING
gene0273	Scaffold9	Y_1_DNA	hypothetical protein	ENOG410XSXD	S	tRNA methyltransferase 6 homolog (S. cerevisiae)	Function unknown	POORLY CHARACTERIZED
gene0274	Scaffold9	Y_1_DNA	hypothetical protein	COG0144	J	nOP2 Sun	Translation, ribosomal structure and biogenesis	INFORMATION STORAGE AND PROCESSING
gene1955	Scaffold117	Y_1_DNA	hypothetical protein	COG0144	J	nOP2 Sun	Translation, ribosomal structure and biogenesis	INFORMATION STORAGE AND PROCESSING
gene5521	Scaffold657	Y_1_DNA	hypothetical protein	COG0144	J	nOP2 Sun	Translation, ribosomal structure and biogenesis	INFORMATION STORAGE AND PROCESSING
gene0275	Scaffold9	Y_1_DNA	hypothetical protein	ENOG410XQ7K	Z	UV-damage excision repair	Cytoskeleton	CELLULAR PROCESSES AND SIGNALING
gene0276	Scaffold9	Y_1_DNA	hypothetical protein	ENOG410XPXJ	S	adenylyl cyclase-associated protein	Function unknown	POORLY CHARACTERIZED
gene0277	Scaffold9	Y_1_DNA	hypothetical protein	COG0522	J	One of the primary rRNA binding proteins, it binds directly to 16S rRNA where it nucleates assembly of the body of the 30S subunit (By similarity)	Translation, ribosomal structure and biogenesis	INFORMATION STORAGE AND PROCESSING
gene0571	Scaffold22	Y_1_DNA	hypothetical protein	COG0522	J	One of the primary rRNA binding proteins, it binds directly to 16S rRNA where it nucleates assembly of the body of the 30S subunit (By similarity)	Translation, ribosomal structure and biogenesis	INFORMATION STORAGE AND PROCESSING
gene5433	Scaffold637	Y_1_DNA	hypothetical protein	COG0522	J	One of the primary rRNA binding proteins, it binds directly to 16S rRNA where it nucleates assembly of the body of the 30S subunit (By similarity)	Translation, ribosomal structure and biogenesis	INFORMATION STORAGE AND PROCESSING
gene0279	Scaffold9	Y_1_DNA	hypothetical protein	COG0545	O	Peptidyl-prolyl cis-trans isomerase	Post-translational modification, protein turnover, chaperones	CELLULAR PROCESSES AND SIGNALING
gene4295	Scaffold402	Y_1_DNA	hypothetical protein	COG0545	O	Peptidyl-prolyl cis-trans isomerase	Post-translational modification, protein turnover, chaperones	CELLULAR PROCESSES AND SIGNALING
gene5136	Scaffold563	Y_1_DNA	hypothetical protein	COG0545	O	Peptidyl-prolyl cis-trans isomerase	Post-translational modification, protein turnover, chaperones	CELLULAR PROCESSES AND SIGNALING
gene0280	Scaffold9	Y_1_DNA	hypothetical protein	ENOG410XSTE	S	trafficking protein particle complex	Function unknown	POORLY CHARACTERIZED
gene0281	Scaffold9	Y_1_DNA	hypothetical protein	COG1024	I	Enoyl-CoA hydratase	Lipid transport and metabolism	METABOLISM
gene3594	Scaffold298	Y_1_DNA	hypothetical protein	COG1024	I	Enoyl-CoA hydratase	Lipid transport and metabolism	METABOLISM
gene5948	Scaffold790	Y_1_DNA	hypothetical protein	COG1024	I	Enoyl-CoA hydratase	Lipid transport and metabolism	METABOLISM
gene0282	Scaffold9	Y_1_DNA	hypothetical protein	COG5647	O	cullin 1	Post-translational modification, protein turnover, chaperones	CELLULAR PROCESSES AND SIGNALING
gene3577	Scaffold296	Y_1_DNA	hypothetical protein	COG5647	O	cullin 1	Post-translational modification, protein turnover, chaperones	CELLULAR PROCESSES AND SIGNALING
gene4915	Scaffold520	Y_1_DNA	hypothetical protein	COG5647	O	cullin 1	Post-translational modification, protein turnover, chaperones	CELLULAR PROCESSES AND SIGNALING
gene0283	Scaffold9	Y_1_DNA	hypothetical protein	ENOG410XSA4	K	DNA methyltransferase 1 associated protein 1	Transcription	INFORMATION STORAGE AND PROCESSING
gene0285	Scaffold9	Y_1_DNA	hypothetical protein	ENOG410XXG6	S	Actin-interacting protein	Function unknown	POORLY CHARACTERIZED
gene0286	Scaffold9	Y_1_DNA	Telomerase reverse transcriptase	ENOG410XQJH	S	Telomerase reverse transcriptase	Function unknown	POORLY CHARACTERIZED
gene0287	Scaffold9	Y_1_DNA	hypothetical protein	COG0590	F;J	deaminase	Nucleotide transport and metabolism; Translation, ribosomal structure and biogenesis	METABOLISM;INFORMATION STORAGE AND PROCESSING
gene5912	Scaffold776	Y_1_DNA	hypothetical protein	COG0590	F;J	deaminase	Nucleotide transport and metabolism; Translation, ribosomal structure and biogenesis	METABOLISM;INFORMATION STORAGE AND PROCESSING
gene6788	Scaffold1189	Y_1_DNA	hypothetical protein	COG0590	F;J	deaminase	Nucleotide transport and metabolism; Translation, ribosomal structure and biogenesis	METABOLISM;INFORMATION STORAGE AND PROCESSING
gene0289	Scaffold9	Y_1_DNA	hypothetical protein	ENOG410XSZD	K	SWI SNF related matrix associated actin dependent regulator of chromatin subfamily B member 1	Transcription	INFORMATION STORAGE AND PROCESSING
gene0290	Scaffold9	Y_1_DNA	hypothetical protein	COG2092	J	Promotes the exchange of GDP for GTP in EF-1-alpha GDP, thus allowing the regeneration of EF-1-alpha GTP that could then be used to form the ternary complex EF-1-alpha GTP AAtRNA (By similarity)	Translation, ribosomal structure and biogenesis	INFORMATION STORAGE AND PROCESSING
gene0291	Scaffold9	Y_1_DNA	hypothetical protein	ENOG410Y3GW	S	-	Function unknown	POORLY CHARACTERIZED
gene0292	Scaffold9	Y_1_DNA	hypothetical protein	ENOG410XTA2	S	Retinoblastoma binding protein 5	Function unknown	POORLY CHARACTERIZED
gene0293	Scaffold9	Y_1_DNA	hypothetical protein	COG5099	J	pumilio homolog	Translation, ribosomal structure and biogenesis	INFORMATION STORAGE AND PROCESSING
gene4379	Scaffold418	Y_1_DNA	hypothetical protein	COG5099	J	pumilio homolog	Translation, ribosomal structure and biogenesis	INFORMATION STORAGE AND PROCESSING
gene4694	Scaffold475	Y_1_DNA	hypothetical protein	COG5099	J	pumilio homolog	Translation, ribosomal structure and biogenesis	INFORMATION STORAGE AND PROCESSING
gene4769	Scaffold491	Y_1_DNA	hypothetical protein	COG5099	J	pumilio homolog	Translation, ribosomal structure and biogenesis	INFORMATION STORAGE AND PROCESSING
gene5522	Scaffold658	Y_1_DNA	hypothetical protein	COG5099	J	pumilio homolog	Translation, ribosomal structure and biogenesis	INFORMATION STORAGE AND PROCESSING
gene0295	Scaffold9	Y_1_DNA	hypothetical protein	ENOG410Y5BY	O	-	Post-translational modification, protein turnover, chaperones	CELLULAR PROCESSES AND SIGNALING
gene0296	Scaffold9	Y_1_DNA	hypothetical protein	ENOG410XQBV	S	cleavage stimulation factor	Function unknown	POORLY CHARACTERIZED
gene0297	Scaffold9	Y_1_DNA	hypothetical protein	ENOG410XQBV	S	cleavage stimulation factor	Function unknown	POORLY CHARACTERIZED
gene5708	Scaffold709	Y_1_DNA	hypothetical protein	ENOG410XQBV	S	cleavage stimulation factor	Function unknown	POORLY CHARACTERIZED
gene0298	Scaffold9	Y_1_DNA	hypothetical protein	COG1594	K	DNA-dependent RNA polymerase catalyzes the transcription of DNA into RNA using the four ribonucleoside triphosphates as substrates (By similarity)	Transcription	INFORMATION STORAGE AND PROCESSING
gene0591	Scaffold23	Y_1_DNA	hypothetical protein	COG1594	K	DNA-dependent RNA polymerase catalyzes the transcription of DNA into RNA using the four ribonucleoside triphosphates as substrates (By similarity)	Transcription	INFORMATION STORAGE AND PROCESSING
gene0606	Scaffold24	Y_1_DNA	hypothetical protein	COG1594	K	DNA-dependent RNA polymerase catalyzes the transcription of DNA into RNA using the four ribonucleoside triphosphates as substrates (By similarity)	Transcription	INFORMATION STORAGE AND PROCESSING
gene2091	Scaffold129	Y_1_DNA	hypothetical protein	COG1594	K	DNA-dependent RNA polymerase catalyzes the transcription of DNA into RNA using the four ribonucleoside triphosphates as substrates (By similarity)	Transcription	INFORMATION STORAGE AND PROCESSING
gene3591	Scaffold298	Y_1_DNA	hypothetical protein	COG1594	K	DNA-dependent RNA polymerase catalyzes the transcription of DNA into RNA using the four ribonucleoside triphosphates as substrates (By similarity)	Transcription	INFORMATION STORAGE AND PROCESSING
gene0299	Scaffold9	Y_1_DNA	hypothetical protein	COG0517	S	Catalyzes the conversion of inosine 5'-phosphate (IMP) to xanthosine 5'-phosphate (XMP), the first committed and rate- limiting step in the de novo synthesis of guanine nucleotides, and therefore plays an important role in the regulation of cell growth (By similarity)	Function unknown	POORLY CHARACTERIZED
gene1545	Scaffold83	Y_1_DNA	hypothetical protein	COG0517	S	Catalyzes the conversion of inosine 5'-phosphate (IMP) to xanthosine 5'-phosphate (XMP), the first committed and rate- limiting step in the de novo synthesis of guanine nucleotides, and therefore plays an important role in the regulation of cell growth (By similarity)	Function unknown	POORLY CHARACTERIZED
gene3802	Scaffold327	Y_1_DNA	hypothetical protein	COG0517	S	Catalyzes the conversion of inosine 5'-phosphate (IMP) to xanthosine 5'-phosphate (XMP), the first committed and rate- limiting step in the de novo synthesis of guanine nucleotides, and therefore plays an important role in the regulation of cell growth (By similarity)	Function unknown	POORLY CHARACTERIZED
gene3848	Scaffold333	Y_1_DNA	Inosine-5'-monophosphate dehydrogenase	COG0517	S	Catalyzes the conversion of inosine 5'-phosphate (IMP) to xanthosine 5'-phosphate (XMP), the first committed and rate- limiting step in the de novo synthesis of guanine nucleotides, and therefore plays an important role in the regulation of cell growth (By similarity)	Function unknown	POORLY CHARACTERIZED
gene3883	Scaffold338	Y_1_DNA	hypothetical protein	COG0517	S	Catalyzes the conversion of inosine 5'-phosphate (IMP) to xanthosine 5'-phosphate (XMP), the first committed and rate- limiting step in the de novo synthesis of guanine nucleotides, and therefore plays an important role in the regulation of cell growth (By similarity)	Function unknown	POORLY CHARACTERIZED
gene4069	Scaffold365	Y_1_DNA	hypothetical protein	COG0517	S	Catalyzes the conversion of inosine 5'-phosphate (IMP) to xanthosine 5'-phosphate (XMP), the first committed and rate- limiting step in the de novo synthesis of guanine nucleotides, and therefore plays an important role in the regulation of cell growth (By similarity)	Function unknown	POORLY CHARACTERIZED
gene4095	Scaffold369	Y_1_DNA	hypothetical protein	COG0517	S	Catalyzes the conversion of inosine 5'-phosphate (IMP) to xanthosine 5'-phosphate (XMP), the first committed and rate- limiting step in the de novo synthesis of guanine nucleotides, and therefore plays an important role in the regulation of cell growth (By similarity)	Function unknown	POORLY CHARACTERIZED
gene6030	Scaffold818	Y_1_DNA	hypothetical protein	COG0517	S	Catalyzes the conversion of inosine 5'-phosphate (IMP) to xanthosine 5'-phosphate (XMP), the first committed and rate- limiting step in the de novo synthesis of guanine nucleotides, and therefore plays an important role in the regulation of cell growth (By similarity)	Function unknown	POORLY CHARACTERIZED
gene0440	Scaffold15	Y_1_DNA	hypothetical protein	COG0031	E	cysteine biosynthetic process from serine	Amino acid transport and metabolism	METABOLISM
gene2473	Scaffold165	Y_1_DNA	hypothetical protein	COG0031	E	cysteine biosynthetic process from serine	Amino acid transport and metabolism	METABOLISM
gene2949	Scaffold216	Y_1_DNA	hypothetical protein	COG0031	E	cysteine biosynthetic process from serine	Amino acid transport and metabolism	METABOLISM
gene0301	Scaffold10	Y_1_DNA	hypothetical protein	COG3733	Q	amine oxidase	Secondary metabolites biosynthesis, transport and catabolism	METABOLISM
gene6643	Scaffold1096	Y_1_DNA	hypothetical protein	COG3733	Q	amine oxidase	Secondary metabolites biosynthesis, transport and catabolism	METABOLISM
gene2698	Scaffold189	Y_1_DNA	hypothetical protein	COG3733	Q	amine oxidase	Secondary metabolites biosynthesis, transport and catabolism	METABOLISM
gene3302	Scaffold260	Y_1_DNA	hypothetical protein	COG3733	Q	amine oxidase	Secondary metabolites biosynthesis, transport and catabolism	METABOLISM
gene3308	Scaffold261	Y_1_DNA	hypothetical protein	COG3733	Q	amine oxidase	Secondary metabolites biosynthesis, transport and catabolism	METABOLISM
gene5567	Scaffold670	Y_1_DNA	hypothetical protein	COG3733	Q	amine oxidase	Secondary metabolites biosynthesis, transport and catabolism	METABOLISM
gene0302	Scaffold10	Y_1_DNA	hypothetical protein	COG0061	G	Catalyzes the phosphorylation of NAD to NADP. Utilizes ATP and other nucleoside triphosphates as well as inorganic polyphosphate as a source of phosphorus (By similarity)	Carbohydrate transport and metabolism	METABOLISM
gene4131	Scaffold375	Y_1_DNA	hypothetical protein	COG0061	G	Catalyzes the phosphorylation of NAD to NADP. Utilizes ATP and other nucleoside triphosphates as well as inorganic polyphosphate as a source of phosphorus (By similarity)	Carbohydrate transport and metabolism	METABOLISM
gene6246	Scaffold909	Y_1_DNA	hypothetical protein	COG0061	G	Catalyzes the phosphorylation of NAD to NADP. Utilizes ATP and other nucleoside triphosphates as well as inorganic polyphosphate as a source of phosphorus (By similarity)	Carbohydrate transport and metabolism	METABOLISM
gene0303	Scaffold10	Y_1_DNA	hypothetical protein	ENOG410YFYV	U	Retrograde transport protein Dsl1 N terminal	Intracellular trafficking, secretion, and vesicular transport	CELLULAR PROCESSES AND SIGNALING
gene0305	Scaffold10	Y_1_DNA	hypothetical protein	ENOG4111IVZ	S	-	Function unknown	POORLY CHARACTERIZED
gene0306	Scaffold10	Y_1_DNA	hypothetical protein	COG1696	M	Membrane bOund o-acyl transferase mboat family protein	Cell wall/membrane/envelope biogenesis	CELLULAR PROCESSES AND SIGNALING
gene0307	Scaffold10	Y_1_DNA	hypothetical protein	COG1525	L	nuclease	Replication, recombination and repair	INFORMATION STORAGE AND PROCESSING
gene3832	Scaffold331	Y_1_DNA	hypothetical protein	COG1525	L	nuclease	Replication, recombination and repair	INFORMATION STORAGE AND PROCESSING
gene0308	Scaffold10	Y_1_DNA	hypothetical protein	ENOG410ZCEV	S	Mitotic spindle assembly checkpoint protein	Function unknown	POORLY CHARACTERIZED
gene0309	Scaffold10	Y_1_DNA	hypothetical protein	ENOG4111MDW	O	ubiquitin-conjugating enzyme	Post-translational modification, protein turnover, chaperones	CELLULAR PROCESSES AND SIGNALING
gene0310	Scaffold10	Y_1_DNA	hypothetical protein	COG2141	C	Monooxygenase	Energy production and conversion	METABOLISM
gene4624	Scaffold462	Y_1_DNA	hypothetical protein	COG2141	C	Monooxygenase	Energy production and conversion	METABOLISM
gene0548	Scaffold21	Y_1_DNA	hypothetical protein	COG2141	C	Monooxygenase	Energy production and conversion	METABOLISM
gene3414	Scaffold273	Y_1_DNA	hypothetical protein	COG2141	C	Monooxygenase	Energy production and conversion	METABOLISM
gene4265	Scaffold396	Y_1_DNA	hypothetical protein	COG2141	C	Monooxygenase	Energy production and conversion	METABOLISM
gene4626	Scaffold462	Y_1_DNA	hypothetical protein	COG2141	C	Monooxygenase	Energy production and conversion	METABOLISM
gene4677	Scaffold471	Y_1_DNA	hypothetical protein	COG2141	C	Monooxygenase	Energy production and conversion	METABOLISM
gene6351	Scaffold952	Y_1_DNA	hypothetical protein	COG2141	C	Monooxygenase	Energy production and conversion	METABOLISM
gene0549	Scaffold21	Y_1_DNA	putative monooxygenase	COG2141	C	Monooxygenase	Energy production and conversion	METABOLISM
gene3218	Scaffold247	Y_1_DNA	hypothetical protein	COG2141	C	Monooxygenase	Energy production and conversion	METABOLISM
gene0697	Scaffold28	Y_1_DNA	hypothetical protein	COG2141	C	Monooxygenase	Energy production and conversion	METABOLISM
gene0698	Scaffold28	Y_1_DNA	hypothetical protein	COG2141	C	Monooxygenase	Energy production and conversion	METABOLISM
gene2708	Scaffold190	Y_1_DNA	hypothetical protein	COG2141	C	Monooxygenase	Energy production and conversion	METABOLISM
gene2720	Scaffold191	Y_1_DNA	hypothetical protein	COG2141	C	Monooxygenase	Energy production and conversion	METABOLISM
gene5287	Scaffold599	Y_1_DNA	hypothetical protein	COG2141	C	Monooxygenase	Energy production and conversion	METABOLISM
gene5290	Scaffold600	Y_1_DNA	hypothetical protein	COG2141	C	Monooxygenase	Energy production and conversion	METABOLISM
gene6068	Scaffold834	Y_1_DNA	hypothetical protein	COG2141	C	Monooxygenase	Energy production and conversion	METABOLISM
gene6605	Scaffold1076	Y_1_DNA	hypothetical protein	COG2141	C	Monooxygenase	Energy production and conversion	METABOLISM
gene0314	Scaffold10	Y_1_DNA	hypothetical protein	ENOG410XQ00	S	mitochondrial carrier protein	Function unknown	POORLY CHARACTERIZED
gene0315	Scaffold10	Y_1_DNA	hypothetical protein	COG0533	O	Required for the formation of a threonylcarbamoyl group on adenosine at position 37 (t(6)A37) in tRNAs that read codons beginning with adenine (By similarity)	Post-translational modification, protein turnover, chaperones	CELLULAR PROCESSES AND SIGNALING
gene6814	Scaffold1208	Y_1_DNA	hypothetical protein	COG0533	O	Required for the formation of a threonylcarbamoyl group on adenosine at position 37 (t(6)A37) in tRNAs that read codons beginning with adenine (By similarity)	Post-translational modification, protein turnover, chaperones	CELLULAR PROCESSES AND SIGNALING
gene0316	Scaffold10	Y_1_DNA	hypothetical protein	COG5125	S	non-SMC element 4 homolog A (S. cerevisiae)	Function unknown	POORLY CHARACTERIZED
gene0318	Scaffold10	Y_1_DNA	hypothetical protein	ENOG410YX1X	S	Fungal Zn(2)-Cys(6) binuclear cluster domain	Function unknown	POORLY CHARACTERIZED
gene0319	Scaffold10	Y_1_DNA	hypothetical protein	COG1012	C	Dehydrogenase	Energy production and conversion	METABOLISM
gene0916	Scaffold41	Y_1_DNA	hypothetical protein	COG1012	C	Dehydrogenase	Energy production and conversion	METABOLISM
gene0917	Scaffold41	Y_1_DNA	hypothetical protein	COG1012	C	Dehydrogenase	Energy production and conversion	METABOLISM
gene1224	Scaffold61	Y_1_DNA	hypothetical protein	COG1012	C	Dehydrogenase	Energy production and conversion	METABOLISM
gene1630	Scaffold91	Y_1_DNA	hypothetical protein	COG1012	C	Dehydrogenase	Energy production and conversion	METABOLISM
gene2446	Scaffold163	Y_1_DNA	hypothetical protein	COG1012	C	Dehydrogenase	Energy production and conversion	METABOLISM
gene3546	Scaffold292	Y_1_DNA	hypothetical protein	COG1012	C	Dehydrogenase	Energy production and conversion	METABOLISM
gene3559	Scaffold294	Y_1_DNA	hypothetical protein	COG1012	C	Dehydrogenase	Energy production and conversion	METABOLISM
gene5181	Scaffold573	Y_1_DNA	hypothetical protein	COG1012	C	Dehydrogenase	Energy production and conversion	METABOLISM
gene3659	Scaffold307	Y_1_DNA	hypothetical protein	COG1012	C	Dehydrogenase	Energy production and conversion	METABOLISM
gene4073	Scaffold366	Y_1_DNA	hypothetical protein	COG1012	C	Dehydrogenase	Energy production and conversion	METABOLISM
gene4502	Scaffold440	Y_1_DNA	hypothetical protein	COG1012	C	Dehydrogenase	Energy production and conversion	METABOLISM
gene5549	Scaffold666	Y_1_DNA	hypothetical protein	COG1012	C	Dehydrogenase	Energy production and conversion	METABOLISM
gene6237	Scaffold904	Y_1_DNA	hypothetical protein	COG1012	C	Dehydrogenase	Energy production and conversion	METABOLISM
gene0320	Scaffold10	Y_1_DNA	hypothetical protein	ENOG410Z5KE	K	Transcription factor that regulates pseudohyphal differentiation, invasive growth, floculation, adhesion and starch metabolism in response to nutrient availability (By similarity)	Transcription	INFORMATION STORAGE AND PROCESSING
gene0321	Scaffold10	Y_1_DNA	hypothetical protein	COG0484	O	ATP binding to DnaK triggers the release of the substrate protein, thus completing the reaction cycle. Several rounds of ATP-dependent interactions between DnaJ, DnaK and GrpE are required for fully efficient folding. Also involved, together with DnaK and GrpE, in the DNA replication of plasmids through activation of initiation proteins (By similarity)	Post-translational modification, protein turnover, chaperones	CELLULAR PROCESSES AND SIGNALING
gene0339	Scaffold11	Y_1_DNA	hypothetical protein	COG0484	O	ATP binding to DnaK triggers the release of the substrate protein, thus completing the reaction cycle. Several rounds of ATP-dependent interactions between DnaJ, DnaK and GrpE are required for fully efficient folding. Also involved, together with DnaK and GrpE, in the DNA replication of plasmids through activation of initiation proteins (By similarity)	Post-translational modification, protein turnover, chaperones	CELLULAR PROCESSES AND SIGNALING
gene0461	Scaffold16	Y_1_DNA	hypothetical protein	COG0484	O	ATP binding to DnaK triggers the release of the substrate protein, thus completing the reaction cycle. Several rounds of ATP-dependent interactions between DnaJ, DnaK and GrpE are required for fully efficient folding. Also involved, together with DnaK and GrpE, in the DNA replication of plasmids through activation of initiation proteins (By similarity)	Post-translational modification, protein turnover, chaperones	CELLULAR PROCESSES AND SIGNALING
gene0670	Scaffold27	Y_1_DNA	hypothetical protein	COG0484	O	ATP binding to DnaK triggers the release of the substrate protein, thus completing the reaction cycle. Several rounds of ATP-dependent interactions between DnaJ, DnaK and GrpE are required for fully efficient folding. Also involved, together with DnaK and GrpE, in the DNA replication of plasmids through activation of initiation proteins (By similarity)	Post-translational modification, protein turnover, chaperones	CELLULAR PROCESSES AND SIGNALING
gene0973	Scaffold44	Y_1_DNA	hypothetical protein	COG0484	O	ATP binding to DnaK triggers the release of the substrate protein, thus completing the reaction cycle. Several rounds of ATP-dependent interactions between DnaJ, DnaK and GrpE are required for fully efficient folding. Also involved, together with DnaK and GrpE, in the DNA replication of plasmids through activation of initiation proteins (By similarity)	Post-translational modification, protein turnover, chaperones	CELLULAR PROCESSES AND SIGNALING
gene1762	Scaffold101	Y_1_DNA	hypothetical protein	COG0484	O	ATP binding to DnaK triggers the release of the substrate protein, thus completing the reaction cycle. Several rounds of ATP-dependent interactions between DnaJ, DnaK and GrpE are required for fully efficient folding. Also involved, together with DnaK and GrpE, in the DNA replication of plasmids through activation of initiation proteins (By similarity)	Post-translational modification, protein turnover, chaperones	CELLULAR PROCESSES AND SIGNALING
gene1784	Scaffold103	Y_1_DNA	hypothetical protein	COG0484	O	ATP binding to DnaK triggers the release of the substrate protein, thus completing the reaction cycle. Several rounds of ATP-dependent interactions between DnaJ, DnaK and GrpE are required for fully efficient folding. Also involved, together with DnaK and GrpE, in the DNA replication of plasmids through activation of initiation proteins (By similarity)	Post-translational modification, protein turnover, chaperones	CELLULAR PROCESSES AND SIGNALING
gene2852	Scaffold205	Y_1_DNA	hypothetical protein	COG0484	O	ATP binding to DnaK triggers the release of the substrate protein, thus completing the reaction cycle. Several rounds of ATP-dependent interactions between DnaJ, DnaK and GrpE are required for fully efficient folding. Also involved, together with DnaK and GrpE, in the DNA replication of plasmids through activation of initiation proteins (By similarity)	Post-translational modification, protein turnover, chaperones	CELLULAR PROCESSES AND SIGNALING
gene2066	Scaffold127	Y_1_DNA	hypothetical protein	COG0484	O	ATP binding to DnaK triggers the release of the substrate protein, thus completing the reaction cycle. Several rounds of ATP-dependent interactions between DnaJ, DnaK and GrpE are required for fully efficient folding. Also involved, together with DnaK and GrpE, in the DNA replication of plasmids through activation of initiation proteins (By similarity)	Post-translational modification, protein turnover, chaperones	CELLULAR PROCESSES AND SIGNALING
gene2672	Scaffold187	Y_1_DNA	hypothetical protein	COG0484	O	ATP binding to DnaK triggers the release of the substrate protein, thus completing the reaction cycle. Several rounds of ATP-dependent interactions between DnaJ, DnaK and GrpE are required for fully efficient folding. Also involved, together with DnaK and GrpE, in the DNA replication of plasmids through activation of initiation proteins (By similarity)	Post-translational modification, protein turnover, chaperones	CELLULAR PROCESSES AND SIGNALING
gene4539	Scaffold447	Y_1_DNA	hypothetical protein	COG0484	O	ATP binding to DnaK triggers the release of the substrate protein, thus completing the reaction cycle. Several rounds of ATP-dependent interactions between DnaJ, DnaK and GrpE are required for fully efficient folding. Also involved, together with DnaK and GrpE, in the DNA replication of plasmids through activation of initiation proteins (By similarity)	Post-translational modification, protein turnover, chaperones	CELLULAR PROCESSES AND SIGNALING
gene5185	Scaffold575	Y_1_DNA	hypothetical protein	COG0484	O	ATP binding to DnaK triggers the release of the substrate protein, thus completing the reaction cycle. Several rounds of ATP-dependent interactions between DnaJ, DnaK and GrpE are required for fully efficient folding. Also involved, together with DnaK and GrpE, in the DNA replication of plasmids through activation of initiation proteins (By similarity)	Post-translational modification, protein turnover, chaperones	CELLULAR PROCESSES AND SIGNALING
gene5223	Scaffold584	Y_1_DNA	hypothetical protein	COG0484	O	ATP binding to DnaK triggers the release of the substrate protein, thus completing the reaction cycle. Several rounds of ATP-dependent interactions between DnaJ, DnaK and GrpE are required for fully efficient folding. Also involved, together with DnaK and GrpE, in the DNA replication of plasmids through activation of initiation proteins (By similarity)	Post-translational modification, protein turnover, chaperones	CELLULAR PROCESSES AND SIGNALING
gene5534	Scaffold662	Y_1_DNA	hypothetical protein	COG0484	O	ATP binding to DnaK triggers the release of the substrate protein, thus completing the reaction cycle. Several rounds of ATP-dependent interactions between DnaJ, DnaK and GrpE are required for fully efficient folding. Also involved, together with DnaK and GrpE, in the DNA replication of plasmids through activation of initiation proteins (By similarity)	Post-translational modification, protein turnover, chaperones	CELLULAR PROCESSES AND SIGNALING
gene6319	Scaffold940	Y_1_DNA	hypothetical protein	COG0484	O	ATP binding to DnaK triggers the release of the substrate protein, thus completing the reaction cycle. Several rounds of ATP-dependent interactions between DnaJ, DnaK and GrpE are required for fully efficient folding. Also involved, together with DnaK and GrpE, in the DNA replication of plasmids through activation of initiation proteins (By similarity)	Post-translational modification, protein turnover, chaperones	CELLULAR PROCESSES AND SIGNALING
gene0322	Scaffold10	Y_1_DNA	hypothetical protein	COG4284	G	pyrophosphorylase	Carbohydrate transport and metabolism	METABOLISM
gene6925	Scaffold1296	Y_1_DNA	hypothetical protein	COG4284	G	pyrophosphorylase	Carbohydrate transport and metabolism	METABOLISM
gene0323	Scaffold10	Y_1_DNA	hypothetical protein	COG2008	E	Aldolase	Amino acid transport and metabolism	METABOLISM
gene0326	Scaffold10	Y_1_DNA	hypothetical protein	COG2008	E	Aldolase	Amino acid transport and metabolism	METABOLISM
gene0324	Scaffold10	Y_1_DNA	hypothetical protein	ENOG410YHB9	S	Fibronectin type iii domain protein	Function unknown	POORLY CHARACTERIZED
gene0325	Scaffold10	Y_1_DNA	glycosyltransferase family 62 protein	ENOG410XY7M	S	mannan polymerase II complex ANP1 subunit	Function unknown	POORLY CHARACTERIZED
gene1510	Scaffold81	Y_1_DNA	Mannan polymerase II complex ANP1 subunit	ENOG410XY7M	S	mannan polymerase II complex ANP1 subunit	Function unknown	POORLY CHARACTERIZED
gene0327	Scaffold10	Y_1_DNA	hypothetical protein	COG5195	S	INO80 complex subunit	Function unknown	POORLY CHARACTERIZED
gene0328	Scaffold10	Y_1_DNA	hypothetical protein	ENOG41122GK	U	Sedlin, N-terminal conserved region	Intracellular trafficking, secretion, and vesicular transport	CELLULAR PROCESSES AND SIGNALING
gene0330	Scaffold11	Y_1_DNA	hypothetical protein	ENOG4111HY0	I	phosphatidylethanolamine N-methyltransferase	Lipid transport and metabolism	METABOLISM
gene0331	Scaffold11	Y_1_DNA	hypothetical protein	COG1132	V	(ABC) transporter	Defense mechanisms	CELLULAR PROCESSES AND SIGNALING
gene0642	Scaffold25	Y_1_DNA	hypothetical protein	COG1132	V	(ABC) transporter	Defense mechanisms	CELLULAR PROCESSES AND SIGNALING
gene1539	Scaffold83	Y_1_DNA	hypothetical protein	COG1132	V	(ABC) transporter	Defense mechanisms	CELLULAR PROCESSES AND SIGNALING
gene1591	Scaffold88	Y_1_DNA	hypothetical protein	COG1132	V	(ABC) transporter	Defense mechanisms	CELLULAR PROCESSES AND SIGNALING
gene2608	Scaffold179	Y_1_DNA	hypothetical protein	COG1132	V	(ABC) transporter	Defense mechanisms	CELLULAR PROCESSES AND SIGNALING
gene3043	Scaffold227	Y_1_DNA	hypothetical protein	COG1132	V	(ABC) transporter	Defense mechanisms	CELLULAR PROCESSES AND SIGNALING
gene1650	Scaffold92	Y_1_DNA	hypothetical protein	COG1132	V	(ABC) transporter	Defense mechanisms	CELLULAR PROCESSES AND SIGNALING
gene3157	Scaffold240	Y_1_DNA	hypothetical protein	COG1132	V	(ABC) transporter	Defense mechanisms	CELLULAR PROCESSES AND SIGNALING
gene3163	Scaffold241	Y_1_DNA	hypothetical protein	COG1132	V	(ABC) transporter	Defense mechanisms	CELLULAR PROCESSES AND SIGNALING
gene4325	Scaffold409	Y_1_DNA	hypothetical protein	COG1132	V	(ABC) transporter	Defense mechanisms	CELLULAR PROCESSES AND SIGNALING
gene4334	Scaffold410	Y_1_DNA	hypothetical protein	COG1132	V	(ABC) transporter	Defense mechanisms	CELLULAR PROCESSES AND SIGNALING
gene3610	Scaffold300	Y_1_DNA	hypothetical protein	COG1132	V	(ABC) transporter	Defense mechanisms	CELLULAR PROCESSES AND SIGNALING
gene3772	Scaffold323	Y_1_DNA	hypothetical protein	COG1132	V	(ABC) transporter	Defense mechanisms	CELLULAR PROCESSES AND SIGNALING
gene6926	Scaffold1297	Y_1_DNA	hypothetical protein	COG1132	V	(ABC) transporter	Defense mechanisms	CELLULAR PROCESSES AND SIGNALING
gene7055	Scaffold1428	Y_1_DNA	hypothetical protein	COG1132	V	(ABC) transporter	Defense mechanisms	CELLULAR PROCESSES AND SIGNALING
gene3849	Scaffold333	Y_1_DNA	hypothetical protein	COG1132	V	(ABC) transporter	Defense mechanisms	CELLULAR PROCESSES AND SIGNALING
gene5895	Scaffold770	Y_1_DNA	hypothetical protein	COG1132	V	(ABC) transporter	Defense mechanisms	CELLULAR PROCESSES AND SIGNALING
gene6497	Scaffold1019	Y_1_DNA	hypothetical protein	COG1132	V	(ABC) transporter	Defense mechanisms	CELLULAR PROCESSES AND SIGNALING
gene4086	Scaffold368	Y_1_DNA	hypothetical protein	COG1132	V	(ABC) transporter	Defense mechanisms	CELLULAR PROCESSES AND SIGNALING
gene4428	Scaffold426	Y_1_DNA	hypothetical protein	COG1132	V	(ABC) transporter	Defense mechanisms	CELLULAR PROCESSES AND SIGNALING
gene5128	Scaffold562	Y_1_DNA	hypothetical protein	COG1132	V	(ABC) transporter	Defense mechanisms	CELLULAR PROCESSES AND SIGNALING
gene4969	Scaffold530	Y_1_DNA	hypothetical protein	COG1132	V	(ABC) transporter	Defense mechanisms	CELLULAR PROCESSES AND SIGNALING
gene5261	Scaffold592	Y_1_DNA	hypothetical protein	COG1132	V	(ABC) transporter	Defense mechanisms	CELLULAR PROCESSES AND SIGNALING
gene6399	Scaffold975	Y_1_DNA	hypothetical protein	COG1132	V	(ABC) transporter	Defense mechanisms	CELLULAR PROCESSES AND SIGNALING
gene6491	Scaffold1015	Y_1_DNA	hypothetical protein	COG1132	V	(ABC) transporter	Defense mechanisms	CELLULAR PROCESSES AND SIGNALING
gene0332	Scaffold11	Y_1_DNA	hypothetical protein	COG0476	H	small protein activating enzyme activity	Coenzyme transport and metabolism	METABOLISM
gene1392	Scaffold73	Y_1_DNA	hypothetical protein	COG0476	H	small protein activating enzyme activity	Coenzyme transport and metabolism	METABOLISM
gene2542	Scaffold172	Y_1_DNA	hypothetical protein	COG0476	H	small protein activating enzyme activity	Coenzyme transport and metabolism	METABOLISM
gene2552	Scaffold173	Y_1_DNA	hypothetical protein	COG0476	H	small protein activating enzyme activity	Coenzyme transport and metabolism	METABOLISM
gene2399	Scaffold158	Y_1_DNA	hypothetical protein	COG0476	H	small protein activating enzyme activity	Coenzyme transport and metabolism	METABOLISM
gene2807	Scaffold200	Y_1_DNA	hypothetical protein	COG0476	H	small protein activating enzyme activity	Coenzyme transport and metabolism	METABOLISM
gene2825	Scaffold202	Y_1_DNA	hypothetical protein	COG0476	H	small protein activating enzyme activity	Coenzyme transport and metabolism	METABOLISM
gene4001	Scaffold355	Y_1_DNA	hypothetical protein	COG0476	H	small protein activating enzyme activity	Coenzyme transport and metabolism	METABOLISM
gene4349	Scaffold412	Y_1_DNA	hypothetical protein	COG0476	H	small protein activating enzyme activity	Coenzyme transport and metabolism	METABOLISM
gene5476	Scaffold647	Y_1_DNA	hypothetical protein	COG0476	H	small protein activating enzyme activity	Coenzyme transport and metabolism	METABOLISM
gene6286	Scaffold926	Y_1_DNA	hypothetical protein	COG0476	H	small protein activating enzyme activity	Coenzyme transport and metabolism	METABOLISM
gene0333	Scaffold11	Y_1_DNA	hypothetical protein	ENOG4111I9Z	S	RAN guanine nucleotide release factor	Function unknown	POORLY CHARACTERIZED
gene0334	Scaffold11	Y_1_DNA	putative glycosyltransferase	COG3774	M	glycosyltransferase	Cell wall/membrane/envelope biogenesis	CELLULAR PROCESSES AND SIGNALING
gene0404	Scaffold14	Y_1_DNA	glycosyltransferase family 32 protein	COG3774	M	glycosyltransferase	Cell wall/membrane/envelope biogenesis	CELLULAR PROCESSES AND SIGNALING
gene0596	Scaffold23	Y_1_DNA	glycosyltransferase family 32 protein	COG3774	M	glycosyltransferase	Cell wall/membrane/envelope biogenesis	CELLULAR PROCESSES AND SIGNALING
gene0601	Scaffold24	Y_1_DNA	glycosyltransferase family 32 protein	COG3774	M	glycosyltransferase	Cell wall/membrane/envelope biogenesis	CELLULAR PROCESSES AND SIGNALING
gene0405	Scaffold14	Y_1_DNA	glycosyltransferase family 32 protein	COG3774	M	glycosyltransferase	Cell wall/membrane/envelope biogenesis	CELLULAR PROCESSES AND SIGNALING
gene2780	Scaffold197	Y_1_DNA	glycosyltransferase family 32 protein	COG3774	M	glycosyltransferase	Cell wall/membrane/envelope biogenesis	CELLULAR PROCESSES AND SIGNALING
gene3856	Scaffold334	Y_1_DNA	glycosyltransferase family 32 protein	COG3774	M	glycosyltransferase	Cell wall/membrane/envelope biogenesis	CELLULAR PROCESSES AND SIGNALING
gene0335	Scaffold11	Y_1_DNA	hypothetical protein	COG2132	Q	Multicopper oxidase	Secondary metabolites biosynthesis, transport and catabolism	METABOLISM
gene2253	Scaffold143	Y_1_DNA	hypothetical protein	COG2132	Q	Multicopper oxidase	Secondary metabolites biosynthesis, transport and catabolism	METABOLISM
gene2911	Scaffold212	Y_1_DNA	hypothetical protein	COG2132	Q	Multicopper oxidase	Secondary metabolites biosynthesis, transport and catabolism	METABOLISM
gene4827	Scaffold502	Y_1_DNA	hypothetical protein	COG2132	Q	Multicopper oxidase	Secondary metabolites biosynthesis, transport and catabolism	METABOLISM
gene5718	Scaffold712	Y_1_DNA	hypothetical protein	COG2132	Q	Multicopper oxidase	Secondary metabolites biosynthesis, transport and catabolism	METABOLISM
gene0336	Scaffold11	Y_1_DNA	hypothetical protein	ENOG41105F1	S	Acid phosphatase	Function unknown	POORLY CHARACTERIZED
gene5746	Scaffold722	Y_1_DNA	hypothetical protein	ENOG41105F1	S	Acid phosphatase	Function unknown	POORLY CHARACTERIZED
gene0337	Scaffold11	Y_1_DNA	hypothetical protein	COG4638	P	rieske 2fe-2S domain-containing protein	Inorganic ion transport and metabolism	METABOLISM
gene0340	Scaffold11	Y_1_DNA	hypothetical protein	ENOG410XPM0	S	Misato homolog 1 (Drosophila)	Function unknown	POORLY CHARACTERIZED
gene0341	Scaffold11	Y_1_DNA	hypothetical protein	ENOG410XNQK	G	Transporter	Carbohydrate transport and metabolism	METABOLISM
gene0342	Scaffold11	Y_1_DNA	hypothetical protein	ENOG410XNQK	G	Transporter	Carbohydrate transport and metabolism	METABOLISM
gene0343	Scaffold11	Y_1_DNA	hypothetical protein	ENOG410XNQK	G	Transporter	Carbohydrate transport and metabolism	METABOLISM
gene0511	Scaffold20	Y_1_DNA	hypothetical protein	ENOG410XNQK	G	Transporter	Carbohydrate transport and metabolism	METABOLISM
gene0627	Scaffold25	Y_1_DNA	hypothetical protein	ENOG410XNQK	G	Transporter	Carbohydrate transport and metabolism	METABOLISM
gene0862	Scaffold37	Y_1_DNA	hypothetical protein	ENOG410XNQK	G	Transporter	Carbohydrate transport and metabolism	METABOLISM
gene1082	Scaffold51	Y_1_DNA	hypothetical protein	ENOG410XNQK	G	Transporter	Carbohydrate transport and metabolism	METABOLISM
gene1249	Scaffold62	Y_1_DNA	hypothetical protein	ENOG410XNQK	G	Transporter	Carbohydrate transport and metabolism	METABOLISM
gene1868	Scaffold110	Y_1_DNA	hypothetical protein	ENOG410XNQK	G	Transporter	Carbohydrate transport and metabolism	METABOLISM
gene1957	Scaffold117	Y_1_DNA	hypothetical protein	ENOG410XNQK	G	Transporter	Carbohydrate transport and metabolism	METABOLISM
gene2335	Scaffold151	Y_1_DNA	hypothetical protein	ENOG410XNQK	G	Transporter	Carbohydrate transport and metabolism	METABOLISM
gene2414	Scaffold160	Y_1_DNA	hypothetical protein	ENOG410XNQK	G	Transporter	Carbohydrate transport and metabolism	METABOLISM
gene2567	Scaffold174	Y_1_DNA	hypothetical protein	ENOG410XNQK	G	Transporter	Carbohydrate transport and metabolism	METABOLISM
gene2546	Scaffold172	Y_1_DNA	hypothetical protein	ENOG410XNQK	G	Transporter	Carbohydrate transport and metabolism	METABOLISM
gene2556	Scaffold173	Y_1_DNA	hypothetical protein	ENOG410XNQK	G	Transporter	Carbohydrate transport and metabolism	METABOLISM
gene2649	Scaffold185	Y_1_DNA	hypothetical protein	ENOG410XNQK	G	Transporter	Carbohydrate transport and metabolism	METABOLISM
gene2659	Scaffold186	Y_1_DNA	hypothetical protein	ENOG410XNQK	G	Transporter	Carbohydrate transport and metabolism	METABOLISM
gene6442	Scaffold994	Y_1_DNA	hypothetical protein	ENOG410XNQK	G	Transporter	Carbohydrate transport and metabolism	METABOLISM
gene2894	Scaffold210	Y_1_DNA	hypothetical protein	ENOG410XNQK	G	Transporter	Carbohydrate transport and metabolism	METABOLISM
gene2895	Scaffold210	Y_1_DNA	hypothetical protein	ENOG410XNQK	G	Transporter	Carbohydrate transport and metabolism	METABOLISM
gene3085	Scaffold232	Y_1_DNA	hypothetical protein	ENOG410XNQK	G	Transporter	Carbohydrate transport and metabolism	METABOLISM
gene3086	Scaffold232	Y_1_DNA	hypothetical protein	ENOG410XNQK	G	Transporter	Carbohydrate transport and metabolism	METABOLISM
gene3087	Scaffold232	Y_1_DNA	hypothetical protein	ENOG410XNQK	G	Transporter	Carbohydrate transport and metabolism	METABOLISM
gene3089	Scaffold232	Y_1_DNA	hypothetical protein	ENOG410XNQK	G	Transporter	Carbohydrate transport and metabolism	METABOLISM
gene3237	Scaffold250	Y_1_DNA	hypothetical protein	ENOG410XNQK	G	Transporter	Carbohydrate transport and metabolism	METABOLISM
gene3238	Scaffold250	Y_1_DNA	hypothetical protein	ENOG410XNQK	G	Transporter	Carbohydrate transport and metabolism	METABOLISM
gene3243	Scaffold251	Y_1_DNA	hypothetical protein	ENOG410XNQK	G	Transporter	Carbohydrate transport and metabolism	METABOLISM
gene3244	Scaffold251	Y_1_DNA	hypothetical protein	ENOG410XNQK	G	Transporter	Carbohydrate transport and metabolism	METABOLISM
gene3316	Scaffold262	Y_1_DNA	hypothetical protein	ENOG410XNQK	G	Transporter	Carbohydrate transport and metabolism	METABOLISM
gene4227	Scaffold390	Y_1_DNA	hypothetical protein	ENOG410XNQK	G	Transporter	Carbohydrate transport and metabolism	METABOLISM
gene3474	Scaffold283	Y_1_DNA	hypothetical protein	ENOG410XNQK	G	Transporter	Carbohydrate transport and metabolism	METABOLISM
gene5512	Scaffold656	Y_1_DNA	hypothetical protein	ENOG410XNQK	G	Transporter	Carbohydrate transport and metabolism	METABOLISM
gene3490	Scaffold285	Y_1_DNA	hypothetical protein	ENOG410XNQK	G	Transporter	Carbohydrate transport and metabolism	METABOLISM
gene3736	Scaffold318	Y_1_DNA	hypothetical protein	ENOG410XNQK	G	Transporter	Carbohydrate transport and metabolism	METABOLISM
gene4056	Scaffold364	Y_1_DNA	hypothetical protein	ENOG410XNQK	G	Transporter	Carbohydrate transport and metabolism	METABOLISM
gene4136	Scaffold376	Y_1_DNA	hypothetical protein	ENOG410XNQK	G	Transporter	Carbohydrate transport and metabolism	METABOLISM
gene4208	Scaffold387	Y_1_DNA	hypothetical protein	ENOG410XNQK	G	Transporter	Carbohydrate transport and metabolism	METABOLISM
gene4500	Scaffold440	Y_1_DNA	hypothetical protein	ENOG410XNQK	G	Transporter	Carbohydrate transport and metabolism	METABOLISM
gene4657	Scaffold468	Y_1_DNA	hypothetical protein	ENOG410XNQK	G	Transporter	Carbohydrate transport and metabolism	METABOLISM
gene4707	Scaffold479	Y_1_DNA	hypothetical protein	ENOG410XNQK	G	Transporter	Carbohydrate transport and metabolism	METABOLISM
gene4875	Scaffold510	Y_1_DNA	glycerol symporter	ENOG410XNQK	G	Transporter	Carbohydrate transport and metabolism	METABOLISM
gene4914	Scaffold519	Y_1_DNA	hypothetical protein	ENOG410XNQK	G	Transporter	Carbohydrate transport and metabolism	METABOLISM
gene5022	Scaffold541	Y_1_DNA	hypothetical protein	ENOG410XNQK	G	Transporter	Carbohydrate transport and metabolism	METABOLISM
gene5030	Scaffold543	Y_1_DNA	hypothetical protein	ENOG410XNQK	G	Transporter	Carbohydrate transport and metabolism	METABOLISM
gene6204	Scaffold891	Y_1_DNA	hypothetical protein	ENOG410XNQK	G	Transporter	Carbohydrate transport and metabolism	METABOLISM
gene5133	Scaffold563	Y_1_DNA	hypothetical protein	ENOG410XNQK	G	Transporter	Carbohydrate transport and metabolism	METABOLISM
gene5349	Scaffold614	Y_1_DNA	hypothetical protein	ENOG410XNQK	G	Transporter	Carbohydrate transport and metabolism	METABOLISM
gene5464	Scaffold644	Y_1_DNA	hypothetical protein	ENOG410XNQK	G	Transporter	Carbohydrate transport and metabolism	METABOLISM
gene5565	Scaffold670	Y_1_DNA	hypothetical protein	ENOG410XNQK	G	Transporter	Carbohydrate transport and metabolism	METABOLISM
gene5635	Scaffold687	Y_1_DNA	hypothetical protein	ENOG410XNQK	G	Transporter	Carbohydrate transport and metabolism	METABOLISM
gene6916	Scaffold1287	Y_1_DNA	hypothetical protein	ENOG410XNQK	G	Transporter	Carbohydrate transport and metabolism	METABOLISM
gene5637	Scaffold688	Y_1_DNA	hypothetical protein	ENOG410XNQK	G	Transporter	Carbohydrate transport and metabolism	METABOLISM
gene5661	Scaffold696	Y_1_DNA	hypothetical protein	ENOG410XNQK	G	Transporter	Carbohydrate transport and metabolism	METABOLISM
gene5841	Scaffold751	Y_1_DNA	hypothetical protein	ENOG410XNQK	G	Transporter	Carbohydrate transport and metabolism	METABOLISM
gene5989	Scaffold805	Y_1_DNA	hypothetical protein	ENOG410XNQK	G	Transporter	Carbohydrate transport and metabolism	METABOLISM
gene5842	Scaffold751	Y_1_DNA	hypothetical protein	ENOG410XNQK	G	Transporter	Carbohydrate transport and metabolism	METABOLISM
gene5885	Scaffold767	Y_1_DNA	hypothetical protein	ENOG410XNQK	G	Transporter	Carbohydrate transport and metabolism	METABOLISM
gene6140	Scaffold862	Y_1_DNA	hypothetical protein	ENOG410XNQK	G	Transporter	Carbohydrate transport and metabolism	METABOLISM
gene6242	Scaffold907	Y_1_DNA	hypothetical protein	ENOG410XNQK	G	Transporter	Carbohydrate transport and metabolism	METABOLISM
gene6296	Scaffold931	Y_1_DNA	hypothetical protein	ENOG410XNQK	G	Transporter	Carbohydrate transport and metabolism	METABOLISM
gene6786	Scaffold1188	Y_1_DNA	hypothetical protein	ENOG410XNQK	G	Transporter	Carbohydrate transport and metabolism	METABOLISM
gene6845	Scaffold1232	Y_1_DNA	hypothetical protein	ENOG410XNQK	G	Transporter	Carbohydrate transport and metabolism	METABOLISM
gene0344	Scaffold11	Y_1_DNA	pH-response regulator protein	ENOG410XQX6	S	Rhophilin, Rho GTPase binding protein	Function unknown	POORLY CHARACTERIZED
gene2488	Scaffold166	Y_1_DNA	hypothetical protein	ENOG410XQX6	S	Rhophilin, Rho GTPase binding protein	Function unknown	POORLY CHARACTERIZED
gene0345	Scaffold11	Y_1_DNA	hypothetical protein	ENOG410XQMW	S	establishment of protein localization to plasma membrane	Function unknown	POORLY CHARACTERIZED
gene0346	Scaffold11	Y_1_DNA	hypothetical protein	ENOG411290D	K	Acts as an inhibitor of cap-dependent translation. Competes with eIF4G1 and EAP1 for binding to eIF4E and interferes with the formation of the eIF4F complex, inhibiting translation and stabilizing mRNA (By similarity)	Transcription	INFORMATION STORAGE AND PROCESSING
gene0347	Scaffold11	Y_1_DNA	hypothetical protein	ENOG41123PX	S	Translation machinery-associated protein	Function unknown	POORLY CHARACTERIZED
gene0348	Scaffold11	Y_1_DNA	hypothetical protein	ENOG411262E	S	-	Function unknown	POORLY CHARACTERIZED
gene0349	Scaffold11	Y_1_DNA	hypothetical protein	COG0060	J	amino acids such as valine, to avoid such errors it has two additional distinct tRNA(Ile)-dependent editing activities. One activity is designated as 'pretransfer' editing and involves the hydrolysis of activated Val-AMP. The other activity is designated 'posttransfer' editing and involves deacylation of mischarged Val-tRNA(Ile) (By similarity)	Translation, ribosomal structure and biogenesis	INFORMATION STORAGE AND PROCESSING
gene5007	Scaffold538	Y_1_DNA	hypothetical protein	COG0060	J	amino acids such as valine, to avoid such errors it has two additional distinct tRNA(Ile)-dependent editing activities. One activity is designated as 'pretransfer' editing and involves the hydrolysis of activated Val-AMP. The other activity is designated 'posttransfer' editing and involves deacylation of mischarged Val-tRNA(Ile) (By similarity)	Translation, ribosomal structure and biogenesis	INFORMATION STORAGE AND PROCESSING
gene0350	Scaffold11	Y_1_DNA	hypothetical protein	ENOG4111JBG	K	Component of the nascent polypeptide-associated complex (NAC), a dynamic component of the ribosomal exit tunnel, protecting the emerging polypeptides from interaction with other cytoplasmic proteins to ensure appropriate nascent protein targeting (By similarity). The NAC complex also promotes mitochondrial protein import by enhancing productive ribosome interactions with the outer mitochondrial m…	Transcription	INFORMATION STORAGE AND PROCESSING
gene0351	Scaffold11	Y_1_DNA	hypothetical protein	COG0076	E	decarboxylase	Amino acid transport and metabolism	METABOLISM
gene2321	Scaffold150	Y_1_DNA	hypothetical protein	COG0076	E	decarboxylase	Amino acid transport and metabolism	METABOLISM
gene6740	Scaffold1156	Y_1_DNA	hypothetical protein	COG0076	E	decarboxylase	Amino acid transport and metabolism	METABOLISM
gene0355	Scaffold12	Y_1_DNA	hypothetical protein	COG0599	S	Antioxidant protein with alkyl hydroperoxidase activity. Required for the reduction of the AhpC active site cysteine residues and for the regeneration of the AhpC enzyme activity (By similarity)	Function unknown	POORLY CHARACTERIZED
gene0356	Scaffold12	Y_1_DNA	hypothetical protein	ENOG410XPTU	S	Myotubularin related protein	Function unknown	POORLY CHARACTERIZED
gene0357	Scaffold12	Y_1_DNA	hypothetical protein	ENOG4111VJ1	S	Yippee-like	Function unknown	POORLY CHARACTERIZED
gene5327	Scaffold609	Y_1_DNA	hypothetical protein	ENOG4111VJ1	S	Yippee-like	Function unknown	POORLY CHARACTERIZED
gene0359	Scaffold12	Y_1_DNA	Histone-lysine N-methyltransferase	COG2940	S	Histone-lysine N-methyltransferase	Function unknown	POORLY CHARACTERIZED
gene0690	Scaffold28	Y_1_DNA	hypothetical protein	COG2940	S	Histone-lysine N-methyltransferase	Function unknown	POORLY CHARACTERIZED
gene1374	Scaffold71	Y_1_DNA	hypothetical protein	COG2940	S	Histone-lysine N-methyltransferase	Function unknown	POORLY CHARACTERIZED
gene1671	Scaffold94	Y_1_DNA	hypothetical protein	COG2940	S	Histone-lysine N-methyltransferase	Function unknown	POORLY CHARACTERIZED
gene1699	Scaffold96	Y_1_DNA	hypothetical protein	COG2940	S	Histone-lysine N-methyltransferase	Function unknown	POORLY CHARACTERIZED
gene3620	Scaffold302	Y_1_DNA	hypothetical protein	COG2940	S	Histone-lysine N-methyltransferase	Function unknown	POORLY CHARACTERIZED
gene0360	Scaffold12	Y_1_DNA	hypothetical protein	COG0199	J	Binds 16S rRNA, required for the assembly of 30S particles and may also be responsible for determining the conformation of the 16S rRNA at the A site (By similarity)	Translation, ribosomal structure and biogenesis	INFORMATION STORAGE AND PROCESSING
gene6357	Scaffold954	Y_1_DNA	hypothetical protein	COG0199	J	Binds 16S rRNA, required for the assembly of 30S particles and may also be responsible for determining the conformation of the 16S rRNA at the A site (By similarity)	Translation, ribosomal structure and biogenesis	INFORMATION STORAGE AND PROCESSING
gene0362	Scaffold12	Y_1_DNA	hypothetical protein	COG3341	S	ribonuclease	Function unknown	POORLY CHARACTERIZED
gene4193	Scaffold385	Y_1_DNA	hypothetical protein	COG0328	L	ribonuclease H activity	Replication, recombination and repair	INFORMATION STORAGE AND PROCESSING
gene0363	Scaffold12	Y_1_DNA	succinate dehydrogenase (ubiquinone) membrane anchor subunit	ENOG4111RTW	I	succinate dehydrogenase	Lipid transport and metabolism	METABOLISM
gene5458	Scaffold642	Y_1_DNA	hypothetical protein	ENOG4111RTW	I	succinate dehydrogenase	Lipid transport and metabolism	METABOLISM
gene0364	Scaffold12	Y_1_DNA	hypothetical protein	COG0612	O	peptidase'	Post-translational modification, protein turnover, chaperones	CELLULAR PROCESSES AND SIGNALING
gene1017	Scaffold46	Y_1_DNA	hypothetical protein	COG0612	O	peptidase'	Post-translational modification, protein turnover, chaperones	CELLULAR PROCESSES AND SIGNALING
gene1558	Scaffold84	Y_1_DNA	hypothetical protein	COG0612	O	peptidase'	Post-translational modification, protein turnover, chaperones	CELLULAR PROCESSES AND SIGNALING
gene4231	Scaffold390	Y_1_DNA	hypothetical protein	COG0612	O	peptidase'	Post-translational modification, protein turnover, chaperones	CELLULAR PROCESSES AND SIGNALING
gene0365	Scaffold12	Y_1_DNA	hypothetical protein	ENOG4111SSK	S	Conserved hypothetical, protein	Function unknown	POORLY CHARACTERIZED
gene0366	Scaffold12	Y_1_DNA	hypothetical protein	COG0049	J	One of the primary rRNA binding proteins, it binds directly to 16S rRNA where it nucleates assembly of the head domain of the 30S subunit. Is located at the subunit interface close to the decoding center, probably blocks exit of the E-site tRNA (By similarity)	Translation, ribosomal structure and biogenesis	INFORMATION STORAGE AND PROCESSING
gene6121	Scaffold853	Y_1_DNA	hypothetical protein	COG0049	J	One of the primary rRNA binding proteins, it binds directly to 16S rRNA where it nucleates assembly of the head domain of the 30S subunit. Is located at the subunit interface close to the decoding center, probably blocks exit of the E-site tRNA (By similarity)	Translation, ribosomal structure and biogenesis	INFORMATION STORAGE AND PROCESSING
gene0368	Scaffold12	Y_1_DNA	putative membrane protein	ENOG4111SEQ	S	VanZ domain protein	Function unknown	POORLY CHARACTERIZED
gene0369	Scaffold12	Y_1_DNA	hypothetical protein	ENOG410XTDR	S	Epidermal growth factor receptor pathway substrate	Function unknown	POORLY CHARACTERIZED
gene5263	Scaffold593	Y_1_DNA	hypothetical protein	ENOG410XTDR	S	Epidermal growth factor receptor pathway substrate	Function unknown	POORLY CHARACTERIZED
gene5272	Scaffold595	Y_1_DNA	hypothetical protein	ENOG410XTDR	S	Epidermal growth factor receptor pathway substrate	Function unknown	POORLY CHARACTERIZED
gene0370	Scaffold12	Y_1_DNA	hypothetical protein	ENOG410XPQ6	U	attachment protein	Intracellular trafficking, secretion, and vesicular transport	CELLULAR PROCESSES AND SIGNALING
gene0371	Scaffold12	Y_1_DNA	hypothetical protein	COG0458	F	carbamoyl-phosphate synthetase ammonia chain	Nucleotide transport and metabolism	METABOLISM
gene2570	Scaffold175	Y_1_DNA	hypothetical protein	COG0458	F	carbamoyl-phosphate synthetase ammonia chain	Nucleotide transport and metabolism	METABOLISM
gene3915	Scaffold342	Y_1_DNA	hypothetical protein	COG0458	F	carbamoyl-phosphate synthetase ammonia chain	Nucleotide transport and metabolism	METABOLISM
gene3927	Scaffold344	Y_1_DNA	hypothetical protein	COG0458	F	carbamoyl-phosphate synthetase ammonia chain	Nucleotide transport and metabolism	METABOLISM
gene6465	Scaffold1003	Y_1_DNA	hypothetical protein	COG0458	F	carbamoyl-phosphate synthetase ammonia chain	Nucleotide transport and metabolism	METABOLISM
gene5695	Scaffold705	Y_1_DNA	hypothetical protein	COG0458	F	carbamoyl-phosphate synthetase ammonia chain	Nucleotide transport and metabolism	METABOLISM
gene0372	Scaffold12	Y_1_DNA	hypothetical protein	ENOG410XNVQ	S	Guanine nucleotide binding protein (G protein) alpha	Function unknown	POORLY CHARACTERIZED
gene4039	Scaffold361	Y_1_DNA	hypothetical protein	ENOG410XNVQ	S	Guanine nucleotide binding protein (G protein) alpha	Function unknown	POORLY CHARACTERIZED
gene0374	Scaffold12	Y_1_DNA	glycosyltransferase family 39 protein	COG1928	O	dolichyl-phosphate-mannose-protein mannosyltransferase activity	Post-translational modification, protein turnover, chaperones	CELLULAR PROCESSES AND SIGNALING
gene0705	Scaffold29	Y_1_DNA	glycosyltransferase family 39 protein	COG1928	O	dolichyl-phosphate-mannose-protein mannosyltransferase activity	Post-translational modification, protein turnover, chaperones	CELLULAR PROCESSES AND SIGNALING
gene0474	Scaffold17	Y_1_DNA	glycosyltransferase family 39 protein	COG1928	O	dolichyl-phosphate-mannose-protein mannosyltransferase activity	Post-translational modification, protein turnover, chaperones	CELLULAR PROCESSES AND SIGNALING
gene0490	Scaffold18	Y_1_DNA	glycosyltransferase family 39 protein	COG1928	O	dolichyl-phosphate-mannose-protein mannosyltransferase activity	Post-translational modification, protein turnover, chaperones	CELLULAR PROCESSES AND SIGNALING
gene4187	Scaffold383	Y_1_DNA	glycosyltransferase family 39 protein	COG1928	O	dolichyl-phosphate-mannose-protein mannosyltransferase activity	Post-translational modification, protein turnover, chaperones	CELLULAR PROCESSES AND SIGNALING
gene4697	Scaffold476	Y_1_DNA	glycosyltransferase family 39 protein	COG1928	O	dolichyl-phosphate-mannose-protein mannosyltransferase activity	Post-translational modification, protein turnover, chaperones	CELLULAR PROCESSES AND SIGNALING
gene5353	Scaffold615	Y_1_DNA	glycosyltransferase family 39 protein	COG1928	O	dolichyl-phosphate-mannose-protein mannosyltransferase activity	Post-translational modification, protein turnover, chaperones	CELLULAR PROCESSES AND SIGNALING
gene0375	Scaffold12	Y_1_DNA	hypothetical protein	COG0566	J	Methyltransferase	Translation, ribosomal structure and biogenesis	INFORMATION STORAGE AND PROCESSING
gene6309	Scaffold936	Y_1_DNA	hypothetical protein	COG0566	J	Methyltransferase	Translation, ribosomal structure and biogenesis	INFORMATION STORAGE AND PROCESSING
gene6315	Scaffold938	Y_1_DNA	hypothetical protein	COG0566	J	Methyltransferase	Translation, ribosomal structure and biogenesis	INFORMATION STORAGE AND PROCESSING
gene0376	Scaffold12	Y_1_DNA	hypothetical protein	COG5391	U	sorting nexin	Intracellular trafficking, secretion, and vesicular transport	CELLULAR PROCESSES AND SIGNALING
gene0807	Scaffold34	Y_1_DNA	Vacuolar protein sorting-associated protein	COG5391	U	sorting nexin	Intracellular trafficking, secretion, and vesicular transport	CELLULAR PROCESSES AND SIGNALING
gene3174	Scaffold242	Y_1_DNA	hypothetical protein	COG5391	U	sorting nexin	Intracellular trafficking, secretion, and vesicular transport	CELLULAR PROCESSES AND SIGNALING
gene3787	Scaffold325	Y_1_DNA	hypothetical protein	COG5391	U	sorting nexin	Intracellular trafficking, secretion, and vesicular transport	CELLULAR PROCESSES AND SIGNALING
gene3794	Scaffold326	Y_1_DNA	hypothetical protein	COG5391	U	sorting nexin	Intracellular trafficking, secretion, and vesicular transport	CELLULAR PROCESSES AND SIGNALING
gene3953	Scaffold348	Y_1_DNA	hypothetical protein	COG5391	U	sorting nexin	Intracellular trafficking, secretion, and vesicular transport	CELLULAR PROCESSES AND SIGNALING
gene5226	Scaffold584	Y_1_DNA	hypothetical protein	COG5391	U	sorting nexin	Intracellular trafficking, secretion, and vesicular transport	CELLULAR PROCESSES AND SIGNALING
gene6995	Scaffold1368	Y_1_DNA	hypothetical protein	COG5391	U	sorting nexin	Intracellular trafficking, secretion, and vesicular transport	CELLULAR PROCESSES AND SIGNALING
gene0377	Scaffold12	Y_1_DNA	hypothetical protein	COG5279	D	neuromuscular junction development	Cell cycle control, cell division, chromosome partitioning	CELLULAR PROCESSES AND SIGNALING
gene0378	Scaffold12	Y_1_DNA	hypothetical protein	ENOG410XRUG	U	nuclear pore complex protein	Intracellular trafficking, secretion, and vesicular transport	CELLULAR PROCESSES AND SIGNALING
gene0380	Scaffold13	Y_1_DNA	hypothetical protein	ENOG410XS52	K	TAF2 RNA polymerase II, TATA box binding protein (TBP)-associated factor	Transcription	INFORMATION STORAGE AND PROCESSING
gene0381	Scaffold13	Y_1_DNA	hypothetical protein	ENOG410XPH3	I	phosphatidylinositol 4-kinase	Lipid transport and metabolism	METABOLISM
gene0382	Scaffold13	Y_1_DNA	hypothetical protein	COG1094	S	Required for 40S ribosome biogenesis. Involved in nucleolar processing of pre-18S ribosomal RNA and ribosome assembly (By similarity)	Function unknown	POORLY CHARACTERIZED
gene5308	Scaffold605	Y_1_DNA	hypothetical protein	COG1094	S	Required for 40S ribosome biogenesis. Involved in nucleolar processing of pre-18S ribosomal RNA and ribosome assembly (By similarity)	Function unknown	POORLY CHARACTERIZED
gene0384	Scaffold13	Y_1_DNA	hypothetical protein	ENOG4111EFR	U	nuclear fusion protein	Intracellular trafficking, secretion, and vesicular transport	CELLULAR PROCESSES AND SIGNALING
gene0389	Scaffold13	Y_1_DNA	hypothetical protein	ENOG410ZWVW	S	Diaphanous FH3 Domain	Function unknown	POORLY CHARACTERIZED
gene0390	Scaffold13	Y_1_DNA	hypothetical protein	ENOG410XPSY	S	RAB3A interacting protein	Function unknown	POORLY CHARACTERIZED
gene0391	Scaffold13	Y_1_DNA	Serine/threonine-protein kinase	ENOG410XP9G	T	mitogen-activated protein kinase kinase kinase kinase	Signal transduction mechanisms	CELLULAR PROCESSES AND SIGNALING
gene4266	Scaffold397	Y_1_DNA	Calcium-dependent protein kinase 9	ENOG410XP9G	T	mitogen-activated protein kinase kinase kinase kinase	Signal transduction mechanisms	CELLULAR PROCESSES AND SIGNALING
gene6205	Scaffold892	Y_1_DNA	hypothetical protein	ENOG410XP9G	T	mitogen-activated protein kinase kinase kinase kinase	Signal transduction mechanisms	CELLULAR PROCESSES AND SIGNALING
gene0392	Scaffold13	Y_1_DNA	hypothetical protein	COG0724	S	Rna-binding protein	Function unknown	POORLY CHARACTERIZED
gene0657	Scaffold26	Y_1_DNA	hypothetical protein	COG0724	S	Rna-binding protein	Function unknown	POORLY CHARACTERIZED
gene1612	Scaffold89	Y_1_DNA	hypothetical protein	COG0724	S	Rna-binding protein	Function unknown	POORLY CHARACTERIZED
gene2724	Scaffold192	Y_1_DNA	hypothetical protein	COG0724	S	Rna-binding protein	Function unknown	POORLY CHARACTERIZED
gene3810	Scaffold328	Y_1_DNA	hypothetical protein	COG0724	S	Rna-binding protein	Function unknown	POORLY CHARACTERIZED
gene4411	Scaffold424	Y_1_DNA	Negative growth regulatory protein NGR1	COG0724	S	Rna-binding protein	Function unknown	POORLY CHARACTERIZED
gene4630	Scaffold463	Y_1_DNA	hypothetical protein	COG0724	S	Rna-binding protein	Function unknown	POORLY CHARACTERIZED
gene5221	Scaffold583	Y_1_DNA	hypothetical protein	COG0724	S	Rna-binding protein	Function unknown	POORLY CHARACTERIZED
gene4674	Scaffold471	Y_1_DNA	Pre-mRNA-splicing factor	COG0724	S	Rna-binding protein	Function unknown	POORLY CHARACTERIZED
gene4708	Scaffold479	Y_1_DNA	hypothetical protein	COG0724	S	Rna-binding protein	Function unknown	POORLY CHARACTERIZED
gene0393	Scaffold13	Y_1_DNA	hypothetical protein	ENOG4111YZY	I	NADH ubiquinone oxidoreductase	Lipid transport and metabolism	METABOLISM
gene0395	Scaffold13	Y_1_DNA	hypothetical protein	COG0553	L	helicase	Replication, recombination and repair	INFORMATION STORAGE AND PROCESSING
gene0761	Scaffold32	Y_1_DNA	Chromodomain-helicase-DNA-binding protein	COG0553	L	helicase	Replication, recombination and repair	INFORMATION STORAGE AND PROCESSING
gene1772	Scaffold102	Y_1_DNA	hypothetical protein	COG0553	L	helicase	Replication, recombination and repair	INFORMATION STORAGE AND PROCESSING
gene1821	Scaffold106	Y_1_DNA	hypothetical protein	COG0553	L	helicase	Replication, recombination and repair	INFORMATION STORAGE AND PROCESSING
gene1844	Scaffold108	Y_1_DNA	hypothetical protein	COG0553	L	helicase	Replication, recombination and repair	INFORMATION STORAGE AND PROCESSING
gene3380	Scaffold270	Y_1_DNA	hypothetical protein	COG0553	L	helicase	Replication, recombination and repair	INFORMATION STORAGE AND PROCESSING
gene3467	Scaffold282	Y_1_DNA	hypothetical protein	COG0553	L	helicase	Replication, recombination and repair	INFORMATION STORAGE AND PROCESSING
gene3815	Scaffold328	Y_1_DNA	hypothetical protein	COG0553	L	helicase	Replication, recombination and repair	INFORMATION STORAGE AND PROCESSING
gene4141	Scaffold376	Y_1_DNA	hypothetical protein	COG0553	L	helicase	Replication, recombination and repair	INFORMATION STORAGE AND PROCESSING
gene5449	Scaffold640	Y_1_DNA	hypothetical protein	COG0553	L	helicase	Replication, recombination and repair	INFORMATION STORAGE AND PROCESSING
gene6083	Scaffold839	Y_1_DNA	hypothetical protein	COG0553	L	helicase	Replication, recombination and repair	INFORMATION STORAGE AND PROCESSING
gene0396	Scaffold13	Y_1_DNA	hypothetical protein	COG5067	S	DBF4 homolog (S. cerevisiae)	Function unknown	POORLY CHARACTERIZED
gene0397	Scaffold13	Y_1_DNA	hypothetical protein	COG0532	J	One of the essential components for the initiation of protein synthesis. Protects formylmethionyl-tRNA from spontaneous hydrolysis and promotes its binding to the 30S ribosomal subunits. Also involved in the hydrolysis of GTP during the formation of the 70S ribosomal complex (By similarity)	Translation, ribosomal structure and biogenesis	INFORMATION STORAGE AND PROCESSING
gene1623	Scaffold90	Y_1_DNA	hypothetical protein	COG0532	J	One of the essential components for the initiation of protein synthesis. Protects formylmethionyl-tRNA from spontaneous hydrolysis and promotes its binding to the 30S ribosomal subunits. Also involved in the hydrolysis of GTP during the formation of the 70S ribosomal complex (By similarity)	Translation, ribosomal structure and biogenesis	INFORMATION STORAGE AND PROCESSING
gene0398	Scaffold13	Y_1_DNA	hypothetical protein	ENOG410XRI4	S	programmed cell death	Function unknown	POORLY CHARACTERIZED
gene0399	Scaffold13	Y_1_DNA	hypothetical protein	COG3491	S	2OGFe(II) oxygenase	Function unknown	POORLY CHARACTERIZED
gene1550	Scaffold84	Y_1_DNA	hypothetical protein	COG3491	S	2OGFe(II) oxygenase	Function unknown	POORLY CHARACTERIZED
gene2689	Scaffold188	Y_1_DNA	hypothetical protein	COG3491	S	2OGFe(II) oxygenase	Function unknown	POORLY CHARACTERIZED
gene2751	Scaffold194	Y_1_DNA	hypothetical protein	COG3491	S	2OGFe(II) oxygenase	Function unknown	POORLY CHARACTERIZED
gene4100	Scaffold370	Y_1_DNA	hypothetical protein	COG3491	S	2OGFe(II) oxygenase	Function unknown	POORLY CHARACTERIZED
gene0406	Scaffold14	Y_1_DNA	glycosyltransferase family 71 protein	ENOG410YC4Q	S	Mannosyltransferase putative	Function unknown	POORLY CHARACTERIZED
gene0409	Scaffold14	Y_1_DNA	hypothetical protein	COG0382	H	Synthesis of 3-octaprenyl-4-hydroxybenzoate (By similarity)	Coenzyme transport and metabolism	METABOLISM
gene0410	Scaffold14	Y_1_DNA	hypothetical protein	COG3407	I	Diphosphomevalonate decarboxylase	Lipid transport and metabolism	METABOLISM
gene0411	Scaffold14	Y_1_DNA	hypothetical protein	ENOG410Y8W2	S	Chromosome segregation protein Csm1/Pcs1	Function unknown	POORLY CHARACTERIZED
gene0412	Scaffold14	Y_1_DNA	hypothetical protein	ENOG411081U	S	Ly1 antibody reactive homolog (mouse)	Function unknown	POORLY CHARACTERIZED
gene0413	Scaffold14	Y_1_DNA	hypothetical protein	ENOG410XRVX	S	Drebrin-like	Function unknown	POORLY CHARACTERIZED
gene0415	Scaffold14	Y_1_DNA	Cysteine-rich secretory protein 3	COG2340	S	Scp-like extracellular	Function unknown	POORLY CHARACTERIZED
gene5264	Scaffold593	Y_1_DNA	hypothetical protein	COG2340	S	Scp-like extracellular	Function unknown	POORLY CHARACTERIZED
gene5273	Scaffold595	Y_1_DNA	hypothetical protein	COG2340	S	Scp-like extracellular	Function unknown	POORLY CHARACTERIZED
gene5265	Scaffold593	Y_1_DNA	hypothetical protein	COG2340	S	Scp-like extracellular	Function unknown	POORLY CHARACTERIZED
gene5274	Scaffold595	Y_1_DNA	hypothetical protein	COG2340	S	Scp-like extracellular	Function unknown	POORLY CHARACTERIZED
gene0417	Scaffold14	Y_1_DNA	hypothetical protein	COG0526	O	Thioredoxin	Post-translational modification, protein turnover, chaperones	CELLULAR PROCESSES AND SIGNALING
gene1126	Scaffold54	Y_1_DNA	hypothetical protein	COG0526	O	Thioredoxin	Post-translational modification, protein turnover, chaperones	CELLULAR PROCESSES AND SIGNALING
gene2893	Scaffold210	Y_1_DNA	hypothetical protein	COG0526	O	Thioredoxin	Post-translational modification, protein turnover, chaperones	CELLULAR PROCESSES AND SIGNALING
gene5284	Scaffold598	Y_1_DNA	hypothetical protein	COG0526	O	Thioredoxin	Post-translational modification, protein turnover, chaperones	CELLULAR PROCESSES AND SIGNALING
gene3167	Scaffold242	Y_1_DNA	hypothetical protein	COG0526	O	Thioredoxin	Post-translational modification, protein turnover, chaperones	CELLULAR PROCESSES AND SIGNALING
gene4166	Scaffold380	Y_1_DNA	hypothetical protein	COG0526	O	Thioredoxin	Post-translational modification, protein turnover, chaperones	CELLULAR PROCESSES AND SIGNALING
gene5104	Scaffold557	Y_1_DNA	hypothetical protein	COG0526	O	Thioredoxin	Post-translational modification, protein turnover, chaperones	CELLULAR PROCESSES AND SIGNALING
gene6449	Scaffold997	Y_1_DNA	hypothetical protein	COG0526	O	Thioredoxin	Post-translational modification, protein turnover, chaperones	CELLULAR PROCESSES AND SIGNALING
gene6455	Scaffold999	Y_1_DNA	hypothetical protein	COG0526	O	Thioredoxin	Post-translational modification, protein turnover, chaperones	CELLULAR PROCESSES AND SIGNALING
gene0420	Scaffold14	Y_1_DNA	hypothetical protein	COG3805	Q	dopa 4,5-dioxygenase	Secondary metabolites biosynthesis, transport and catabolism	METABOLISM
gene0421	Scaffold15	Y_1_DNA	hypothetical protein	ENOG41115PC	U	altered inheritance of mitochondria protein	Intracellular trafficking, secretion, and vesicular transport	CELLULAR PROCESSES AND SIGNALING
gene0423	Scaffold15	Y_1_DNA	hypothetical protein	ENOG4111IQH	S	Methyltransferase	Function unknown	POORLY CHARACTERIZED
gene0995	Scaffold45	Y_1_DNA	hypothetical protein	ENOG4111IQH	S	Methyltransferase	Function unknown	POORLY CHARACTERIZED
gene0424	Scaffold15	Y_1_DNA	hypothetical protein	ENOG4111Y4V	G	Cell wall synthesis protein	Carbohydrate transport and metabolism	METABOLISM
gene1121	Scaffold53	Y_1_DNA	hypothetical protein	ENOG4111Y4V	G	Cell wall synthesis protein	Carbohydrate transport and metabolism	METABOLISM
gene0425	Scaffold15	Y_1_DNA	hypothetical protein	COG5193	J;O	La ribonucleoprotein domain family member	Translation, ribosomal structure and biogenesis; Post-translational modification, protein turnover, chaperones	INFORMATION STORAGE AND PROCESSING;CELLULAR PROCESSES AND SIGNALING
gene5075	Scaffold551	Y_1_DNA	La-related protein 1	COG5193	J;O	La ribonucleoprotein domain family member	Translation, ribosomal structure and biogenesis; Post-translational modification, protein turnover, chaperones	INFORMATION STORAGE AND PROCESSING;CELLULAR PROCESSES AND SIGNALING
gene5084	Scaffold553	Y_1_DNA	hypothetical protein	COG5193	J;O	La ribonucleoprotein domain family member	Translation, ribosomal structure and biogenesis; Post-translational modification, protein turnover, chaperones	INFORMATION STORAGE AND PROCESSING;CELLULAR PROCESSES AND SIGNALING
gene0426	Scaffold15	Y_1_DNA	hypothetical protein	COG0170	I	phosphatidate Cytidylyltransferase	Lipid transport and metabolism	METABOLISM
gene2763	Scaffold195	Y_1_DNA	CTP-dependent diacylglycerol kinase 1	COG0170	I	phosphatidate Cytidylyltransferase	Lipid transport and metabolism	METABOLISM
gene0427	Scaffold15	Y_1_DNA	hypothetical protein	COG0204	I	Acyltransferase	Lipid transport and metabolism	METABOLISM
gene1416	Scaffold74	Y_1_DNA	hypothetical protein	COG0204	I	Acyltransferase	Lipid transport and metabolism	METABOLISM
gene1426	Scaffold75	Y_1_DNA	hypothetical protein	COG0204	I	Acyltransferase	Lipid transport and metabolism	METABOLISM
gene2211	Scaffold140	Y_1_DNA	hypothetical protein	COG0204	I	Acyltransferase	Lipid transport and metabolism	METABOLISM
gene2238	Scaffold141	Y_1_DNA	hypothetical protein	COG0204	I	Acyltransferase	Lipid transport and metabolism	METABOLISM
gene2478	Scaffold165	Y_1_DNA	hypothetical protein	COG0204	I	Acyltransferase	Lipid transport and metabolism	METABOLISM
gene2951	Scaffold216	Y_1_DNA	hypothetical protein	COG0204	I	Acyltransferase	Lipid transport and metabolism	METABOLISM
gene0428	Scaffold15	Y_1_DNA	hypothetical protein	ENOG410XP7J	O	Proteasome (Prosome, macropain) activator subunit 4	Post-translational modification, protein turnover, chaperones	CELLULAR PROCESSES AND SIGNALING
gene0429	Scaffold15	Y_1_DNA	hypothetical protein	ENOG410XRU3	J	Component of the eukaryotic translation initiation factor 3 (eIF-3) complex, which is involved in protein synthesis and, together with other initiation factors, stimulates binding of mRNA and methionyl-tRNAi to the 40S ribosome (By similarity)	Translation, ribosomal structure and biogenesis	INFORMATION STORAGE AND PROCESSING
gene0430	Scaffold15	Y_1_DNA	hypothetical protein	COG0037	D	Ligates lysine onto the cytidine present at position 34 of the AUA codon-specific tRNA(Ile) that contains the anticodon CAU, in an ATP-dependent manner. Cytidine is converted to lysidine, thus changing the amino acid specificity of the tRNA from methionine to isoleucine (By similarity)	Cell cycle control, cell division, chromosome partitioning	CELLULAR PROCESSES AND SIGNALING
gene5009	Scaffold538	Y_1_DNA	hypothetical protein	COG0037	D	Ligates lysine onto the cytidine present at position 34 of the AUA codon-specific tRNA(Ile) that contains the anticodon CAU, in an ATP-dependent manner. Cytidine is converted to lysidine, thus changing the amino acid specificity of the tRNA from methionine to isoleucine (By similarity)	Cell cycle control, cell division, chromosome partitioning	CELLULAR PROCESSES AND SIGNALING
gene0433	Scaffold15	Y_1_DNA	hypothetical protein	ENOG4111SMQ	S	-	Function unknown	POORLY CHARACTERIZED
gene0436	Scaffold15	Y_1_DNA	hypothetical protein	COG0488	S	(ABC) transporter	Function unknown	POORLY CHARACTERIZED
gene1145	Scaffold55	Y_1_DNA	hypothetical protein	COG0488	S	(ABC) transporter	Function unknown	POORLY CHARACTERIZED
gene2313	Scaffold150	Y_1_DNA	hypothetical protein	COG0488	S	(ABC) transporter	Function unknown	POORLY CHARACTERIZED
gene6936	Scaffold1308	Y_1_DNA	hypothetical protein	COG0488	S	(ABC) transporter	Function unknown	POORLY CHARACTERIZED
gene0439	Scaffold15	Y_1_DNA	hypothetical protein	COG0225	O	Has an important function as a repair enzyme for proteins that have been inactivated by oxidation. Catalyzes the reversible oxidation-reduction of methionine sulfoxide in proteins to methionine (By similarity)	Post-translational modification, protein turnover, chaperones	CELLULAR PROCESSES AND SIGNALING
gene0441	Scaffold15	Y_1_DNA	hypothetical protein	COG5256	J	This protein promotes the GTP-dependent binding of aminoacyl-tRNA to the A-site of ribosomes during protein biosynthesis (By similarity)	Translation, ribosomal structure and biogenesis	INFORMATION STORAGE AND PROCESSING
gene3108	Scaffold234	Y_1_DNA	hypothetical protein	COG5256	J	This protein promotes the GTP-dependent binding of aminoacyl-tRNA to the A-site of ribosomes during protein biosynthesis (By similarity)	Translation, ribosomal structure and biogenesis	INFORMATION STORAGE AND PROCESSING
gene5333	Scaffold610	Y_1_DNA	hypothetical protein	COG5256	J	This protein promotes the GTP-dependent binding of aminoacyl-tRNA to the A-site of ribosomes during protein biosynthesis (By similarity)	Translation, ribosomal structure and biogenesis	INFORMATION STORAGE AND PROCESSING
gene5654	Scaffold692	Y_1_DNA	hypothetical protein	COG5256	J	This protein promotes the GTP-dependent binding of aminoacyl-tRNA to the A-site of ribosomes during protein biosynthesis (By similarity)	Translation, ribosomal structure and biogenesis	INFORMATION STORAGE AND PROCESSING
gene0443	Scaffold16	Y_1_DNA	hypothetical protein	ENOG410XT0C	S	RhoGAP and Fes CIP4 domain protein	Function unknown	POORLY CHARACTERIZED
gene5124	Scaffold561	Y_1_DNA	hypothetical protein	ENOG410XT0C	S	RhoGAP and Fes CIP4 domain protein	Function unknown	POORLY CHARACTERIZED
gene0444	Scaffold16	Y_1_DNA	hypothetical protein	ENOG4111FM6	U	Lectin family integral membrane protein	Intracellular trafficking, secretion, and vesicular transport	CELLULAR PROCESSES AND SIGNALING
gene5125	Scaffold561	Y_1_DNA	hypothetical protein	ENOG4111FM6	U	Lectin family integral membrane protein	Intracellular trafficking, secretion, and vesicular transport	CELLULAR PROCESSES AND SIGNALING
gene0445	Scaffold16	Y_1_DNA	hypothetical protein	ENOG410YYMJ	S	Nuclear localization protein	Function unknown	POORLY CHARACTERIZED
gene5126	Scaffold561	Y_1_DNA	hypothetical protein	ENOG410YYMJ	S	Nuclear localization protein	Function unknown	POORLY CHARACTERIZED
gene0446	Scaffold16	Y_1_DNA	hypothetical protein	COG5249	U	RER1 retention in endoplasmic reticulum 1 homolog (S. cerevisiae)	Intracellular trafficking, secretion, and vesicular transport	CELLULAR PROCESSES AND SIGNALING
gene0685	Scaffold27	Y_1_DNA	hypothetical protein	COG5249	U	RER1 retention in endoplasmic reticulum 1 homolog (S. cerevisiae)	Intracellular trafficking, secretion, and vesicular transport	CELLULAR PROCESSES AND SIGNALING
gene0988	Scaffold44	Y_1_DNA	hypothetical protein	COG5249	U	RER1 retention in endoplasmic reticulum 1 homolog (S. cerevisiae)	Intracellular trafficking, secretion, and vesicular transport	CELLULAR PROCESSES AND SIGNALING
gene0447	Scaffold16	Y_1_DNA	PGS1	COG1502	I	Catalyzes the reversible phosphatidyl group transfer from one phosphatidylglycerol molecule to another to form cardiolipin (CL) (diphosphatidylglycerol) and glycerol (By similarity)	Lipid transport and metabolism	METABOLISM
gene0684	Scaffold27	Y_1_DNA	PGS1	COG1502	I	Catalyzes the reversible phosphatidyl group transfer from one phosphatidylglycerol molecule to another to form cardiolipin (CL) (diphosphatidylglycerol) and glycerol (By similarity)	Lipid transport and metabolism	METABOLISM
gene0987	Scaffold44	Y_1_DNA	PGS1	COG1502	I	Catalyzes the reversible phosphatidyl group transfer from one phosphatidylglycerol molecule to another to form cardiolipin (CL) (diphosphatidylglycerol) and glycerol (By similarity)	Lipid transport and metabolism	METABOLISM
gene3466	Scaffold282	Y_1_DNA	hypothetical protein	COG1502	I	Catalyzes the reversible phosphatidyl group transfer from one phosphatidylglycerol molecule to another to form cardiolipin (CL) (diphosphatidylglycerol) and glycerol (By similarity)	Lipid transport and metabolism	METABOLISM
gene0448	Scaffold16	Y_1_DNA	hypothetical protein	COG0314	H	Molybdopterin	Coenzyme transport and metabolism	METABOLISM
gene0683	Scaffold27	Y_1_DNA	hypothetical protein	COG0314	H	Molybdopterin	Coenzyme transport and metabolism	METABOLISM
gene0986	Scaffold44	Y_1_DNA	hypothetical protein	COG0314	H	Molybdopterin	Coenzyme transport and metabolism	METABOLISM
gene0449	Scaffold16	Y_1_DNA	hypothetical protein	COG0211	J	50S ribosomal protein l27	Translation, ribosomal structure and biogenesis	INFORMATION STORAGE AND PROCESSING
gene0682	Scaffold27	Y_1_DNA	hypothetical protein	COG0211	J	50S ribosomal protein l27	Translation, ribosomal structure and biogenesis	INFORMATION STORAGE AND PROCESSING
gene0985	Scaffold44	Y_1_DNA	hypothetical protein	COG0211	J	50S ribosomal protein l27	Translation, ribosomal structure and biogenesis	INFORMATION STORAGE AND PROCESSING
gene0450	Scaffold16	Y_1_DNA	Polyadenylate-binding protein 1	ENOG4110PAX	S	Myelin expression factor 2	Function unknown	POORLY CHARACTERIZED
gene0681	Scaffold27	Y_1_DNA	Polyadenylate-binding protein 1	ENOG4110PAX	S	Myelin expression factor 2	Function unknown	POORLY CHARACTERIZED
gene0984	Scaffold44	Y_1_DNA	Polyadenylate-binding protein 1	ENOG4110PAX	S	Myelin expression factor 2	Function unknown	POORLY CHARACTERIZED
gene0451	Scaffold16	Y_1_DNA	hypothetical protein	ENOG4112351	S	Fungal protein of unknown function (DUF2015)	Function unknown	POORLY CHARACTERIZED
gene0680	Scaffold27	Y_1_DNA	hypothetical protein	ENOG4112351	S	Fungal protein of unknown function (DUF2015)	Function unknown	POORLY CHARACTERIZED
gene0983	Scaffold44	Y_1_DNA	hypothetical protein	ENOG4112351	S	Fungal protein of unknown function (DUF2015)	Function unknown	POORLY CHARACTERIZED
gene0452	Scaffold16	Y_1_DNA	Bud site selection protein	ENOG410YRG2	S	Bud site selection protein	Function unknown	POORLY CHARACTERIZED
gene0679	Scaffold27	Y_1_DNA	Bud site selection protein	ENOG410YRG2	S	Bud site selection protein	Function unknown	POORLY CHARACTERIZED
gene0982	Scaffold44	Y_1_DNA	Bud site selection protein	ENOG410YRG2	S	Bud site selection protein	Function unknown	POORLY CHARACTERIZED
gene0453	Scaffold16	Y_1_DNA	hypothetical protein	ENOG41108M8	S	defective in sister chromatid cohesion 1 homolog (S. cerevisiae)	Function unknown	POORLY CHARACTERIZED
gene0678	Scaffold27	Y_1_DNA	hypothetical protein	ENOG41108M8	S	defective in sister chromatid cohesion 1 homolog (S. cerevisiae)	Function unknown	POORLY CHARACTERIZED
gene0981	Scaffold44	Y_1_DNA	hypothetical protein	ENOG41108M8	S	defective in sister chromatid cohesion 1 homolog (S. cerevisiae)	Function unknown	POORLY CHARACTERIZED
gene0454	Scaffold16	Y_1_DNA	hypothetical protein	ENOG4110BII	S	mitochondrial carrier protein	Function unknown	POORLY CHARACTERIZED
gene0677	Scaffold27	Y_1_DNA	hypothetical protein	ENOG4110BII	S	mitochondrial carrier protein	Function unknown	POORLY CHARACTERIZED
gene0980	Scaffold44	Y_1_DNA	hypothetical protein	ENOG4110BII	S	mitochondrial carrier protein	Function unknown	POORLY CHARACTERIZED
gene0455	Scaffold16	Y_1_DNA	hypothetical protein	COG1104	E	cysteine desulfurase	Amino acid transport and metabolism	METABOLISM
gene0676	Scaffold27	Y_1_DNA	hypothetical protein	COG1104	E	cysteine desulfurase	Amino acid transport and metabolism	METABOLISM
gene0979	Scaffold44	Y_1_DNA	hypothetical protein	COG1104	E	cysteine desulfurase	Amino acid transport and metabolism	METABOLISM
gene0456	Scaffold16	Y_1_DNA	hypothetical protein	COG0473	E	3-isopropylmalate dehydrogenase activity	Amino acid transport and metabolism	METABOLISM
gene0675	Scaffold27	Y_1_DNA	hypothetical protein	COG0473	E	3-isopropylmalate dehydrogenase activity	Amino acid transport and metabolism	METABOLISM
gene0978	Scaffold44	Y_1_DNA	hypothetical protein	COG0473	E	3-isopropylmalate dehydrogenase activity	Amino acid transport and metabolism	METABOLISM
gene1309	Scaffold66	Y_1_DNA	hypothetical protein	COG0473	E	3-isopropylmalate dehydrogenase activity	Amino acid transport and metabolism	METABOLISM
gene1393	Scaffold73	Y_1_DNA	hypothetical protein	COG0473	E	3-isopropylmalate dehydrogenase activity	Amino acid transport and metabolism	METABOLISM
gene0457	Scaffold16	Y_1_DNA	hypothetical protein	COG1841	J	ribosomal large subunit biogenesis	Translation, ribosomal structure and biogenesis	INFORMATION STORAGE AND PROCESSING
gene0674	Scaffold27	Y_1_DNA	hypothetical protein	COG1841	J	ribosomal large subunit biogenesis	Translation, ribosomal structure and biogenesis	INFORMATION STORAGE AND PROCESSING
gene0977	Scaffold44	Y_1_DNA	hypothetical protein	COG1841	J	ribosomal large subunit biogenesis	Translation, ribosomal structure and biogenesis	INFORMATION STORAGE AND PROCESSING
gene1572	Scaffold86	Y_1_DNA	hypothetical protein	COG1841	J	ribosomal large subunit biogenesis	Translation, ribosomal structure and biogenesis	INFORMATION STORAGE AND PROCESSING
gene2654	Scaffold185	Y_1_DNA	hypothetical protein	COG1841	J	ribosomal large subunit biogenesis	Translation, ribosomal structure and biogenesis	INFORMATION STORAGE AND PROCESSING
gene2664	Scaffold186	Y_1_DNA	hypothetical protein	COG1841	J	ribosomal large subunit biogenesis	Translation, ribosomal structure and biogenesis	INFORMATION STORAGE AND PROCESSING
gene0458	Scaffold16	Y_1_DNA	hypothetical protein	ENOG41101FC	K	RFX DNA-binding domain	Transcription	INFORMATION STORAGE AND PROCESSING
gene0673	Scaffold27	Y_1_DNA	hypothetical protein	ENOG41101FC	K	RFX DNA-binding domain	Transcription	INFORMATION STORAGE AND PROCESSING
gene0976	Scaffold44	Y_1_DNA	hypothetical protein	ENOG41101FC	K	RFX DNA-binding domain	Transcription	INFORMATION STORAGE AND PROCESSING
gene0459	Scaffold16	Y_1_DNA	hypothetical protein	ENOG4111X8H	S	-	Function unknown	POORLY CHARACTERIZED
gene0672	Scaffold27	Y_1_DNA	hypothetical protein	ENOG4111X8H	S	-	Function unknown	POORLY CHARACTERIZED
gene0975	Scaffold44	Y_1_DNA	hypothetical protein	ENOG4111X8H	S	-	Function unknown	POORLY CHARACTERIZED
gene0460	Scaffold16	Y_1_DNA	Proline-rich protein LAS17	ENOG410XSAM	S	WH1 domain	Function unknown	POORLY CHARACTERIZED
gene0671	Scaffold27	Y_1_DNA	Proline-rich protein LAS17	ENOG410XSAM	S	WH1 domain	Function unknown	POORLY CHARACTERIZED
gene0974	Scaffold44	Y_1_DNA	Proline-rich protein LAS17	ENOG410XSAM	S	WH1 domain	Function unknown	POORLY CHARACTERIZED
gene0462	Scaffold16	Y_1_DNA	hypothetical protein	COG0130	J	Responsible for synthesis of pseudouridine from uracil- 55 in the psi GC loop of transfer RNAs (By similarity)	Translation, ribosomal structure and biogenesis	INFORMATION STORAGE AND PROCESSING
gene0669	Scaffold27	Y_1_DNA	hypothetical protein	COG0130	J	Responsible for synthesis of pseudouridine from uracil- 55 in the psi GC loop of transfer RNAs (By similarity)	Translation, ribosomal structure and biogenesis	INFORMATION STORAGE AND PROCESSING
gene0972	Scaffold44	Y_1_DNA	hypothetical protein	COG0130	J	Responsible for synthesis of pseudouridine from uracil- 55 in the psi GC loop of transfer RNAs (By similarity)	Translation, ribosomal structure and biogenesis	INFORMATION STORAGE AND PROCESSING
gene0791	Scaffold33	Y_1_DNA	hypothetical protein	COG0130	J	Responsible for synthesis of pseudouridine from uracil- 55 in the psi GC loop of transfer RNAs (By similarity)	Translation, ribosomal structure and biogenesis	INFORMATION STORAGE AND PROCESSING
gene0463	Scaffold16	Y_1_DNA	hypothetical protein	ENOG411259R	U	subunit e	Intracellular trafficking, secretion, and vesicular transport	CELLULAR PROCESSES AND SIGNALING
gene0668	Scaffold27	Y_1_DNA	hypothetical protein	ENOG411259R	U	subunit e	Intracellular trafficking, secretion, and vesicular transport	CELLULAR PROCESSES AND SIGNALING
gene0971	Scaffold44	Y_1_DNA	hypothetical protein	ENOG411259R	U	subunit e	Intracellular trafficking, secretion, and vesicular transport	CELLULAR PROCESSES AND SIGNALING
gene0464	Scaffold17	Y_1_DNA	hypothetical protein	ENOG410XS1Q	S	Transmembrane protein 87A	Function unknown	POORLY CHARACTERIZED
gene0480	Scaffold18	Y_1_DNA	hypothetical protein	ENOG410XS1Q	S	Transmembrane protein 87A	Function unknown	POORLY CHARACTERIZED
gene0466	Scaffold17	Y_1_DNA	hypothetical protein	COG5411	T	inositol	Signal transduction mechanisms	CELLULAR PROCESSES AND SIGNALING
gene0482	Scaffold18	Y_1_DNA	hypothetical protein	COG5411	T	inositol	Signal transduction mechanisms	CELLULAR PROCESSES AND SIGNALING
gene1832	Scaffold107	Y_1_DNA	hypothetical protein	COG5411	T	inositol	Signal transduction mechanisms	CELLULAR PROCESSES AND SIGNALING
gene2993	Scaffold221	Y_1_DNA	hypothetical protein	COG5411	T	inositol	Signal transduction mechanisms	CELLULAR PROCESSES AND SIGNALING
gene0467	Scaffold17	Y_1_DNA	hypothetical protein	ENOG4111WD3	S	-	Function unknown	POORLY CHARACTERIZED
gene0483	Scaffold18	Y_1_DNA	hypothetical protein	ENOG4111WD3	S	-	Function unknown	POORLY CHARACTERIZED
gene0468	Scaffold17	Y_1_DNA	hypothetical protein	COG0145	E;Q	5-oxoprolinase	Amino acid transport and metabolism; Secondary metabolites biosynthesis, transport and catabolism	METABOLISM;METABOLISM
gene0484	Scaffold18	Y_1_DNA	hypothetical protein	COG0145	E;Q	5-oxoprolinase	Amino acid transport and metabolism; Secondary metabolites biosynthesis, transport and catabolism	METABOLISM;METABOLISM
gene1165	Scaffold57	Y_1_DNA	hypothetical protein	COG0145	E;Q	5-oxoprolinase	Amino acid transport and metabolism; Secondary metabolites biosynthesis, transport and catabolism	METABOLISM;METABOLISM
gene4099	Scaffold370	Y_1_DNA	hypothetical protein	COG0145	E;Q	5-oxoprolinase	Amino acid transport and metabolism; Secondary metabolites biosynthesis, transport and catabolism	METABOLISM;METABOLISM
gene2619	Scaffold180	Y_1_DNA	hypothetical protein	COG0145	E;Q	5-oxoprolinase	Amino acid transport and metabolism; Secondary metabolites biosynthesis, transport and catabolism	METABOLISM;METABOLISM
gene3681	Scaffold310	Y_1_DNA	hypothetical protein	COG0145	E;Q	5-oxoprolinase	Amino acid transport and metabolism; Secondary metabolites biosynthesis, transport and catabolism	METABOLISM;METABOLISM
gene3688	Scaffold311	Y_1_DNA	hypothetical protein	COG0145	E;Q	5-oxoprolinase	Amino acid transport and metabolism; Secondary metabolites biosynthesis, transport and catabolism	METABOLISM;METABOLISM
gene6105	Scaffold847	Y_1_DNA	hypothetical protein	COG0145	E;Q	5-oxoprolinase	Amino acid transport and metabolism; Secondary metabolites biosynthesis, transport and catabolism	METABOLISM;METABOLISM
gene0469	Scaffold17	Y_1_DNA	hypothetical protein	ENOG410XSZS	S	furry homolog (Drosophila)	Function unknown	POORLY CHARACTERIZED
gene0485	Scaffold18	Y_1_DNA	hypothetical protein	ENOG410XSZS	S	furry homolog (Drosophila)	Function unknown	POORLY CHARACTERIZED
gene0471	Scaffold17	Y_1_DNA	hypothetical protein	ENOG410XXUG	S	mitochondrial 37S ribosomal protein MRPS35	Function unknown	POORLY CHARACTERIZED
gene0487	Scaffold18	Y_1_DNA	hypothetical protein	ENOG410XXUG	S	mitochondrial 37S ribosomal protein MRPS35	Function unknown	POORLY CHARACTERIZED
gene0472	Scaffold17	Y_1_DNA	hypothetical protein	COG0129	E	Dihydroxy-acid dehydratase	Amino acid transport and metabolism	METABOLISM
gene0488	Scaffold18	Y_1_DNA	hypothetical protein	COG0129	E	Dihydroxy-acid dehydratase	Amino acid transport and metabolism	METABOLISM
gene0473	Scaffold17	Y_1_DNA	hypothetical protein	ENOG410XRF0	S	elongator acetyltransferase complex subunit 2	Function unknown	POORLY CHARACTERIZED
gene0489	Scaffold18	Y_1_DNA	hypothetical protein	ENOG410XRF0	S	elongator acetyltransferase complex subunit 2	Function unknown	POORLY CHARACTERIZED
gene0475	Scaffold17	Y_1_DNA	hypothetical protein	ENOG410Y5JM	K	component of the Mediator complex, a coactivator involved in the regulated transcription of nearly all RNA polymerase II-dependent genes. Mediator functions as a bridge to convey information from gene-specific regulatory proteins to the basal RNA polymerase II transcription machinery. Mediator is recruited to promoters by direct interactions with regulatory proteins and serves as a scaffold for t…	Transcription	INFORMATION STORAGE AND PROCESSING
gene0491	Scaffold18	Y_1_DNA	hypothetical protein	ENOG410Y5JM	K	component of the Mediator complex, a coactivator involved in the regulated transcription of nearly all RNA polymerase II-dependent genes. Mediator functions as a bridge to convey information from gene-specific regulatory proteins to the basal RNA polymerase II transcription machinery. Mediator is recruited to promoters by direct interactions with regulatory proteins and serves as a scaffold for t…	Transcription	INFORMATION STORAGE AND PROCESSING
gene0476	Scaffold17	Y_1_DNA	hypothetical protein	ENOG410XRAP	S	Regulation of nuclear pre-mRNA domain containing	Function unknown	POORLY CHARACTERIZED
gene0492	Scaffold18	Y_1_DNA	hypothetical protein	ENOG410XRAP	S	Regulation of nuclear pre-mRNA domain containing	Function unknown	POORLY CHARACTERIZED
gene0477	Scaffold17	Y_1_DNA	hypothetical protein	ENOG4111J5K	U	clathrin light chain	Intracellular trafficking, secretion, and vesicular transport	CELLULAR PROCESSES AND SIGNALING
gene0493	Scaffold18	Y_1_DNA	hypothetical protein	ENOG4111J5K	U	clathrin light chain	Intracellular trafficking, secretion, and vesicular transport	CELLULAR PROCESSES AND SIGNALING
gene0478	Scaffold17	Y_1_DNA	hypothetical protein	ENOG410XR01	T	Unc51-like kinase	Signal transduction mechanisms	CELLULAR PROCESSES AND SIGNALING
gene0494	Scaffold18	Y_1_DNA	hypothetical protein	ENOG410XR01	T	Unc51-like kinase	Signal transduction mechanisms	CELLULAR PROCESSES AND SIGNALING
gene3329	Scaffold264	Y_1_DNA	hypothetical protein	COG0842	V	(ABC) transporter	Defense mechanisms	CELLULAR PROCESSES AND SIGNALING
gene3348	Scaffold265	Y_1_DNA	hypothetical protein	COG0842	V	(ABC) transporter	Defense mechanisms	CELLULAR PROCESSES AND SIGNALING
gene5080	Scaffold552	Y_1_DNA	hypothetical protein	COG0842	V	(ABC) transporter	Defense mechanisms	CELLULAR PROCESSES AND SIGNALING
gene5827	Scaffold746	Y_1_DNA	hypothetical protein	COG0842	V	(ABC) transporter	Defense mechanisms	CELLULAR PROCESSES AND SIGNALING
gene7008	Scaffold1379	Y_1_DNA	hypothetical protein	COG0842	V	(ABC) transporter	Defense mechanisms	CELLULAR PROCESSES AND SIGNALING
gene6550	Scaffold1050	Y_1_DNA	hypothetical protein	COG0842	V	(ABC) transporter	Defense mechanisms	CELLULAR PROCESSES AND SIGNALING
gene7067	Scaffold1443	Y_1_DNA	hypothetical protein	COG0842	V	(ABC) transporter	Defense mechanisms	CELLULAR PROCESSES AND SIGNALING
gene0496	Scaffold19	Y_1_DNA	Myosin-2	COG5022	Z	myosin heavy chain	Cytoskeleton	CELLULAR PROCESSES AND SIGNALING
gene1018	Scaffold46	Y_1_DNA	Myosin-7	COG5022	Z	myosin heavy chain	Cytoskeleton	CELLULAR PROCESSES AND SIGNALING
gene5495	Scaffold652	Y_1_DNA	hypothetical protein	COG5022	Z	myosin heavy chain	Cytoskeleton	CELLULAR PROCESSES AND SIGNALING
gene0497	Scaffold19	Y_1_DNA	hypothetical protein	ENOG410XRM1	T	Protein phosphatase 6, regulatory subunit	Signal transduction mechanisms	CELLULAR PROCESSES AND SIGNALING
gene3532	Scaffold290	Y_1_DNA	hypothetical protein	ENOG410XRM1	T	Protein phosphatase 6, regulatory subunit	Signal transduction mechanisms	CELLULAR PROCESSES AND SIGNALING
gene0498	Scaffold19	Y_1_DNA	hypothetical protein	ENOG410XP0A	L	chromatin modification	Replication, recombination and repair	INFORMATION STORAGE AND PROCESSING
gene0499	Scaffold19	Y_1_DNA	hypothetical protein	ENOG4111RDM	K	Component of the Mediator complex, a coactivator involved in the regulated transcription of nearly all RNA polymerase II-dependent genes. Mediator functions as a bridge to convey information from gene-specific regulatory proteins to the basal RNA polymerase II transcription machinery. Mediator is recruited to promoters by direct interactions with regulatory proteins and serves as a scaffold for t…	Transcription	INFORMATION STORAGE AND PROCESSING
gene0501	Scaffold19	Y_1_DNA	hypothetical protein	ENOG4111P8A	S	peroxisomal biogenesis factor 14	Function unknown	POORLY CHARACTERIZED
gene0502	Scaffold19	Y_1_DNA	hypothetical protein	ENOG410XRMK	U	solute carrier family 25, member 38	Intracellular trafficking, secretion, and vesicular transport	CELLULAR PROCESSES AND SIGNALING
gene0503	Scaffold19	Y_1_DNA	Geranylgeranyl transferase type-1 subunit beta	COG5029	O	beta SUBUNIT	Post-translational modification, protein turnover, chaperones	CELLULAR PROCESSES AND SIGNALING
gene4269	Scaffold397	Y_1_DNA	hypothetical protein	COG5029	O	beta SUBUNIT	Post-translational modification, protein turnover, chaperones	CELLULAR PROCESSES AND SIGNALING
gene4346	Scaffold412	Y_1_DNA	hypothetical protein	COG5029	O	beta SUBUNIT	Post-translational modification, protein turnover, chaperones	CELLULAR PROCESSES AND SIGNALING
gene0504	Scaffold19	Y_1_DNA	glycoside hydrolase family 3 protein	COG1472	G	hydrolase family 3	Carbohydrate transport and metabolism	METABOLISM
gene1731	Scaffold99	Y_1_DNA	glycoside hydrolase family 3 protein	COG1472	G	hydrolase family 3	Carbohydrate transport and metabolism	METABOLISM
gene5597	Scaffold677	Y_1_DNA	glycoside hydrolase family 3 protein	COG1472	G	hydrolase family 3	Carbohydrate transport and metabolism	METABOLISM
gene5622	Scaffold684	Y_1_DNA	glycoside hydrolase family 3 protein	COG1472	G	hydrolase family 3	Carbohydrate transport and metabolism	METABOLISM
gene0505	Scaffold19	Y_1_DNA	glycoside hydrolase family 38 protein	COG0383	G	alpha-mannosidase	Carbohydrate transport and metabolism	METABOLISM
gene4801	Scaffold497	Y_1_DNA	glycoside hydrolase family 38 protein	COG0383	G	alpha-mannosidase	Carbohydrate transport and metabolism	METABOLISM
gene0506	Scaffold19	Y_1_DNA	hypothetical protein	ENOG410XWER	S	Peptidase inhibitor I9	Function unknown	POORLY CHARACTERIZED
gene4802	Scaffold497	Y_1_DNA	hypothetical protein	ENOG410XWER	S	Peptidase inhibitor I9	Function unknown	POORLY CHARACTERIZED
gene0507	Scaffold19	Y_1_DNA	hypothetical protein	ENOG410XP0P	O	ubiquitin carboxyl-terminal hydrolase	Post-translational modification, protein turnover, chaperones	CELLULAR PROCESSES AND SIGNALING
gene4803	Scaffold497	Y_1_DNA	hypothetical protein	ENOG410XP0P	O	ubiquitin carboxyl-terminal hydrolase	Post-translational modification, protein turnover, chaperones	CELLULAR PROCESSES AND SIGNALING
gene0508	Scaffold19	Y_1_DNA	hypothetical protein	ENOG410XSYS	S	phospholipid scramblase	Function unknown	POORLY CHARACTERIZED
gene4804	Scaffold497	Y_1_DNA	hypothetical protein	ENOG410XSYS	S	phospholipid scramblase	Function unknown	POORLY CHARACTERIZED
gene0510	Scaffold20	Y_1_DNA	hypothetical protein	COG0153	G	Catalyzes the transfer of the gamma-phosphate of ATP to D-galactose to form alpha-D-galactose-1-phosphate (Gal-1-P) (By similarity)	Carbohydrate transport and metabolism	METABOLISM
gene0514	Scaffold20	Y_1_DNA	hypothetical protein	COG5148	O	26S proteasome nonATPase regulatory subunit	Post-translational modification, protein turnover, chaperones	CELLULAR PROCESSES AND SIGNALING
gene0515	Scaffold20	Y_1_DNA	hypothetical protein	ENOG410XQVG	S	DEP domain containing 5	Function unknown	POORLY CHARACTERIZED
gene0516	Scaffold20	Y_1_DNA	hypothetical protein	COG0460	E	homoserine dehydrogenase	Amino acid transport and metabolism	METABOLISM
gene0517	Scaffold20	Y_1_DNA	hypothetical protein	ENOG4111HHQ	S	ubiquitin protein ligase E3D	Function unknown	POORLY CHARACTERIZED
gene0518	Scaffold20	Y_1_DNA	hypothetical protein	ENOG410XRHC	E	solute carrier family 16, member 10 (aromatic amino acid transporter)	Amino acid transport and metabolism	METABOLISM
gene0523	Scaffold20	Y_1_DNA	hypothetical protein	ENOG4111FS8	S	PHOsphatase	Function unknown	POORLY CHARACTERIZED
gene2958	Scaffold217	Y_1_DNA	hypothetical protein	ENOG4111FS8	S	PHOsphatase	Function unknown	POORLY CHARACTERIZED
gene4496	Scaffold439	Y_1_DNA	hypothetical protein	ENOG4111FS8	S	PHOsphatase	Function unknown	POORLY CHARACTERIZED
gene0524	Scaffold20	Y_1_DNA	hypothetical protein	COG0716	C	Low-potential electron donor to a number of redox enzymes (By similarity)	Energy production and conversion	METABOLISM
gene2070	Scaffold127	Y_1_DNA	hypothetical protein	COG0674	C	Oxidoreductase required for the transfer of electrons from pyruvate to flavodoxin (By similarity)	Energy production and conversion	METABOLISM
gene0525	Scaffold20	Y_1_DNA	hypothetical protein	COG0415	L	deoxyribo-dipyrimidine photolyase	Replication, recombination and repair	INFORMATION STORAGE AND PROCESSING
gene0526	Scaffold20	Y_1_DNA	hypothetical protein	ENOG410YCNJ	O	Component of a RSP5 ubiquitin ligase complex which specifies polyubiquitination and intracellular trafficking of the general amino acid permease GAP1 as well as other permeases such as PMA1. The RSP5-BUL1 2 complex is also necessary for the heat- shock element (HSE)-mediated gene expression, nitrogen starvation GLN3-dependent transcription and pressure-induced differential regulation of the 2 try…	Post-translational modification, protein turnover, chaperones	CELLULAR PROCESSES AND SIGNALING
gene1871	Scaffold110	Y_1_DNA	hypothetical protein	ENOG410YCNJ	O	Component of a RSP5 ubiquitin ligase complex which specifies polyubiquitination and intracellular trafficking of the general amino acid permease GAP1 as well as other permeases such as PMA1. The RSP5-BUL1 2 complex is also necessary for the heat- shock element (HSE)-mediated gene expression, nitrogen starvation GLN3-dependent transcription and pressure-induced differential regulation of the 2 try…	Post-translational modification, protein turnover, chaperones	CELLULAR PROCESSES AND SIGNALING
gene3257	Scaffold253	Y_1_DNA	hypothetical protein	ENOG410YCNJ	O	Component of a RSP5 ubiquitin ligase complex which specifies polyubiquitination and intracellular trafficking of the general amino acid permease GAP1 as well as other permeases such as PMA1. The RSP5-BUL1 2 complex is also necessary for the heat- shock element (HSE)-mediated gene expression, nitrogen starvation GLN3-dependent transcription and pressure-induced differential regulation of the 2 try…	Post-translational modification, protein turnover, chaperones	CELLULAR PROCESSES AND SIGNALING
gene3453	Scaffold280	Y_1_DNA	hypothetical protein	ENOG410YCNJ	O	Component of a RSP5 ubiquitin ligase complex which specifies polyubiquitination and intracellular trafficking of the general amino acid permease GAP1 as well as other permeases such as PMA1. The RSP5-BUL1 2 complex is also necessary for the heat- shock element (HSE)-mediated gene expression, nitrogen starvation GLN3-dependent transcription and pressure-induced differential regulation of the 2 try…	Post-translational modification, protein turnover, chaperones	CELLULAR PROCESSES AND SIGNALING
gene0529	Scaffold21	Y_1_DNA	hypothetical protein	COG2236	S	phosphoribosyltransferase	Function unknown	POORLY CHARACTERIZED
gene2434	Scaffold162	Y_1_DNA	hypothetical protein	COG2236	S	phosphoribosyltransferase	Function unknown	POORLY CHARACTERIZED
gene2469	Scaffold164	Y_1_DNA	hypothetical protein	COG2236	S	phosphoribosyltransferase	Function unknown	POORLY CHARACTERIZED
gene2847	Scaffold204	Y_1_DNA	hypothetical protein	COG2236	S	phosphoribosyltransferase	Function unknown	POORLY CHARACTERIZED
gene0530	Scaffold21	Y_1_DNA	hypothetical protein	COG1362	E	M18 family aminopeptidase	Amino acid transport and metabolism	METABOLISM
gene2435	Scaffold162	Y_1_DNA	hypothetical protein	COG1362	E	M18 family aminopeptidase	Amino acid transport and metabolism	METABOLISM
gene2468	Scaffold164	Y_1_DNA	hypothetical protein	COG1362	E	M18 family aminopeptidase	Amino acid transport and metabolism	METABOLISM
gene5006	Scaffold537	Y_1_DNA	hypothetical protein	COG1362	E	M18 family aminopeptidase	Amino acid transport and metabolism	METABOLISM
gene5508	Scaffold655	Y_1_DNA	hypothetical protein	COG1362	E	M18 family aminopeptidase	Amino acid transport and metabolism	METABOLISM
gene0531	Scaffold21	Y_1_DNA	hypothetical protein	ENOG410XRY4	S	WD repeat domain 43	Function unknown	POORLY CHARACTERIZED
gene2436	Scaffold162	Y_1_DNA	hypothetical protein	ENOG410XRY4	S	WD repeat domain 43	Function unknown	POORLY CHARACTERIZED
gene2467	Scaffold164	Y_1_DNA	hypothetical protein	ENOG410XRY4	S	WD repeat domain 43	Function unknown	POORLY CHARACTERIZED
gene0532	Scaffold21	Y_1_DNA	Nuclear transcription factor Y subunit B-8	COG5150	K	Down-regulator of transcription 1, TBP-binding (Negative cofactor 2)	Transcription	INFORMATION STORAGE AND PROCESSING
gene2437	Scaffold162	Y_1_DNA	Nuclear transcription factor Y subunit B-8	COG5150	K	Down-regulator of transcription 1, TBP-binding (Negative cofactor 2)	Transcription	INFORMATION STORAGE AND PROCESSING
gene2466	Scaffold164	Y_1_DNA	Nuclear transcription factor Y subunit B-8	COG5150	K	Down-regulator of transcription 1, TBP-binding (Negative cofactor 2)	Transcription	INFORMATION STORAGE AND PROCESSING
gene0533	Scaffold21	Y_1_DNA	Importin-8	COG5656	O	Importin	Post-translational modification, protein turnover, chaperones	CELLULAR PROCESSES AND SIGNALING
gene2438	Scaffold162	Y_1_DNA	Importin-8	COG5656	O	Importin	Post-translational modification, protein turnover, chaperones	CELLULAR PROCESSES AND SIGNALING
gene2465	Scaffold164	Y_1_DNA	Importin-8	COG5656	O	Importin	Post-translational modification, protein turnover, chaperones	CELLULAR PROCESSES AND SIGNALING
gene2845	Scaffold204	Y_1_DNA	hypothetical protein	COG5656	O	Importin	Post-translational modification, protein turnover, chaperones	CELLULAR PROCESSES AND SIGNALING
gene0534	Scaffold21	Y_1_DNA	glycosyltransferase family 22 protein	ENOG410XTCB	S	Phosphatidylinositol glycan anchor biosynthesis, class Z	Function unknown	POORLY CHARACTERIZED
gene2439	Scaffold162	Y_1_DNA	glycosyltransferase family 22 protein	ENOG410XTCB	S	Phosphatidylinositol glycan anchor biosynthesis, class Z	Function unknown	POORLY CHARACTERIZED
gene2464	Scaffold164	Y_1_DNA	glycosyltransferase family 22 protein	ENOG410XTCB	S	Phosphatidylinositol glycan anchor biosynthesis, class Z	Function unknown	POORLY CHARACTERIZED
gene0536	Scaffold21	Y_1_DNA	hypothetical protein	ENOG4111HP4	U	Required for the maintenance of the structure of the mitochondrial inner membrane. Involved in mitochondrial morphology. Causes growth arrest when highly overexpressed (By similarity)	Intracellular trafficking, secretion, and vesicular transport	CELLULAR PROCESSES AND SIGNALING
gene2441	Scaffold162	Y_1_DNA	hypothetical protein	ENOG4111HP4	U	Required for the maintenance of the structure of the mitochondrial inner membrane. Involved in mitochondrial morphology. Causes growth arrest when highly overexpressed (By similarity)	Intracellular trafficking, secretion, and vesicular transport	CELLULAR PROCESSES AND SIGNALING
gene2462	Scaffold164	Y_1_DNA	hypothetical protein	ENOG4111HP4	U	Required for the maintenance of the structure of the mitochondrial inner membrane. Involved in mitochondrial morphology. Causes growth arrest when highly overexpressed (By similarity)	Intracellular trafficking, secretion, and vesicular transport	CELLULAR PROCESSES AND SIGNALING
gene0537	Scaffold21	Y_1_DNA	hypothetical protein	ENOG410Y8Y8	A	Involved in spliceosome maturation and the first step of pre-mRNA splicing (By similarity)	RNA processing and modification	INFORMATION STORAGE AND PROCESSING
gene2442	Scaffold162	Y_1_DNA	hypothetical protein	ENOG410Y8Y8	A	Involved in spliceosome maturation and the first step of pre-mRNA splicing (By similarity)	RNA processing and modification	INFORMATION STORAGE AND PROCESSING
gene2461	Scaffold164	Y_1_DNA	hypothetical protein	ENOG410Y8Y8	A	Involved in spliceosome maturation and the first step of pre-mRNA splicing (By similarity)	RNA processing and modification	INFORMATION STORAGE AND PROCESSING
gene0538	Scaffold21	Y_1_DNA	hypothetical protein	COG1564	H	thiamine diphosphokinase activity	Coenzyme transport and metabolism	METABOLISM
gene2443	Scaffold162	Y_1_DNA	hypothetical protein	COG1564	H	thiamine diphosphokinase activity	Coenzyme transport and metabolism	METABOLISM
gene2460	Scaffold164	Y_1_DNA	hypothetical protein	COG1564	H	thiamine diphosphokinase activity	Coenzyme transport and metabolism	METABOLISM
gene0540	Scaffold21	Y_1_DNA	hypothetical protein	COG0654	C;H	oxidoreductase activity, acting on paired donors, with incorporation or reduction of molecular oxygen, NAD(P)H as one donor, and incorporation of one atom of oxygen	Energy production and conversion; Coenzyme transport and metabolism	METABOLISM;METABOLISM
gene2445	Scaffold162	Y_1_DNA	hypothetical protein	COG0654	C;H	oxidoreductase activity, acting on paired donors, with incorporation or reduction of molecular oxygen, NAD(P)H as one donor, and incorporation of one atom of oxygen	Energy production and conversion; Coenzyme transport and metabolism	METABOLISM;METABOLISM
gene2458	Scaffold164	Y_1_DNA	hypothetical protein	COG0654	C;H	oxidoreductase activity, acting on paired donors, with incorporation or reduction of molecular oxygen, NAD(P)H as one donor, and incorporation of one atom of oxygen	Energy production and conversion; Coenzyme transport and metabolism	METABOLISM;METABOLISM
gene0997	Scaffold45	Y_1_DNA	hypothetical protein	COG0654	C;H	oxidoreductase activity, acting on paired donors, with incorporation or reduction of molecular oxygen, NAD(P)H as one donor, and incorporation of one atom of oxygen	Energy production and conversion; Coenzyme transport and metabolism	METABOLISM;METABOLISM
gene0999	Scaffold45	Y_1_DNA	hypothetical protein	COG0654	C;H	oxidoreductase activity, acting on paired donors, with incorporation or reduction of molecular oxygen, NAD(P)H as one donor, and incorporation of one atom of oxygen	Energy production and conversion; Coenzyme transport and metabolism	METABOLISM;METABOLISM
gene1091	Scaffold52	Y_1_DNA	hypothetical protein	COG0654	C;H	oxidoreductase activity, acting on paired donors, with incorporation or reduction of molecular oxygen, NAD(P)H as one donor, and incorporation of one atom of oxygen	Energy production and conversion; Coenzyme transport and metabolism	METABOLISM;METABOLISM
gene1355	Scaffold70	Y_1_DNA	hypothetical protein	COG0654	C;H	oxidoreductase activity, acting on paired donors, with incorporation or reduction of molecular oxygen, NAD(P)H as one donor, and incorporation of one atom of oxygen	Energy production and conversion; Coenzyme transport and metabolism	METABOLISM;METABOLISM
gene2814	Scaffold200	Y_1_DNA	hypothetical protein	COG0654	C;H	oxidoreductase activity, acting on paired donors, with incorporation or reduction of molecular oxygen, NAD(P)H as one donor, and incorporation of one atom of oxygen	Energy production and conversion; Coenzyme transport and metabolism	METABOLISM;METABOLISM
gene2832	Scaffold202	Y_1_DNA	hypothetical protein	COG0654	C;H	oxidoreductase activity, acting on paired donors, with incorporation or reduction of molecular oxygen, NAD(P)H as one donor, and incorporation of one atom of oxygen	Energy production and conversion; Coenzyme transport and metabolism	METABOLISM;METABOLISM
gene0541	Scaffold21	Y_1_DNA	hypothetical protein	COG0470	L	DNA polymerase III subunit delta'	Replication, recombination and repair	INFORMATION STORAGE AND PROCESSING
gene0961	Scaffold43	Y_1_DNA	hypothetical protein	COG0470	L	DNA polymerase III subunit delta'	Replication, recombination and repair	INFORMATION STORAGE AND PROCESSING
gene1125	Scaffold54	Y_1_DNA	hypothetical protein	COG0470	L	DNA polymerase III subunit delta'	Replication, recombination and repair	INFORMATION STORAGE AND PROCESSING
gene2086	Scaffold129	Y_1_DNA	hypothetical protein	COG0470	L	DNA polymerase III subunit delta'	Replication, recombination and repair	INFORMATION STORAGE AND PROCESSING
gene2277	Scaffold146	Y_1_DNA	hypothetical protein	COG0470	L	DNA polymerase III subunit delta'	Replication, recombination and repair	INFORMATION STORAGE AND PROCESSING
gene5531	Scaffold661	Y_1_DNA	hypothetical protein	COG0470	L	DNA polymerase III subunit delta'	Replication, recombination and repair	INFORMATION STORAGE AND PROCESSING
gene0542	Scaffold21	Y_1_DNA	hypothetical protein	ENOG410XNZY	U	NADPH Oxidase	Intracellular trafficking, secretion, and vesicular transport	CELLULAR PROCESSES AND SIGNALING
gene0543	Scaffold21	Y_1_DNA	hypothetical protein	ENOG410XNZY	U	NADPH Oxidase	Intracellular trafficking, secretion, and vesicular transport	CELLULAR PROCESSES AND SIGNALING
gene0854	Scaffold37	Y_1_DNA	hypothetical protein	ENOG410XNZY	U	NADPH Oxidase	Intracellular trafficking, secretion, and vesicular transport	CELLULAR PROCESSES AND SIGNALING
gene1067	Scaffold50	Y_1_DNA	hypothetical protein	ENOG410XNZY	U	NADPH Oxidase	Intracellular trafficking, secretion, and vesicular transport	CELLULAR PROCESSES AND SIGNALING
gene1595	Scaffold88	Y_1_DNA	hypothetical protein	ENOG410XNZY	U	NADPH Oxidase	Intracellular trafficking, secretion, and vesicular transport	CELLULAR PROCESSES AND SIGNALING
gene2604	Scaffold179	Y_1_DNA	hypothetical protein	ENOG410XNZY	U	NADPH Oxidase	Intracellular trafficking, secretion, and vesicular transport	CELLULAR PROCESSES AND SIGNALING
gene3047	Scaffold227	Y_1_DNA	hypothetical protein	ENOG410XNZY	U	NADPH Oxidase	Intracellular trafficking, secretion, and vesicular transport	CELLULAR PROCESSES AND SIGNALING
gene2037	Scaffold125	Y_1_DNA	hypothetical protein	ENOG410XNZY	U	NADPH Oxidase	Intracellular trafficking, secretion, and vesicular transport	CELLULAR PROCESSES AND SIGNALING
gene2050	Scaffold126	Y_1_DNA	hypothetical protein	ENOG410XNZY	U	NADPH Oxidase	Intracellular trafficking, secretion, and vesicular transport	CELLULAR PROCESSES AND SIGNALING
gene6868	Scaffold1246	Y_1_DNA	hypothetical protein	ENOG410XNZY	U	NADPH Oxidase	Intracellular trafficking, secretion, and vesicular transport	CELLULAR PROCESSES AND SIGNALING
gene7015	Scaffold1386	Y_1_DNA	hypothetical protein	ENOG410XNZY	U	NADPH Oxidase	Intracellular trafficking, secretion, and vesicular transport	CELLULAR PROCESSES AND SIGNALING
gene2912	Scaffold212	Y_1_DNA	hypothetical protein	ENOG410XNZY	U	NADPH Oxidase	Intracellular trafficking, secretion, and vesicular transport	CELLULAR PROCESSES AND SIGNALING
gene5773	Scaffold730	Y_1_DNA	hypothetical protein	ENOG410XNZY	U	NADPH Oxidase	Intracellular trafficking, secretion, and vesicular transport	CELLULAR PROCESSES AND SIGNALING
gene5774	Scaffold730	Y_1_DNA	hypothetical protein	ENOG410XNZY	U	NADPH Oxidase	Intracellular trafficking, secretion, and vesicular transport	CELLULAR PROCESSES AND SIGNALING
gene6059	Scaffold830	Y_1_DNA	hypothetical protein	ENOG410XNZY	U	NADPH Oxidase	Intracellular trafficking, secretion, and vesicular transport	CELLULAR PROCESSES AND SIGNALING
gene6375	Scaffold964	Y_1_DNA	hypothetical protein	ENOG410XNZY	U	NADPH Oxidase	Intracellular trafficking, secretion, and vesicular transport	CELLULAR PROCESSES AND SIGNALING
gene0544	Scaffold21	Y_1_DNA	hypothetical protein	COG0501	O	Protease HtpX homolog	Post-translational modification, protein turnover, chaperones	CELLULAR PROCESSES AND SIGNALING
gene0796	Scaffold34	Y_1_DNA	hypothetical protein	COG0501	O	Protease HtpX homolog	Post-translational modification, protein turnover, chaperones	CELLULAR PROCESSES AND SIGNALING
gene0545	Scaffold21	Y_1_DNA	hypothetical protein	ENOG410XPW0	U	Family with sequence similarity 57, member	Intracellular trafficking, secretion, and vesicular transport	CELLULAR PROCESSES AND SIGNALING
gene1372	Scaffold71	Y_1_DNA	hypothetical protein	ENOG410XPW0	U	Family with sequence similarity 57, member	Intracellular trafficking, secretion, and vesicular transport	CELLULAR PROCESSES AND SIGNALING
gene0546	Scaffold21	Y_1_DNA	hypothetical protein	COG0524	G	pfkb domain protein	Carbohydrate transport and metabolism	METABOLISM
gene1279	Scaffold64	Y_1_DNA	hypothetical protein	COG0524	G	pfkb domain protein	Carbohydrate transport and metabolism	METABOLISM
gene3320	Scaffold262	Y_1_DNA	hypothetical protein	COG0524	G	pfkb domain protein	Carbohydrate transport and metabolism	METABOLISM
gene4102	Scaffold370	Y_1_DNA	hypothetical protein	COG0524	G	pfkb domain protein	Carbohydrate transport and metabolism	METABOLISM
gene0547	Scaffold21	Y_1_DNA	hypothetical protein	COG0530	P	exchanger	Inorganic ion transport and metabolism	METABOLISM
gene1373	Scaffold71	Y_1_DNA	hypothetical protein	COG0530	P	exchanger	Inorganic ion transport and metabolism	METABOLISM
gene0551	Scaffold22	Y_1_DNA	hypothetical protein	ENOG41102NY	S	Arrestin domain containing	Function unknown	POORLY CHARACTERIZED
gene3726	Scaffold317	Y_1_DNA	hypothetical protein	ENOG41102NY	S	Arrestin domain containing	Function unknown	POORLY CHARACTERIZED
gene3864	Scaffold335	Y_1_DNA	hypothetical protein	ENOG41102NY	S	Arrestin domain containing	Function unknown	POORLY CHARACTERIZED
gene3867	Scaffold336	Y_1_DNA	hypothetical protein	ENOG41102NY	S	Arrestin domain containing	Function unknown	POORLY CHARACTERIZED
gene5282	Scaffold598	Y_1_DNA	hypothetical protein	ENOG41102NY	S	Arrestin domain containing	Function unknown	POORLY CHARACTERIZED
gene0553	Scaffold22	Y_1_DNA	hypothetical protein	COG1739	S	protein family UPF0029, Impact, N-terminal protein	Function unknown	POORLY CHARACTERIZED
gene0842	Scaffold36	Y_1_DNA	hypothetical protein	COG1739	S	protein family UPF0029, Impact, N-terminal protein	Function unknown	POORLY CHARACTERIZED
gene0555	Scaffold22	Y_1_DNA	hypothetical protein	COG0277	C	FAD linked oxidase domain protein	Energy production and conversion	METABOLISM
gene2116	Scaffold132	Y_1_DNA	hypothetical protein	COG0277	C	FAD linked oxidase domain protein	Energy production and conversion	METABOLISM
gene2191	Scaffold138	Y_1_DNA	hypothetical protein	COG0277	C	FAD linked oxidase domain protein	Energy production and conversion	METABOLISM
gene4601	Scaffold457	Y_1_DNA	hypothetical protein	COG0277	C	FAD linked oxidase domain protein	Energy production and conversion	METABOLISM
gene4004	Scaffold356	Y_1_DNA	hypothetical protein	COG0277	C	FAD linked oxidase domain protein	Energy production and conversion	METABOLISM
gene4377	Scaffold417	Y_1_DNA	hypothetical protein	COG0277	C	FAD linked oxidase domain protein	Energy production and conversion	METABOLISM
gene5169	Scaffold570	Y_1_DNA	hypothetical protein	COG0277	C	FAD linked oxidase domain protein	Energy production and conversion	METABOLISM
gene0556	Scaffold22	Y_1_DNA	hypothetical protein	COG5082	O;U	zinc finger	Post-translational modification, protein turnover, chaperones; Intracellular trafficking, secretion, and vesicular transport	CELLULAR PROCESSES AND SIGNALING;CELLULAR PROCESSES AND SIGNALING
gene1093	Scaffold52	Y_1_DNA	CYFA0S06e03026g1_1	COG5082	O;U	zinc finger	Post-translational modification, protein turnover, chaperones; Intracellular trafficking, secretion, and vesicular transport	CELLULAR PROCESSES AND SIGNALING;CELLULAR PROCESSES AND SIGNALING
gene3616	Scaffold301	Y_1_DNA	Gag-Pol polyprotein	COG5082	O;U	zinc finger	Post-translational modification, protein turnover, chaperones; Intracellular trafficking, secretion, and vesicular transport	CELLULAR PROCESSES AND SIGNALING;CELLULAR PROCESSES AND SIGNALING
gene0557	Scaffold22	Y_1_DNA	hypothetical protein	COG0441	J	threonine-tRNA ligase activity	Translation, ribosomal structure and biogenesis	INFORMATION STORAGE AND PROCESSING
gene6592	Scaffold1069	Y_1_DNA	hypothetical protein	COG0441	J	threonine-tRNA ligase activity	Translation, ribosomal structure and biogenesis	INFORMATION STORAGE AND PROCESSING
gene0558	Scaffold22	Y_1_DNA	hypothetical protein	ENOG410Z975	S	Protein of unknown function (DUF1689)	Function unknown	POORLY CHARACTERIZED
gene0559	Scaffold22	Y_1_DNA	hypothetical protein	ENOG410XS5P	U	Coatomer protein complex, subunit epsilon	Intracellular trafficking, secretion, and vesicular transport	CELLULAR PROCESSES AND SIGNALING
gene0560	Scaffold22	Y_1_DNA	hypothetical protein	ENOG411297Q	S	Protein of unknown function (DUF3237)	Function unknown	POORLY CHARACTERIZED
gene0561	Scaffold22	Y_1_DNA	hypothetical protein	ENOG4111W6X	I	electron transport chain	Lipid transport and metabolism	METABOLISM
gene0562	Scaffold22	Y_1_DNA	hypothetical protein	ENOG410ZJCG	U	Required for the post-translational delivery of tail- anchored (TA) proteins to the endoplasmic reticulum. Together with GET1, acts as a membrane receptor for soluble GET3, which recognizes and selectively binds the transmembrane domain of TA proteins in the cytosol. The GET complex cooperates with the HDEL receptor ERD2 to mediate the ATP-dependent retrieval of resident ER proteins that contain …	Intracellular trafficking, secretion, and vesicular transport	CELLULAR PROCESSES AND SIGNALING
gene0563	Scaffold22	Y_1_DNA	hypothetical protein	COG0167	F	Catalyzes the conversion of dihydroorotate to orotate	Nucleotide transport and metabolism	METABOLISM
gene0568	Scaffold22	Y_1_DNA	hypothetical protein	COG5101	U	exportin	Intracellular trafficking, secretion, and vesicular transport	CELLULAR PROCESSES AND SIGNALING
gene0569	Scaffold22	Y_1_DNA	hypothetical protein	COG0087	J	One of the primary rRNA binding proteins, it binds directly near the 3'-end of the 23S rRNA, where it nucleates assembly of the 50S subunit (By similarity)	Translation, ribosomal structure and biogenesis	INFORMATION STORAGE AND PROCESSING
gene5914	Scaffold777	Y_1_DNA	hypothetical protein	COG0087	J	One of the primary rRNA binding proteins, it binds directly near the 3'-end of the 23S rRNA, where it nucleates assembly of the 50S subunit (By similarity)	Translation, ribosomal structure and biogenesis	INFORMATION STORAGE AND PROCESSING
gene0570	Scaffold22	Y_1_DNA	hypothetical protein	COG0097	J	This protein binds to the 23S rRNA, and is important in its secondary structure. It is located near the subunit interface in the base of the L7 L12 stalk, and near the tRNA binding site of the peptidyltransferase center (By similarity)	Translation, ribosomal structure and biogenesis	INFORMATION STORAGE AND PROCESSING
gene3050	Scaffold228	Y_1_DNA	hypothetical protein	COG0097	J	This protein binds to the 23S rRNA, and is important in its secondary structure. It is located near the subunit interface in the base of the L7 L12 stalk, and near the tRNA binding site of the peptidyltransferase center (By similarity)	Translation, ribosomal structure and biogenesis	INFORMATION STORAGE AND PROCESSING
gene4341	Scaffold411	Y_1_DNA	hypothetical protein	COG0097	J	This protein binds to the 23S rRNA, and is important in its secondary structure. It is located near the subunit interface in the base of the L7 L12 stalk, and near the tRNA binding site of the peptidyltransferase center (By similarity)	Translation, ribosomal structure and biogenesis	INFORMATION STORAGE AND PROCESSING
gene0572	Scaffold22	Y_1_DNA	hypothetical protein	ENOG410Z33F	U	-	Intracellular trafficking, secretion, and vesicular transport	CELLULAR PROCESSES AND SIGNALING
gene0573	Scaffold23	Y_1_DNA	hypothetical protein	ENOG4111MEJ	S	Conserved hypothetical, protein	Function unknown	POORLY CHARACTERIZED
gene0624	Scaffold24	Y_1_DNA	hypothetical protein	ENOG4111MEJ	S	Conserved hypothetical, protein	Function unknown	POORLY CHARACTERIZED
gene0574	Scaffold23	Y_1_DNA	hypothetical protein	ENOG4111NTV	A	Splicing factor 3b subunit	RNA processing and modification	INFORMATION STORAGE AND PROCESSING
gene0623	Scaffold24	Y_1_DNA	hypothetical protein	ENOG4111NTV	A	Splicing factor 3b subunit	RNA processing and modification	INFORMATION STORAGE AND PROCESSING
gene0575	Scaffold23	Y_1_DNA	hypothetical protein	ENOG410ZZXR	A	Transcription- and export-related complex subunit	RNA processing and modification	INFORMATION STORAGE AND PROCESSING
gene0622	Scaffold24	Y_1_DNA	hypothetical protein	ENOG410ZZXR	A	Transcription- and export-related complex subunit	RNA processing and modification	INFORMATION STORAGE AND PROCESSING
gene0577	Scaffold23	Y_1_DNA	hypothetical protein	ENOG4111F2F	S	conserved serine proline-rich protein	Function unknown	POORLY CHARACTERIZED
gene0620	Scaffold24	Y_1_DNA	hypothetical protein	ENOG4111F2F	S	conserved serine proline-rich protein	Function unknown	POORLY CHARACTERIZED
gene0578	Scaffold23	Y_1_DNA	hypothetical protein	ENOG410ZIS8	K	rna polymerase iii subunit	Transcription	INFORMATION STORAGE AND PROCESSING
gene0619	Scaffold24	Y_1_DNA	hypothetical protein	ENOG410ZIS8	K	rna polymerase iii subunit	Transcription	INFORMATION STORAGE AND PROCESSING
gene0579	Scaffold23	Y_1_DNA	hypothetical protein	ENOG410Y34T	U	Protein trafficking PGA2	Intracellular trafficking, secretion, and vesicular transport	CELLULAR PROCESSES AND SIGNALING
gene0618	Scaffold24	Y_1_DNA	hypothetical protein	ENOG410Y34T	U	Protein trafficking PGA2	Intracellular trafficking, secretion, and vesicular transport	CELLULAR PROCESSES AND SIGNALING
gene0580	Scaffold23	Y_1_DNA	hypothetical protein	ENOG410YKGB	O	tubulin folding cofactor B	Post-translational modification, protein turnover, chaperones	CELLULAR PROCESSES AND SIGNALING
gene0617	Scaffold24	Y_1_DNA	hypothetical protein	ENOG410YKGB	O	tubulin folding cofactor B	Post-translational modification, protein turnover, chaperones	CELLULAR PROCESSES AND SIGNALING
gene0581	Scaffold23	Y_1_DNA	hypothetical protein	ENOG4111VMJ	K	U6 snRNA-associated Sm-like protein	Transcription	INFORMATION STORAGE AND PROCESSING
gene0616	Scaffold24	Y_1_DNA	hypothetical protein	ENOG4111VMJ	K	U6 snRNA-associated Sm-like protein	Transcription	INFORMATION STORAGE AND PROCESSING
gene0582	Scaffold23	Y_1_DNA	hypothetical protein	COG0035	F	Catalyzes the conversion of uracil and 5-phospho-alpha- D-ribose 1-diphosphate (PRPP) to UMP and diphosphate (By similarity)	Nucleotide transport and metabolism	METABOLISM
gene0615	Scaffold24	Y_1_DNA	hypothetical protein	COG0035	F	Catalyzes the conversion of uracil and 5-phospho-alpha- D-ribose 1-diphosphate (PRPP) to UMP and diphosphate (By similarity)	Nucleotide transport and metabolism	METABOLISM
gene4448	Scaffold430	Y_1_DNA	hypothetical protein	COG0035	F	Catalyzes the conversion of uracil and 5-phospho-alpha- D-ribose 1-diphosphate (PRPP) to UMP and diphosphate (By similarity)	Nucleotide transport and metabolism	METABOLISM
gene0583	Scaffold23	Y_1_DNA	hypothetical protein	COG5277	Z	Actin-related protein	Cytoskeleton	CELLULAR PROCESSES AND SIGNALING
gene0614	Scaffold24	Y_1_DNA	hypothetical protein	COG5277	Z	Actin-related protein	Cytoskeleton	CELLULAR PROCESSES AND SIGNALING
gene1899	Scaffold113	Y_1_DNA	hypothetical protein	COG5277	Z	Actin-related protein	Cytoskeleton	CELLULAR PROCESSES AND SIGNALING
gene1925	Scaffold115	Y_1_DNA	hypothetical protein	COG5277	Z	Actin-related protein	Cytoskeleton	CELLULAR PROCESSES AND SIGNALING
gene4520	Scaffold443	Y_1_DNA	hypothetical protein	COG5277	Z	Actin-related protein	Cytoskeleton	CELLULAR PROCESSES AND SIGNALING
gene2089	Scaffold129	Y_1_DNA	hypothetical protein	COG5277	Z	Actin-related protein	Cytoskeleton	CELLULAR PROCESSES AND SIGNALING
gene2136	Scaffold133	Y_1_DNA	hypothetical protein	COG5277	Z	Actin-related protein	Cytoskeleton	CELLULAR PROCESSES AND SIGNALING
gene4573	Scaffold453	Y_1_DNA	hypothetical protein	COG5277	Z	Actin-related protein	Cytoskeleton	CELLULAR PROCESSES AND SIGNALING
gene5306	Scaffold605	Y_1_DNA	hypothetical protein	COG5277	Z	Actin-related protein	Cytoskeleton	CELLULAR PROCESSES AND SIGNALING
gene6545	Scaffold1048	Y_1_DNA	hypothetical protein	COG5277	Z	Actin-related protein	Cytoskeleton	CELLULAR PROCESSES AND SIGNALING
gene0585	Scaffold23	Y_1_DNA	hypothetical protein	ENOG410XNNQ	S	nucleolar protein with MIF4G domain 1	Function unknown	POORLY CHARACTERIZED
gene0612	Scaffold24	Y_1_DNA	hypothetical protein	ENOG410XNNQ	S	nucleolar protein with MIF4G domain 1	Function unknown	POORLY CHARACTERIZED
gene0586	Scaffold23	Y_1_DNA	hypothetical protein	COG1249	C	dihydrolipoyl dehydrogenase	Energy production and conversion	METABOLISM
gene0611	Scaffold24	Y_1_DNA	hypothetical protein	COG1249	C	dihydrolipoyl dehydrogenase	Energy production and conversion	METABOLISM
gene6721	Scaffold1144	Y_1_DNA	hypothetical protein	COG1249	C	dihydrolipoyl dehydrogenase	Energy production and conversion	METABOLISM
gene6723	Scaffold1145	Y_1_DNA	hypothetical protein	COG1249	C	dihydrolipoyl dehydrogenase	Energy production and conversion	METABOLISM
gene0587	Scaffold23	Y_1_DNA	glycosyltransferase family 2 protein	COG1215	M	Glycosyl transferase, family 2	Cell wall/membrane/envelope biogenesis	CELLULAR PROCESSES AND SIGNALING
gene0610	Scaffold24	Y_1_DNA	glycosyltransferase family 2 protein	COG1215	M	Glycosyl transferase, family 2	Cell wall/membrane/envelope biogenesis	CELLULAR PROCESSES AND SIGNALING
gene0787	Scaffold33	Y_1_DNA	glycosyltransferase family 2 protein	COG1215	M	Glycosyl transferase, family 2	Cell wall/membrane/envelope biogenesis	CELLULAR PROCESSES AND SIGNALING
gene5568	Scaffold671	Y_1_DNA	glycosyltransferase family 21 protein	COG1215	M	Glycosyl transferase, family 2	Cell wall/membrane/envelope biogenesis	CELLULAR PROCESSES AND SIGNALING
gene5905	Scaffold773	Y_1_DNA	chitin synthase	COG1215	M	Glycosyl transferase, family 2	Cell wall/membrane/envelope biogenesis	CELLULAR PROCESSES AND SIGNALING
gene0588	Scaffold23	Y_1_DNA	hypothetical protein	COG1999	S	Electron transport protein SCO1 SenC	Function unknown	POORLY CHARACTERIZED
gene0609	Scaffold24	Y_1_DNA	hypothetical protein	COG1999	S	Electron transport protein SCO1 SenC	Function unknown	POORLY CHARACTERIZED
gene0589	Scaffold23	Y_1_DNA	hypothetical protein	COG0012	J	gtp-binding protein	Translation, ribosomal structure and biogenesis	INFORMATION STORAGE AND PROCESSING
gene0608	Scaffold24	Y_1_DNA	hypothetical protein	COG0012	J	gtp-binding protein	Translation, ribosomal structure and biogenesis	INFORMATION STORAGE AND PROCESSING
gene4409	Scaffold423	Y_1_DNA	hypothetical protein	COG0012	J	gtp-binding protein	Translation, ribosomal structure and biogenesis	INFORMATION STORAGE AND PROCESSING
gene6300	Scaffold933	Y_1_DNA	hypothetical protein	COG0012	J	gtp-binding protein	Translation, ribosomal structure and biogenesis	INFORMATION STORAGE AND PROCESSING
gene0590	Scaffold23	Y_1_DNA	hypothetical protein	ENOG410YD7P	S	Tat specific factor 1	Function unknown	POORLY CHARACTERIZED
gene0607	Scaffold24	Y_1_DNA	hypothetical protein	ENOG410YD7P	S	Tat specific factor 1	Function unknown	POORLY CHARACTERIZED
gene0592	Scaffold23	Y_1_DNA	hypothetical protein	COG0222	J	Seems to be the binding site for several of the factors involved in protein synthesis and appears to be essential for accurate translation (By similarity)	Translation, ribosomal structure and biogenesis	INFORMATION STORAGE AND PROCESSING
gene0605	Scaffold24	Y_1_DNA	hypothetical protein	COG0222	J	Seems to be the binding site for several of the factors involved in protein synthesis and appears to be essential for accurate translation (By similarity)	Translation, ribosomal structure and biogenesis	INFORMATION STORAGE AND PROCESSING
gene0594	Scaffold23	Y_1_DNA	hypothetical protein	ENOG410XPQQ	T	CAMP-dependent protein kinase, catalytic subunit	Signal transduction mechanisms	CELLULAR PROCESSES AND SIGNALING
gene0603	Scaffold24	Y_1_DNA	hypothetical protein	ENOG410XPQQ	T	CAMP-dependent protein kinase, catalytic subunit	Signal transduction mechanisms	CELLULAR PROCESSES AND SIGNALING
gene5535	Scaffold662	Y_1_DNA	hypothetical protein	ENOG410XPQQ	T	CAMP-dependent protein kinase, catalytic subunit	Signal transduction mechanisms	CELLULAR PROCESSES AND SIGNALING
gene0595	Scaffold23	Y_1_DNA	hypothetical protein	ENOG410XQE5	L	atp-dependent rna helicase	Replication, recombination and repair	INFORMATION STORAGE AND PROCESSING
gene0602	Scaffold24	Y_1_DNA	hypothetical protein	ENOG410XQE5	L	atp-dependent rna helicase	Replication, recombination and repair	INFORMATION STORAGE AND PROCESSING
gene0597	Scaffold23	Y_1_DNA	Poly(A) RNA polymerase protein 1	COG5260	L	domain) containing	Replication, recombination and repair	INFORMATION STORAGE AND PROCESSING
gene0600	Scaffold24	Y_1_DNA	Poly(A) RNA polymerase protein 1	COG5260	L	domain) containing	Replication, recombination and repair	INFORMATION STORAGE AND PROCESSING
gene0598	Scaffold23	Y_1_DNA	hypothetical protein	COG0678	O	peroxiredoxin	Post-translational modification, protein turnover, chaperones	CELLULAR PROCESSES AND SIGNALING
gene0599	Scaffold24	Y_1_DNA	hypothetical protein	COG0678	O	peroxiredoxin	Post-translational modification, protein turnover, chaperones	CELLULAR PROCESSES AND SIGNALING
gene1594	Scaffold88	Y_1_DNA	Peroxiredoxin-2	COG0678	O	peroxiredoxin	Post-translational modification, protein turnover, chaperones	CELLULAR PROCESSES AND SIGNALING
gene2605	Scaffold179	Y_1_DNA	Peroxiredoxin-2	COG0678	O	peroxiredoxin	Post-translational modification, protein turnover, chaperones	CELLULAR PROCESSES AND SIGNALING
gene3046	Scaffold227	Y_1_DNA	Peroxiredoxin-2	COG0678	O	peroxiredoxin	Post-translational modification, protein turnover, chaperones	CELLULAR PROCESSES AND SIGNALING
gene5679	Scaffold701	Y_1_DNA	hypothetical protein	COG0678	O	peroxiredoxin	Post-translational modification, protein turnover, chaperones	CELLULAR PROCESSES AND SIGNALING
gene0625	Scaffold25	Y_1_DNA	hypothetical protein	ENOG4111QJY	S	Phosphoglycerate mutase	Function unknown	POORLY CHARACTERIZED
gene4873	Scaffold510	Y_1_DNA	hypothetical protein	ENOG4111QJY	S	Phosphoglycerate mutase	Function unknown	POORLY CHARACTERIZED
gene0626	Scaffold25	Y_1_DNA	hypothetical protein	ENOG4111QVF	S	C6 zinc finger domain protein	Function unknown	POORLY CHARACTERIZED
gene0628	Scaffold25	Y_1_DNA	hypothetical protein	ENOG410ZYG5	K	Transcription factor	Transcription	INFORMATION STORAGE AND PROCESSING
gene0630	Scaffold25	Y_1_DNA	hypothetical protein	ENOG41120ZS	S	tRNA (Adenine-N(1))-methyltransferase	Function unknown	POORLY CHARACTERIZED
gene0631	Scaffold25	Y_1_DNA	Ribosome biogenesis protein	COG2075	J	Ribosomal protein	Translation, ribosomal structure and biogenesis	INFORMATION STORAGE AND PROCESSING
gene4052	Scaffold363	Y_1_DNA	60S ribosomal protein L24-A	COG2075	J	Ribosomal protein	Translation, ribosomal structure and biogenesis	INFORMATION STORAGE AND PROCESSING
gene0633	Scaffold25	Y_1_DNA	hypothetical protein	COG1163	S	GTP-Binding protein	Function unknown	POORLY CHARACTERIZED
gene0634	Scaffold25	Y_1_DNA	hypothetical protein	COG5264	O	Vacuolar transporter chaperone	Post-translational modification, protein turnover, chaperones	CELLULAR PROCESSES AND SIGNALING
gene2145	Scaffold134	Y_1_DNA	hypothetical protein	COG5264	O	Vacuolar transporter chaperone	Post-translational modification, protein turnover, chaperones	CELLULAR PROCESSES AND SIGNALING
gene5180	Scaffold573	Y_1_DNA	hypothetical protein	COG5264	O	Vacuolar transporter chaperone	Post-translational modification, protein turnover, chaperones	CELLULAR PROCESSES AND SIGNALING
gene0635	Scaffold25	Y_1_DNA	hypothetical protein	ENOG410Z0ZN	S	-	Function unknown	POORLY CHARACTERIZED
gene0636	Scaffold25	Y_1_DNA	hypothetical protein	ENOG4111QXQ	S	Killer toxin sensitivity protein	Function unknown	POORLY CHARACTERIZED
gene0637	Scaffold25	Y_1_DNA	hypothetical protein	ENOG410XP9E	S	Oxysterol-binding protein	Function unknown	POORLY CHARACTERIZED
gene1552	Scaffold84	Y_1_DNA	hypothetical protein	ENOG410XP9E	S	Oxysterol-binding protein	Function unknown	POORLY CHARACTERIZED
gene0638	Scaffold25	Y_1_DNA	hypothetical protein	COG5161	A	cleavage and polyadenylation	RNA processing and modification	INFORMATION STORAGE AND PROCESSING
gene0639	Scaffold25	Y_1_DNA	hypothetical protein	ENOG4111B1J	S	phosphatidylinositol glycan anchor biosynthesis, class F	Function unknown	POORLY CHARACTERIZED
gene0640	Scaffold25	Y_1_DNA	hypothetical protein	ENOG4112AEF	S	Pfam:DUF124	Function unknown	POORLY CHARACTERIZED
gene0641	Scaffold25	Y_1_DNA	hypothetical protein	ENOG410XS8D	S	PH domain protein	Function unknown	POORLY CHARACTERIZED
gene1553	Scaffold84	Y_1_DNA	hypothetical protein	ENOG410XS8D	S	PH domain protein	Function unknown	POORLY CHARACTERIZED
gene0644	Scaffold26	Y_1_DNA	BRCT-containing protein 1	ENOG410XSGS	K	pax interacting (with transcription-activation domain) protein 1	Transcription	INFORMATION STORAGE AND PROCESSING
gene0645	Scaffold26	Y_1_DNA	hypothetical protein	COG4282	G	Glucan synthesis regulatory protein	Carbohydrate transport and metabolism	METABOLISM
gene0858	Scaffold37	Y_1_DNA	Cell wall assembly regulator	COG4282	G	Glucan synthesis regulatory protein	Carbohydrate transport and metabolism	METABOLISM
gene5754	Scaffold725	Y_1_DNA	hypothetical protein	COG4282	G	Glucan synthesis regulatory protein	Carbohydrate transport and metabolism	METABOLISM
gene0647	Scaffold26	Y_1_DNA	hypothetical protein	ENOG4111MZE	S	testis expressed 261	Function unknown	POORLY CHARACTERIZED
gene0648	Scaffold26	Y_1_DNA	hypothetical protein	COG0218	S	Necessary for normal cell division and for the maintenance of normal septation (By similarity)	Function unknown	POORLY CHARACTERIZED
gene0649	Scaffold26	Y_1_DNA	hypothetical protein	COG3277	J	h aca RNA-protein complex component gar1	Translation, ribosomal structure and biogenesis	INFORMATION STORAGE AND PROCESSING
gene0650	Scaffold26	Y_1_DNA	hypothetical protein	COG0184	J	Forms an intersubunit bridge (bridge B4) with the 23S rRNA of the 50S subunit in the ribosome (By similarity)	Translation, ribosomal structure and biogenesis	INFORMATION STORAGE AND PROCESSING
gene2998	Scaffold221	Y_1_DNA	40S ribosomal protein S13	COG0184	J	Forms an intersubunit bridge (bridge B4) with the 23S rRNA of the 50S subunit in the ribosome (By similarity)	Translation, ribosomal structure and biogenesis	INFORMATION STORAGE AND PROCESSING
gene0651	Scaffold26	Y_1_DNA	hypothetical protein	COG2021	E	homoserine O-acetyltransferase	Amino acid transport and metabolism	METABOLISM
gene4912	Scaffold519	Y_1_DNA	hypothetical protein	COG2021	E	homoserine O-acetyltransferase	Amino acid transport and metabolism	METABOLISM
gene0653	Scaffold26	Y_1_DNA	hypothetical protein	ENOG4111CNJ	S	Fat storage-inducing transmembrane protein	Function unknown	POORLY CHARACTERIZED
gene0654	Scaffold26	Y_1_DNA	Central kinetochore subunit MCM21	ENOG410Z7EC	D	mini-chromosome maintenance protein	Cell cycle control, cell division, chromosome partitioning	CELLULAR PROCESSES AND SIGNALING
gene0655	Scaffold26	Y_1_DNA	hypothetical protein	COG0702	G;M	epimerase dehydratase	Carbohydrate transport and metabolism; Cell wall/membrane/envelope biogenesis	METABOLISM;CELLULAR PROCESSES AND SIGNALING
gene0656	Scaffold26	Y_1_DNA	hypothetical protein	COG0702	G;M	epimerase dehydratase	Carbohydrate transport and metabolism; Cell wall/membrane/envelope biogenesis	METABOLISM;CELLULAR PROCESSES AND SIGNALING
gene3852	Scaffold334	Y_1_DNA	hypothetical protein	COG0702	G;M	epimerase dehydratase	Carbohydrate transport and metabolism; Cell wall/membrane/envelope biogenesis	METABOLISM;CELLULAR PROCESSES AND SIGNALING
gene4984	Scaffold533	Y_1_DNA	hypothetical protein	COG0702	G;M	epimerase dehydratase	Carbohydrate transport and metabolism; Cell wall/membrane/envelope biogenesis	METABOLISM;CELLULAR PROCESSES AND SIGNALING
gene5768	Scaffold729	Y_1_DNA	hypothetical protein	COG0702	G;M	epimerase dehydratase	Carbohydrate transport and metabolism; Cell wall/membrane/envelope biogenesis	METABOLISM;CELLULAR PROCESSES AND SIGNALING
gene6453	Scaffold998	Y_1_DNA	hypothetical protein	COG0702	G;M	epimerase dehydratase	Carbohydrate transport and metabolism; Cell wall/membrane/envelope biogenesis	METABOLISM;CELLULAR PROCESSES AND SIGNALING
gene6057	Scaffold830	Y_1_DNA	hypothetical protein	COG0702	G;M	epimerase dehydratase	Carbohydrate transport and metabolism; Cell wall/membrane/envelope biogenesis	METABOLISM;CELLULAR PROCESSES AND SIGNALING
gene6058	Scaffold830	Y_1_DNA	hypothetical protein	COG0702	G;M	epimerase dehydratase	Carbohydrate transport and metabolism; Cell wall/membrane/envelope biogenesis	METABOLISM;CELLULAR PROCESSES AND SIGNALING
gene6374	Scaffold964	Y_1_DNA	hypothetical protein	COG0702	G;M	epimerase dehydratase	Carbohydrate transport and metabolism; Cell wall/membrane/envelope biogenesis	METABOLISM;CELLULAR PROCESSES AND SIGNALING
gene0658	Scaffold26	Y_1_DNA	hypothetical protein	COG1026	O	peptidase	Post-translational modification, protein turnover, chaperones	CELLULAR PROCESSES AND SIGNALING
gene3294	Scaffold259	Y_1_DNA	hypothetical protein	COG1026	O	peptidase	Post-translational modification, protein turnover, chaperones	CELLULAR PROCESSES AND SIGNALING
gene0659	Scaffold26	Y_1_DNA	hypothetical protein	ENOG410XTBQ	U	vesicle-mediated transport	Intracellular trafficking, secretion, and vesicular transport	CELLULAR PROCESSES AND SIGNALING
gene0660	Scaffold26	Y_1_DNA	hypothetical protein	ENOG410Y6GX	S	Rad33	Function unknown	POORLY CHARACTERIZED
gene0661	Scaffold26	Y_1_DNA	hypothetical protein	COG5164	K	Transcription elongation factor	Transcription	INFORMATION STORAGE AND PROCESSING
gene0662	Scaffold26	Y_1_DNA	hypothetical protein	COG0652	O	peptidyl-prolyl cis-trans isomerase activity	Post-translational modification, protein turnover, chaperones	CELLULAR PROCESSES AND SIGNALING
gene1090	Scaffold52	Y_1_DNA	hypothetical protein	COG0652	O	peptidyl-prolyl cis-trans isomerase activity	Post-translational modification, protein turnover, chaperones	CELLULAR PROCESSES AND SIGNALING
gene1289	Scaffold65	Y_1_DNA	hypothetical protein	COG0652	O	peptidyl-prolyl cis-trans isomerase activity	Post-translational modification, protein turnover, chaperones	CELLULAR PROCESSES AND SIGNALING
gene3433	Scaffold276	Y_1_DNA	hypothetical protein	COG0652	O	peptidyl-prolyl cis-trans isomerase activity	Post-translational modification, protein turnover, chaperones	CELLULAR PROCESSES AND SIGNALING
gene3446	Scaffold279	Y_1_DNA	hypothetical protein	COG0652	O	peptidyl-prolyl cis-trans isomerase activity	Post-translational modification, protein turnover, chaperones	CELLULAR PROCESSES AND SIGNALING
gene3851	Scaffold334	Y_1_DNA	Peptidyl-prolyl isomerase cwc-27	COG0652	O	peptidyl-prolyl cis-trans isomerase activity	Post-translational modification, protein turnover, chaperones	CELLULAR PROCESSES AND SIGNALING
gene4974	Scaffold532	Y_1_DNA	hypothetical protein	COG0652	O	peptidyl-prolyl cis-trans isomerase activity	Post-translational modification, protein turnover, chaperones	CELLULAR PROCESSES AND SIGNALING
gene5846	Scaffold753	Y_1_DNA	hypothetical protein	COG0652	O	peptidyl-prolyl cis-trans isomerase activity	Post-translational modification, protein turnover, chaperones	CELLULAR PROCESSES AND SIGNALING
gene5944	Scaffold788	Y_1_DNA	hypothetical protein	COG0652	O	peptidyl-prolyl cis-trans isomerase activity	Post-translational modification, protein turnover, chaperones	CELLULAR PROCESSES AND SIGNALING
gene0663	Scaffold26	Y_1_DNA	hypothetical protein	ENOG410YD5K	S	lipase serine esterase	Function unknown	POORLY CHARACTERIZED
gene0664	Scaffold26	Y_1_DNA	hypothetical protein	ENOG4111F6M	K	Component of the SRB8-11 complex. The SRB8-11 complex is a regulatory module of the Mediator complex which is itself involved in regulation of basal and activated RNA polymerase II- dependent transcription. The SRB8-11 complex may be involved in the transcriptional repression of a subset of genes regulated by Mediator. It may inhibit the association of the Mediator complex with RNA polymerase II …	Transcription	INFORMATION STORAGE AND PROCESSING
gene6048	Scaffold827	Y_1_DNA	hypothetical protein	ENOG4111F6M	K	Component of the SRB8-11 complex. The SRB8-11 complex is a regulatory module of the Mediator complex which is itself involved in regulation of basal and activated RNA polymerase II- dependent transcription. The SRB8-11 complex may be involved in the transcriptional repression of a subset of genes regulated by Mediator. It may inhibit the association of the Mediator complex with RNA polymerase II …	Transcription	INFORMATION STORAGE AND PROCESSING
gene0665	Scaffold27	Y_1_DNA	hypothetical protein	ENOG410ZX0Y	S	(ribosomal) protein	Function unknown	POORLY CHARACTERIZED
gene0686	Scaffold28	Y_1_DNA	hypothetical protein	ENOG410XNQQ	J	U3 small nucleolar RNA-associated protein 10	Translation, ribosomal structure and biogenesis	INFORMATION STORAGE AND PROCESSING
gene0687	Scaffold28	Y_1_DNA	hypothetical protein	ENOG410XNMW	S	Stress response protein Rds1	Function unknown	POORLY CHARACTERIZED
gene0688	Scaffold28	Y_1_DNA	CYFA0S04e01508g1_1	COG2966	S	Membrane	Function unknown	POORLY CHARACTERIZED
gene0689	Scaffold28	Y_1_DNA	hypothetical protein	ENOG410XPBB	T	Male germ cell-associated kinase	Signal transduction mechanisms	CELLULAR PROCESSES AND SIGNALING
gene0691	Scaffold28	Y_1_DNA	hypothetical protein	ENOG411286G	U	mitochondrial import inner membrane translocase, subunit	Intracellular trafficking, secretion, and vesicular transport	CELLULAR PROCESSES AND SIGNALING
gene0692	Scaffold28	Y_1_DNA	hypothetical protein	COG5084	S	zinc finger	Function unknown	POORLY CHARACTERIZED
gene1620	Scaffold90	Y_1_DNA	hypothetical protein	COG5084	S	zinc finger	Function unknown	POORLY CHARACTERIZED
gene5921	Scaffold779	Y_1_DNA	hypothetical protein	COG5084	S	zinc finger	Function unknown	POORLY CHARACTERIZED
gene0693	Scaffold28	Y_1_DNA	hypothetical protein	ENOG410XTTP	S	Thyroid hormone receptor interactor 4	Function unknown	POORLY CHARACTERIZED
gene0694	Scaffold28	Y_1_DNA	hypothetical protein	ENOG410XQYH	S	Protein arginine n-methyltransferase	Function unknown	POORLY CHARACTERIZED
gene0695	Scaffold28	Y_1_DNA	hypothetical protein	COG0439	I	acetyl-CoA carboxylase biotin carboxylase	Lipid transport and metabolism	METABOLISM
gene1251	Scaffold62	Y_1_DNA	Urea amidolyase	COG0439	I	acetyl-CoA carboxylase biotin carboxylase	Lipid transport and metabolism	METABOLISM
gene0696	Scaffold28	Y_1_DNA	hypothetical protein	ENOG41117F4	S	-	Function unknown	POORLY CHARACTERIZED
gene0701	Scaffold29	Y_1_DNA	hypothetical protein	COG1603	J	Part of ribonuclease P, a protein complex that generates mature tRNA molecules by cleaving their 5'-ends (By similarity)	Translation, ribosomal structure and biogenesis	INFORMATION STORAGE AND PROCESSING
gene0702	Scaffold29	Y_1_DNA	hypothetical protein	ENOG41115QY	S	-	Function unknown	POORLY CHARACTERIZED
gene0703	Scaffold29	Y_1_DNA	hypothetical protein	ENOG410ZQD0	S	-	Function unknown	POORLY CHARACTERIZED
gene0704	Scaffold29	Y_1_DNA	hypothetical protein	ENOG4111I75	K	Component of the Mediator complex, a coactivator involved in the regulated transcription of nearly all RNA polymerase II-dependent genes. Mediator functions as a bridge to convey information from gene-specific regulatory proteins to the basal RNA polymerase II transcription machinery. Mediator is recruited to promoters by direct interactions with regulatory proteins and serves as a scaffold for t…	Transcription	INFORMATION STORAGE AND PROCESSING
gene0706	Scaffold29	Y_1_DNA	hypothetical protein	ENOG4111QAB	S	F-box domain protein	Function unknown	POORLY CHARACTERIZED
gene0707	Scaffold29	Y_1_DNA	hypothetical protein	COG1793	L	DNA ligase	Replication, recombination and repair	INFORMATION STORAGE AND PROCESSING
gene4724	Scaffold482	Y_1_DNA	hypothetical protein	COG1793	L	DNA ligase	Replication, recombination and repair	INFORMATION STORAGE AND PROCESSING
gene0710	Scaffold29	Y_1_DNA	hypothetical protein	ENOG410YBSR	S	-	Function unknown	POORLY CHARACTERIZED
gene0711	Scaffold29	Y_1_DNA	hypothetical protein	COG2051	J	40s ribosomal protein S27	Translation, ribosomal structure and biogenesis	INFORMATION STORAGE AND PROCESSING
gene2877	Scaffold208	Y_1_DNA	hypothetical protein	COG2051	J	40s ribosomal protein S27	Translation, ribosomal structure and biogenesis	INFORMATION STORAGE AND PROCESSING
gene0713	Scaffold29	Y_1_DNA	hypothetical protein	ENOG4111FUV	J	processing of precursor 4, ribonuclease P MRP subunit (S. cerevisiae)	Translation, ribosomal structure and biogenesis	INFORMATION STORAGE AND PROCESSING
gene0714	Scaffold29	Y_1_DNA	hypothetical protein	COG5630	E	N-acetylglutamate synthase involved in arginine biosynthesis (By similarity)	Amino acid transport and metabolism	METABOLISM
gene0715	Scaffold29	Y_1_DNA	hypothetical protein	ENOG4111FQ2	S	Alcohol dehydrogenase zinc-binding domain protein	Function unknown	POORLY CHARACTERIZED
gene0716	Scaffold29	Y_1_DNA	hypothetical protein	COG5459	J	37S ribosomal protein RSM22	Translation, ribosomal structure and biogenesis	INFORMATION STORAGE AND PROCESSING
gene0717	Scaffold29	Y_1_DNA	Kelch repeat-containing protein 1	ENOG410Y5WM	S	Kelch domain containing	Function unknown	POORLY CHARACTERIZED
gene0749	Scaffold31	Y_1_DNA	hypothetical protein	ENOG410Y5WM	S	Kelch domain containing	Function unknown	POORLY CHARACTERIZED
gene1032	Scaffold47	Y_1_DNA	hypothetical protein	ENOG410Y5WM	S	Kelch domain containing	Function unknown	POORLY CHARACTERIZED
gene1322	Scaffold67	Y_1_DNA	hypothetical protein	ENOG410Y5WM	S	Kelch domain containing	Function unknown	POORLY CHARACTERIZED
gene0718	Scaffold29	Y_1_DNA	hypothetical protein	ENOG4111D8A	Z	Topoisomerase I damage affected protein 11	Cytoskeleton	CELLULAR PROCESSES AND SIGNALING
gene0719	Scaffold29	Y_1_DNA	hypothetical protein	ENOG410ZJ85	S	-	Function unknown	POORLY CHARACTERIZED
gene0720	Scaffold29	Y_1_DNA	hypothetical protein	ENOG4111ZN0	S	Mitochondrial protein	Function unknown	POORLY CHARACTERIZED
gene0721	Scaffold29	Y_1_DNA	hypothetical protein	ENOG410YK1T	S	-	Function unknown	POORLY CHARACTERIZED
gene0722	Scaffold29	Y_1_DNA	hypothetical protein	ENOG4111VKY	S	Dehydrogenase	Function unknown	POORLY CHARACTERIZED
gene1814	Scaffold106	Y_1_DNA	hypothetical protein	ENOG4111VKY	S	Dehydrogenase	Function unknown	POORLY CHARACTERIZED
gene1837	Scaffold108	Y_1_DNA	hypothetical protein	ENOG4111VKY	S	Dehydrogenase	Function unknown	POORLY CHARACTERIZED
gene2646	Scaffold184	Y_1_DNA	hypothetical protein	ENOG4111VKY	S	Dehydrogenase	Function unknown	POORLY CHARACTERIZED
gene4191	Scaffold384	Y_1_DNA	hypothetical protein	ENOG4111VKY	S	Dehydrogenase	Function unknown	POORLY CHARACTERIZED
gene4192	Scaffold384	Y_1_DNA	hypothetical protein	ENOG4111VKY	S	Dehydrogenase	Function unknown	POORLY CHARACTERIZED
gene6080	Scaffold838	Y_1_DNA	hypothetical protein	ENOG4111VKY	S	Dehydrogenase	Function unknown	POORLY CHARACTERIZED
gene6813	Scaffold1207	Y_1_DNA	hypothetical protein	ENOG4111VKY	S	Dehydrogenase	Function unknown	POORLY CHARACTERIZED
gene0725	Scaffold30	Y_1_DNA	hypothetical protein	COG0161	E	Catalyzes the transfer of the alpha-amino group from S- adenosyl-L-methionine (SAM) to 7-keto-8-aminopelargonic acid (KAPA) to form 7,8-diaminopelargonic acid (DAPA). It is the only animotransferase known to utilize SAM as an amino donor (By similarity)	Amino acid transport and metabolism	METABOLISM
gene0728	Scaffold30	Y_1_DNA	hypothetical protein	COG0161	E	Catalyzes the transfer of the alpha-amino group from S- adenosyl-L-methionine (SAM) to 7-keto-8-aminopelargonic acid (KAPA) to form 7,8-diaminopelargonic acid (DAPA). It is the only animotransferase known to utilize SAM as an amino donor (By similarity)	Amino acid transport and metabolism	METABOLISM
gene4479	Scaffold436	Y_1_DNA	hypothetical protein	COG0161	E	Catalyzes the transfer of the alpha-amino group from S- adenosyl-L-methionine (SAM) to 7-keto-8-aminopelargonic acid (KAPA) to form 7,8-diaminopelargonic acid (DAPA). It is the only animotransferase known to utilize SAM as an amino donor (By similarity)	Amino acid transport and metabolism	METABOLISM
gene4546	Scaffold448	Y_1_DNA	hypothetical protein	COG0161	E	Catalyzes the transfer of the alpha-amino group from S- adenosyl-L-methionine (SAM) to 7-keto-8-aminopelargonic acid (KAPA) to form 7,8-diaminopelargonic acid (DAPA). It is the only animotransferase known to utilize SAM as an amino donor (By similarity)	Amino acid transport and metabolism	METABOLISM
gene6318	Scaffold940	Y_1_DNA	hypothetical protein	COG0161	E	Catalyzes the transfer of the alpha-amino group from S- adenosyl-L-methionine (SAM) to 7-keto-8-aminopelargonic acid (KAPA) to form 7,8-diaminopelargonic acid (DAPA). It is the only animotransferase known to utilize SAM as an amino donor (By similarity)	Amino acid transport and metabolism	METABOLISM
gene0726	Scaffold30	Y_1_DNA	hypothetical protein	COG0132	H	Catalyzes a mechanistically unusual reaction, the ATP- dependent insertion of CO2 between the N7 and N8 nitrogen atoms of 7,8-diaminopelargonic acid (DAPA) to form an ureido ring (By similarity)	Coenzyme transport and metabolism	METABOLISM
gene0727	Scaffold30	Y_1_DNA	hypothetical protein	COG5285	Q	phytanoyl-CoA dioxygenase	Secondary metabolites biosynthesis, transport and catabolism	METABOLISM
gene0729	Scaffold30	Y_1_DNA	hypothetical protein	ENOG410YDIG	O	G proteins are involved as modulators or transducers in various transmembrane signaling systems. The beta and gamma chains are required for the GTPase activity, for replacement of GDP by GTP, and for G protein-effector interaction. Involved in the determination of the cAMP level according to nutritional conditions, most probably as a regulator of cAMP phosphodiesterase. Required for the control o…	Post-translational modification, protein turnover, chaperones	CELLULAR PROCESSES AND SIGNALING
gene0730	Scaffold30	Y_1_DNA	hypothetical protein	COG0377	C	NDH-1 shuttles electrons from NADH, via FMN and iron- sulfur (Fe-S) centers, to quinones in the respiratory chain. The immediate electron acceptor for the enzyme in this species is believed to be ubiquinone. Couples the redox reaction to proton translocation (for every two electrons transferred, four hydrogen ions are translocated across the cytoplasmic membrane), and thus conserves the redox ene…	Energy production and conversion	METABOLISM
gene0731	Scaffold30	Y_1_DNA	hypothetical protein	ENOG410XPBI	S	member RAS oncogene family	Function unknown	POORLY CHARACTERIZED
gene0732	Scaffold30	Y_1_DNA	hypothetical protein	ENOG4111C47	S	Membrane-associating domain	Function unknown	POORLY CHARACTERIZED
gene0773	Scaffold32	Y_1_DNA	hypothetical protein	ENOG4111C47	S	Membrane-associating domain	Function unknown	POORLY CHARACTERIZED
gene0733	Scaffold30	Y_1_DNA	hypothetical protein	ENOG4111AXK	O	Seripauperin and TIP1 family	Post-translational modification, protein turnover, chaperones	CELLULAR PROCESSES AND SIGNALING
gene6664	Scaffold1108	Y_1_DNA	hypothetical protein	ENOG4111AXK	O	Seripauperin and TIP1 family	Post-translational modification, protein turnover, chaperones	CELLULAR PROCESSES AND SIGNALING
gene0735	Scaffold30	Y_1_DNA	hypothetical protein	ENOG410YSHQ	S	-	Function unknown	POORLY CHARACTERIZED
gene0736	Scaffold30	Y_1_DNA	hypothetical protein	ENOG4111WQP	S	-	Function unknown	POORLY CHARACTERIZED
gene0737	Scaffold30	Y_1_DNA	hypothetical protein	COG5064	U	importin subunit alpha	Intracellular trafficking, secretion, and vesicular transport	CELLULAR PROCESSES AND SIGNALING
gene0739	Scaffold30	Y_1_DNA	hypothetical protein	COG0121	S	Glutamine amidotransferase	Function unknown	POORLY CHARACTERIZED
gene0740	Scaffold30	Y_1_DNA	hypothetical protein	ENOG410YCXQ	S	Fungal Zn(2)-Cys(6) binuclear cluster domain	Function unknown	POORLY CHARACTERIZED
gene0741	Scaffold30	Y_1_DNA	glycosyltransferase family 1 protein	COG5017	S	glycosyltransferase	Function unknown	POORLY CHARACTERIZED
gene0743	Scaffold30	Y_1_DNA	hypothetical protein	ENOG410ZIZB	J	Eukaryotic translation initiation factor 4 gamma	Translation, ribosomal structure and biogenesis	INFORMATION STORAGE AND PROCESSING
gene0745	Scaffold31	Y_1_DNA	carbohydrate-binding module family 48 protein	ENOG410XRB3	S	Protein kinase, AMP-activated, beta	Function unknown	POORLY CHARACTERIZED
gene1035	Scaffold47	Y_1_DNA	carbohydrate-binding module family 48 protein	ENOG410XRB3	S	Protein kinase, AMP-activated, beta	Function unknown	POORLY CHARACTERIZED
gene6598	Scaffold1073	Y_1_DNA	carbohydrate-binding module family 48 protein	ENOG410XRB3	S	Protein kinase, AMP-activated, beta	Function unknown	POORLY CHARACTERIZED
gene1216	Scaffold60	Y_1_DNA	carbohydrate-binding module family 48 protein	ENOG410XRB3	S	Protein kinase, AMP-activated, beta	Function unknown	POORLY CHARACTERIZED
gene5164	Scaffold570	Y_1_DNA	carbohydrate-binding module family 48 protein	ENOG410XRB3	S	Protein kinase, AMP-activated, beta	Function unknown	POORLY CHARACTERIZED
gene5540	Scaffold663	Y_1_DNA	carbohydrate-binding module family 48 protein	ENOG410XRB3	S	Protein kinase, AMP-activated, beta	Function unknown	POORLY CHARACTERIZED
gene0748	Scaffold31	Y_1_DNA	hypothetical protein	ENOG4111M6E	S	cyclin-like protein	Function unknown	POORLY CHARACTERIZED
gene1033	Scaffold47	Y_1_DNA	hypothetical protein	ENOG4111M6E	S	cyclin-like protein	Function unknown	POORLY CHARACTERIZED
gene1323	Scaffold67	Y_1_DNA	hypothetical protein	ENOG4111M6E	S	cyclin-like protein	Function unknown	POORLY CHARACTERIZED
gene0750	Scaffold31	Y_1_DNA	hypothetical protein	ENOG410XP1Z	S	wD repeat domain	Function unknown	POORLY CHARACTERIZED
gene1031	Scaffold47	Y_1_DNA	hypothetical protein	ENOG410XP1Z	S	wD repeat domain	Function unknown	POORLY CHARACTERIZED
gene1321	Scaffold67	Y_1_DNA	hypothetical protein	ENOG410XP1Z	S	wD repeat domain	Function unknown	POORLY CHARACTERIZED
gene0751	Scaffold31	Y_1_DNA	hypothetical protein	ENOG410XSB2	U	SNARE complex subunit Vam7	Intracellular trafficking, secretion, and vesicular transport	CELLULAR PROCESSES AND SIGNALING
gene1030	Scaffold47	Y_1_DNA	hypothetical protein	ENOG410XSB2	U	SNARE complex subunit Vam7	Intracellular trafficking, secretion, and vesicular transport	CELLULAR PROCESSES AND SIGNALING
gene1320	Scaffold67	Y_1_DNA	hypothetical protein	ENOG410XSB2	U	SNARE complex subunit Vam7	Intracellular trafficking, secretion, and vesicular transport	CELLULAR PROCESSES AND SIGNALING
gene0752	Scaffold31	Y_1_DNA	hypothetical protein	ENOG410Y3Q0	S	CRAL TRIO domain protein	Function unknown	POORLY CHARACTERIZED
gene1029	Scaffold47	Y_1_DNA	hypothetical protein	ENOG410Y3Q0	S	CRAL TRIO domain protein	Function unknown	POORLY CHARACTERIZED
gene1319	Scaffold67	Y_1_DNA	hypothetical protein	ENOG410Y3Q0	S	CRAL TRIO domain protein	Function unknown	POORLY CHARACTERIZED
gene4820	Scaffold501	Y_1_DNA	hypothetical protein	ENOG410Y3Q0	S	CRAL TRIO domain protein	Function unknown	POORLY CHARACTERIZED
gene5427	Scaffold636	Y_1_DNA	hypothetical protein	ENOG410Y3Q0	S	CRAL TRIO domain protein	Function unknown	POORLY CHARACTERIZED
gene0753	Scaffold31	Y_1_DNA	hypothetical protein	COG0495	J	Leucyl-trna synthetase	Translation, ribosomal structure and biogenesis	INFORMATION STORAGE AND PROCESSING
gene1028	Scaffold47	Y_1_DNA	hypothetical protein	COG0495	J	Leucyl-trna synthetase	Translation, ribosomal structure and biogenesis	INFORMATION STORAGE AND PROCESSING
gene1318	Scaffold67	Y_1_DNA	hypothetical protein	COG0495	J	Leucyl-trna synthetase	Translation, ribosomal structure and biogenesis	INFORMATION STORAGE AND PROCESSING
gene3010	Scaffold222	Y_1_DNA	hypothetical protein	COG0495	J	Leucyl-trna synthetase	Translation, ribosomal structure and biogenesis	INFORMATION STORAGE AND PROCESSING
gene0755	Scaffold31	Y_1_DNA	Intracellular protein transport protein	ENOG410XRCG	U	USO1 vesicle docking protein homolog (yeast)	Intracellular trafficking, secretion, and vesicular transport	CELLULAR PROCESSES AND SIGNALING
gene1026	Scaffold47	Y_1_DNA	Intracellular protein transport protein	ENOG410XRCG	U	USO1 vesicle docking protein homolog (yeast)	Intracellular trafficking, secretion, and vesicular transport	CELLULAR PROCESSES AND SIGNALING
gene1316	Scaffold67	Y_1_DNA	Intracellular protein transport protein	ENOG410XRCG	U	USO1 vesicle docking protein homolog (yeast)	Intracellular trafficking, secretion, and vesicular transport	CELLULAR PROCESSES AND SIGNALING
gene0756	Scaffold31	Y_1_DNA	hypothetical protein	COG5055	L	DnA repair	Replication, recombination and repair	INFORMATION STORAGE AND PROCESSING
gene1025	Scaffold47	Y_1_DNA	hypothetical protein	COG5055	L	DnA repair	Replication, recombination and repair	INFORMATION STORAGE AND PROCESSING
gene1315	Scaffold67	Y_1_DNA	hypothetical protein	COG5055	L	DnA repair	Replication, recombination and repair	INFORMATION STORAGE AND PROCESSING
gene5475	Scaffold647	Y_1_DNA	hypothetical protein	COG5055	L	DnA repair	Replication, recombination and repair	INFORMATION STORAGE AND PROCESSING
gene0757	Scaffold31	Y_1_DNA	hypothetical protein	COG5290	K	phosphorylase kinase regulator activity	Transcription	INFORMATION STORAGE AND PROCESSING
gene1024	Scaffold47	Y_1_DNA	hypothetical protein	COG5290	K	phosphorylase kinase regulator activity	Transcription	INFORMATION STORAGE AND PROCESSING
gene1314	Scaffold67	Y_1_DNA	hypothetical protein	COG5290	K	phosphorylase kinase regulator activity	Transcription	INFORMATION STORAGE AND PROCESSING
gene0758	Scaffold31	Y_1_DNA	hypothetical protein	COG5158	U	Vacuolar Protein	Intracellular trafficking, secretion, and vesicular transport	CELLULAR PROCESSES AND SIGNALING
gene1023	Scaffold47	Y_1_DNA	hypothetical protein	COG5158	U	Vacuolar Protein	Intracellular trafficking, secretion, and vesicular transport	CELLULAR PROCESSES AND SIGNALING
gene1313	Scaffold67	Y_1_DNA	hypothetical protein	COG5158	U	Vacuolar Protein	Intracellular trafficking, secretion, and vesicular transport	CELLULAR PROCESSES AND SIGNALING
gene1149	Scaffold56	Y_1_DNA	hypothetical protein	COG5158	U	Vacuolar Protein	Intracellular trafficking, secretion, and vesicular transport	CELLULAR PROCESSES AND SIGNALING
gene1599	Scaffold88	Y_1_DNA	hypothetical protein	COG5158	U	Vacuolar Protein	Intracellular trafficking, secretion, and vesicular transport	CELLULAR PROCESSES AND SIGNALING
gene3716	Scaffold315	Y_1_DNA	hypothetical protein	COG5158	U	Vacuolar Protein	Intracellular trafficking, secretion, and vesicular transport	CELLULAR PROCESSES AND SIGNALING
gene0759	Scaffold32	Y_1_DNA	hypothetical protein	ENOG410ZIPN	S	Actin polymerization protein Bzz1	Function unknown	POORLY CHARACTERIZED
gene0760	Scaffold32	Y_1_DNA	hypothetical protein	COG0119	E	Catalyzes the condensation of the acetyl group of acetyl-CoA with 3-methyl-2-oxobutanoate (2-oxoisovalerate) to form 3-carboxy-3-hydroxy-4-methylpentanoate (2-isopropylmalate) (By similarity)	Amino acid transport and metabolism	METABOLISM
gene3576	Scaffold296	Y_1_DNA	hypothetical protein	COG0119	E	Catalyzes the condensation of the acetyl group of acetyl-CoA with 3-methyl-2-oxobutanoate (2-oxoisovalerate) to form 3-carboxy-3-hydroxy-4-methylpentanoate (2-isopropylmalate) (By similarity)	Amino acid transport and metabolism	METABOLISM
gene0762	Scaffold32	Y_1_DNA	hypothetical protein	COG5033	K	myeloid lymphoid or mixed-lineage leukemia (trithorax homolog, Drosophila)	Transcription	INFORMATION STORAGE AND PROCESSING
gene6076	Scaffold836	Y_1_DNA	hypothetical protein	COG5033	K	myeloid lymphoid or mixed-lineage leukemia (trithorax homolog, Drosophila)	Transcription	INFORMATION STORAGE AND PROCESSING
gene0764	Scaffold32	Y_1_DNA	hypothetical protein	ENOG410XNV7	O	aspartic	Post-translational modification, protein turnover, chaperones	CELLULAR PROCESSES AND SIGNALING
gene1046	Scaffold48	Y_1_DNA	hypothetical protein	ENOG410XNV7	O	aspartic	Post-translational modification, protein turnover, chaperones	CELLULAR PROCESSES AND SIGNALING
gene1047	Scaffold48	Y_1_DNA	hypothetical protein	ENOG410XNV7	O	aspartic	Post-translational modification, protein turnover, chaperones	CELLULAR PROCESSES AND SIGNALING
gene1382	Scaffold72	Y_1_DNA	hypothetical protein	ENOG410XNV7	O	aspartic	Post-translational modification, protein turnover, chaperones	CELLULAR PROCESSES AND SIGNALING
gene1494	Scaffold79	Y_1_DNA	hypothetical protein	ENOG410XNV7	O	aspartic	Post-translational modification, protein turnover, chaperones	CELLULAR PROCESSES AND SIGNALING
gene1495	Scaffold80	Y_1_DNA	hypothetical protein	ENOG410XNV7	O	aspartic	Post-translational modification, protein turnover, chaperones	CELLULAR PROCESSES AND SIGNALING
gene2391	Scaffold157	Y_1_DNA	hypothetical protein	ENOG410XNV7	O	aspartic	Post-translational modification, protein turnover, chaperones	CELLULAR PROCESSES AND SIGNALING
gene3673	Scaffold309	Y_1_DNA	hypothetical protein	ENOG410XNV7	O	aspartic	Post-translational modification, protein turnover, chaperones	CELLULAR PROCESSES AND SIGNALING
gene4224	Scaffold390	Y_1_DNA	hypothetical protein	ENOG410XNV7	O	aspartic	Post-translational modification, protein turnover, chaperones	CELLULAR PROCESSES AND SIGNALING
gene5459	Scaffold643	Y_1_DNA	hypothetical protein	ENOG410XNV7	O	aspartic	Post-translational modification, protein turnover, chaperones	CELLULAR PROCESSES AND SIGNALING
gene5467	Scaffold645	Y_1_DNA	hypothetical protein	ENOG410XNV7	O	aspartic	Post-translational modification, protein turnover, chaperones	CELLULAR PROCESSES AND SIGNALING
gene0765	Scaffold32	Y_1_DNA	hypothetical protein	COG0424	D	Maf-like protein	Cell cycle control, cell division, chromosome partitioning	CELLULAR PROCESSES AND SIGNALING
gene0766	Scaffold32	Y_1_DNA	hypothetical protein	ENOG4111NF9	S	MKI67 (FHA domain) interacting nucleolar phosphoprotein	Function unknown	POORLY CHARACTERIZED
gene0767	Scaffold32	Y_1_DNA	hypothetical protein	COG5274	C;I	cytochrome b5	Energy production and conversion; Lipid transport and metabolism	METABOLISM;METABOLISM
gene1008	Scaffold45	Y_1_DNA	hypothetical protein	COG5274	C;I	cytochrome b5	Energy production and conversion; Lipid transport and metabolism	METABOLISM;METABOLISM
gene2449	Scaffold163	Y_1_DNA	hypothetical protein	COG5274	C;I	cytochrome b5	Energy production and conversion; Lipid transport and metabolism	METABOLISM;METABOLISM
gene2550	Scaffold172	Y_1_DNA	RecName: Full=Cytochrome b2, mitochondrial; AltName: Full=L-lactate dehydrogenase	COG5274	C;I	cytochrome b5	Energy production and conversion; Lipid transport and metabolism	METABOLISM;METABOLISM
gene2560	Scaffold173	Y_1_DNA	RecName: Full=Cytochrome b2, mitochondrial; AltName: Full=L-lactate dehydrogenase	COG5274	C;I	cytochrome b5	Energy production and conversion; Lipid transport and metabolism	METABOLISM;METABOLISM
gene3304	Scaffold260	Y_1_DNA	hypothetical protein	COG5274	C;I	cytochrome b5	Energy production and conversion; Lipid transport and metabolism	METABOLISM;METABOLISM
gene3310	Scaffold261	Y_1_DNA	hypothetical protein	COG5274	C;I	cytochrome b5	Energy production and conversion; Lipid transport and metabolism	METABOLISM;METABOLISM
gene4995	Scaffold536	Y_1_DNA	hypothetical protein	COG5274	C;I	cytochrome b5	Energy production and conversion; Lipid transport and metabolism	METABOLISM;METABOLISM
gene6614	Scaffold1080	Y_1_DNA	putative nitrate reductase	COG5274	C;I	cytochrome b5	Energy production and conversion; Lipid transport and metabolism	METABOLISM;METABOLISM
gene0768	Scaffold32	Y_1_DNA	hypothetical protein	ENOG410XTGX	S	Protein of unknown function (DUF2009)	Function unknown	POORLY CHARACTERIZED
gene0769	Scaffold32	Y_1_DNA	putative kinase	ENOG410XQTG	S	S. cerevisiae	Function unknown	POORLY CHARACTERIZED
gene0771	Scaffold32	Y_1_DNA	DNA-directed RNA polymerases I and III subunit RPAC2	COG1761	K	DNA-dependent RNA polymerase catalyzes the transcription of DNA into RNA using the four ribonucleoside triphosphates as substrates	Transcription	INFORMATION STORAGE AND PROCESSING
gene1169	Scaffold57	Y_1_DNA	hypothetical protein	COG1761	K	DNA-dependent RNA polymerase catalyzes the transcription of DNA into RNA using the four ribonucleoside triphosphates as substrates	Transcription	INFORMATION STORAGE AND PROCESSING
gene0774	Scaffold32	Y_1_DNA	hypothetical protein	ENOG410XNXY	K	Transcription factor	Transcription	INFORMATION STORAGE AND PROCESSING
gene3283	Scaffold257	Y_1_DNA	hypothetical protein	ENOG410XNXY	K	Transcription factor	Transcription	INFORMATION STORAGE AND PROCESSING
gene0775	Scaffold33	Y_1_DNA	hypothetical protein	COG0665	E	Catalyzes the last two steps in the biosynthesis of 5- methylaminomethyl-2-thiouridine (mnm(5)s(2)U) at the wobble position (U34) in tRNA. Catalyzes the FAD-dependent demodification of cmnm(5)s(2)U34 to nm(5)s(2)U34, followed by the transfer of a methyl group from S-adenosyl-L-methionine to nm(5)s(2)U34, to form mnm(5)s(2)U34 (By similarity)	Amino acid transport and metabolism	METABOLISM
gene2026	Scaffold124	Y_1_DNA	hypothetical protein	COG0665	E	Catalyzes the last two steps in the biosynthesis of 5- methylaminomethyl-2-thiouridine (mnm(5)s(2)U) at the wobble position (U34) in tRNA. Catalyzes the FAD-dependent demodification of cmnm(5)s(2)U34 to nm(5)s(2)U34, followed by the transfer of a methyl group from S-adenosyl-L-methionine to nm(5)s(2)U34, to form mnm(5)s(2)U34 (By similarity)	Amino acid transport and metabolism	METABOLISM
gene2330	Scaffold151	Y_1_DNA	hypothetical protein	COG0665	E	Catalyzes the last two steps in the biosynthesis of 5- methylaminomethyl-2-thiouridine (mnm(5)s(2)U) at the wobble position (U34) in tRNA. Catalyzes the FAD-dependent demodification of cmnm(5)s(2)U34 to nm(5)s(2)U34, followed by the transfer of a methyl group from S-adenosyl-L-methionine to nm(5)s(2)U34, to form mnm(5)s(2)U34 (By similarity)	Amino acid transport and metabolism	METABOLISM
gene3379	Scaffold270	Y_1_DNA	hypothetical protein	COG0665	E	Catalyzes the last two steps in the biosynthesis of 5- methylaminomethyl-2-thiouridine (mnm(5)s(2)U) at the wobble position (U34) in tRNA. Catalyzes the FAD-dependent demodification of cmnm(5)s(2)U34 to nm(5)s(2)U34, followed by the transfer of a methyl group from S-adenosyl-L-methionine to nm(5)s(2)U34, to form mnm(5)s(2)U34 (By similarity)	Amino acid transport and metabolism	METABOLISM
gene4021	Scaffold359	Y_1_DNA	hypothetical protein	COG0665	E	Catalyzes the last two steps in the biosynthesis of 5- methylaminomethyl-2-thiouridine (mnm(5)s(2)U) at the wobble position (U34) in tRNA. Catalyzes the FAD-dependent demodification of cmnm(5)s(2)U34 to nm(5)s(2)U34, followed by the transfer of a methyl group from S-adenosyl-L-methionine to nm(5)s(2)U34, to form mnm(5)s(2)U34 (By similarity)	Amino acid transport and metabolism	METABOLISM
gene4026	Scaffold360	Y_1_DNA	hypothetical protein	COG0665	E	Catalyzes the last two steps in the biosynthesis of 5- methylaminomethyl-2-thiouridine (mnm(5)s(2)U) at the wobble position (U34) in tRNA. Catalyzes the FAD-dependent demodification of cmnm(5)s(2)U34 to nm(5)s(2)U34, followed by the transfer of a methyl group from S-adenosyl-L-methionine to nm(5)s(2)U34, to form mnm(5)s(2)U34 (By similarity)	Amino acid transport and metabolism	METABOLISM
gene4279	Scaffold399	Y_1_DNA	hypothetical protein	COG0665	E	Catalyzes the last two steps in the biosynthesis of 5- methylaminomethyl-2-thiouridine (mnm(5)s(2)U) at the wobble position (U34) in tRNA. Catalyzes the FAD-dependent demodification of cmnm(5)s(2)U34 to nm(5)s(2)U34, followed by the transfer of a methyl group from S-adenosyl-L-methionine to nm(5)s(2)U34, to form mnm(5)s(2)U34 (By similarity)	Amino acid transport and metabolism	METABOLISM
gene4281	Scaffold399	Y_1_DNA	hypothetical protein	COG0665	E	Catalyzes the last two steps in the biosynthesis of 5- methylaminomethyl-2-thiouridine (mnm(5)s(2)U) at the wobble position (U34) in tRNA. Catalyzes the FAD-dependent demodification of cmnm(5)s(2)U34 to nm(5)s(2)U34, followed by the transfer of a methyl group from S-adenosyl-L-methionine to nm(5)s(2)U34, to form mnm(5)s(2)U34 (By similarity)	Amino acid transport and metabolism	METABOLISM
gene4790	Scaffold495	Y_1_DNA	hypothetical protein	COG0665	E	Catalyzes the last two steps in the biosynthesis of 5- methylaminomethyl-2-thiouridine (mnm(5)s(2)U) at the wobble position (U34) in tRNA. Catalyzes the FAD-dependent demodification of cmnm(5)s(2)U34 to nm(5)s(2)U34, followed by the transfer of a methyl group from S-adenosyl-L-methionine to nm(5)s(2)U34, to form mnm(5)s(2)U34 (By similarity)	Amino acid transport and metabolism	METABOLISM
gene5685	Scaffold702	Y_1_DNA	hypothetical protein	COG0665	E	Catalyzes the last two steps in the biosynthesis of 5- methylaminomethyl-2-thiouridine (mnm(5)s(2)U) at the wobble position (U34) in tRNA. Catalyzes the FAD-dependent demodification of cmnm(5)s(2)U34 to nm(5)s(2)U34, followed by the transfer of a methyl group from S-adenosyl-L-methionine to nm(5)s(2)U34, to form mnm(5)s(2)U34 (By similarity)	Amino acid transport and metabolism	METABOLISM
gene6324	Scaffold943	Y_1_DNA	hypothetical protein	COG0665	E	Catalyzes the last two steps in the biosynthesis of 5- methylaminomethyl-2-thiouridine (mnm(5)s(2)U) at the wobble position (U34) in tRNA. Catalyzes the FAD-dependent demodification of cmnm(5)s(2)U34 to nm(5)s(2)U34, followed by the transfer of a methyl group from S-adenosyl-L-methionine to nm(5)s(2)U34, to form mnm(5)s(2)U34 (By similarity)	Amino acid transport and metabolism	METABOLISM
gene0776	Scaffold33	Y_1_DNA	hypothetical protein	ENOG410XTHX	I	Enoyl-CoA hydratase	Lipid transport and metabolism	METABOLISM
gene0777	Scaffold33	Y_1_DNA	hypothetical protein	COG0564	J	pseudouridine synthase activity	Translation, ribosomal structure and biogenesis	INFORMATION STORAGE AND PROCESSING
gene2300	Scaffold148	Y_1_DNA	hypothetical protein	COG0564	J	pseudouridine synthase activity	Translation, ribosomal structure and biogenesis	INFORMATION STORAGE AND PROCESSING
gene6712	Scaffold1138	Y_1_DNA	hypothetical protein	COG0564	J	pseudouridine synthase activity	Translation, ribosomal structure and biogenesis	INFORMATION STORAGE AND PROCESSING
gene0778	Scaffold33	Y_1_DNA	hypothetical protein	ENOG410XR7D	S	NatA auxiliary subunit	Function unknown	POORLY CHARACTERIZED
gene0779	Scaffold33	Y_1_DNA	hypothetical protein	COG5102	U	SFT2 domain containing	Intracellular trafficking, secretion, and vesicular transport	CELLULAR PROCESSES AND SIGNALING
gene2359	Scaffold154	Y_1_DNA	hypothetical protein	COG5102	U	SFT2 domain containing	Intracellular trafficking, secretion, and vesicular transport	CELLULAR PROCESSES AND SIGNALING
gene0780	Scaffold33	Y_1_DNA	Transcription factor E3	ENOG410XVAF	K	retrograde regulation protein 1	Transcription	INFORMATION STORAGE AND PROCESSING
gene0781	Scaffold33	Y_1_DNA	hypothetical protein	COG2938	S	the catalytic subunit of succinate dehydrogenase (SDH). SDH is involved in complex II of the mitochondrial electron transport chain and is responsible for transferring electrons from succinate to ubiquinone (coenzyme Q). In is unclear whether it participates in the chemistry of FAD attachment (enzymatic function) or acts as a chaperone that maintains	Function unknown	POORLY CHARACTERIZED
gene0782	Scaffold33	Y_1_DNA	hypothetical protein	ENOG410ZI4C	S	NUF2, NDC80 kinetochore complex component, homolog (S. cerevisiae)	Function unknown	POORLY CHARACTERIZED
gene0783	Scaffold33	Y_1_DNA	hypothetical protein	COG5246	A	Splicing factor 3A subunit	RNA processing and modification	INFORMATION STORAGE AND PROCESSING
gene0784	Scaffold33	Y_1_DNA	hypothetical protein	ENOG41126D5	O	mitochondrial intermembrane chaperone that participates in the import and insertion of some multi-pass transmembrane proteins into the mitochondrial inner membrane. Also required for the transfer of beta-barrel precursors from the TOM complex to the sorting and assembly machinery (SAM complex) of the outer membrane. Acts as a chaperone-like protein that protects the hydrophobic precursors from ag…	Post-translational modification, protein turnover, chaperones	CELLULAR PROCESSES AND SIGNALING
gene0788	Scaffold33	Y_1_DNA	hypothetical protein	ENOG410XQA8	S	MON2 homolog (S. cerevisiae)	Function unknown	POORLY CHARACTERIZED
gene0789	Scaffold33	Y_1_DNA	hypothetical protein	COG5210	S	TBC1 domain family member	Function unknown	POORLY CHARACTERIZED
gene1949	Scaffold116	Y_1_DNA	hypothetical protein	COG5210	S	TBC1 domain family member	Function unknown	POORLY CHARACTERIZED
gene2067	Scaffold127	Y_1_DNA	hypothetical protein	COG5210	S	TBC1 domain family member	Function unknown	POORLY CHARACTERIZED
gene4786	Scaffold495	Y_1_DNA	hypothetical protein	COG5210	S	TBC1 domain family member	Function unknown	POORLY CHARACTERIZED
gene5951	Scaffold791	Y_1_DNA	hypothetical protein	COG5210	S	TBC1 domain family member	Function unknown	POORLY CHARACTERIZED
gene6026	Scaffold817	Y_1_DNA	hypothetical protein	COG5210	S	TBC1 domain family member	Function unknown	POORLY CHARACTERIZED
gene0790	Scaffold33	Y_1_DNA	hypothetical protein	COG5272	O	ubiquitin	Post-translational modification, protein turnover, chaperones	CELLULAR PROCESSES AND SIGNALING
gene1513	Scaffold81	Y_1_DNA	hypothetical protein	COG5272	O	ubiquitin	Post-translational modification, protein turnover, chaperones	CELLULAR PROCESSES AND SIGNALING
gene3669	Scaffold309	Y_1_DNA	hypothetical protein	COG5272	O	ubiquitin	Post-translational modification, protein turnover, chaperones	CELLULAR PROCESSES AND SIGNALING
gene4168	Scaffold380	Y_1_DNA	hypothetical protein	COG5272	O	ubiquitin	Post-translational modification, protein turnover, chaperones	CELLULAR PROCESSES AND SIGNALING
gene4930	Scaffold523	Y_1_DNA	hypothetical protein	COG5272	O	ubiquitin	Post-translational modification, protein turnover, chaperones	CELLULAR PROCESSES AND SIGNALING
gene0793	Scaffold33	Y_1_DNA	G2/mitotic-specific cyclin-B2	ENOG4111TTK	S	Cyclin-dependent protein kinase	Function unknown	POORLY CHARACTERIZED
gene2361	Scaffold154	Y_1_DNA	Cyclin-B1-2	ENOG4111TTK	S	Cyclin-dependent protein kinase	Function unknown	POORLY CHARACTERIZED
gene3191	Scaffold244	Y_1_DNA	PHO85 cyclin-7	ENOG4111TTK	S	Cyclin-dependent protein kinase	Function unknown	POORLY CHARACTERIZED
gene3765	Scaffold322	Y_1_DNA	hypothetical protein	ENOG4111TTK	S	Cyclin-dependent protein kinase	Function unknown	POORLY CHARACTERIZED
gene0794	Scaffold34	Y_1_DNA	hypothetical protein	ENOG4111QBB	O	Involved in DNA replication, genome stability, and the control of cell cycle, probably through its association to replication origins to facilitate the ubiquitination of another origin-binding protein	Post-translational modification, protein turnover, chaperones	CELLULAR PROCESSES AND SIGNALING
gene0795	Scaffold34	Y_1_DNA	hypothetical protein	ENOG410XRJ7	S	KIN, antigenic determinant of recA protein homolog (Mouse)	Function unknown	POORLY CHARACTERIZED
gene0797	Scaffold34	Y_1_DNA	hypothetical protein	COG5147	K	Myblike DNAbinding domain containing protein	Transcription	INFORMATION STORAGE AND PROCESSING
gene4514	Scaffold442	Y_1_DNA	hypothetical protein	COG5147	K	Myblike DNAbinding domain containing protein	Transcription	INFORMATION STORAGE AND PROCESSING
gene6496	Scaffold1018	Y_1_DNA	Myb-like DNA-binding protein BAS1	COG5147	K	Myblike DNAbinding domain containing protein	Transcription	INFORMATION STORAGE AND PROCESSING
gene0798	Scaffold34	Y_1_DNA	hypothetical protein	ENOG4112B7H	S	conserved hypothetical protein	Function unknown	POORLY CHARACTERIZED
gene2240	Scaffold142	Y_1_DNA	hypothetical protein	ENOG4112B7H	S	conserved hypothetical protein	Function unknown	POORLY CHARACTERIZED
gene0799	Scaffold34	Y_1_DNA	hypothetical protein	ENOG411229I	S	assembly protein	Function unknown	POORLY CHARACTERIZED
gene0800	Scaffold34	Y_1_DNA	hypothetical protein	ENOG410Y2CQ	U	Plays a role in cell wall integrity. Affects the cell wall polymer composition in the growing region of the cell (By similarity)	Intracellular trafficking, secretion, and vesicular transport	CELLULAR PROCESSES AND SIGNALING
gene0801	Scaffold34	Y_1_DNA	Cytokinesis protein sepA	ENOG410XQR0	S	inverted formin, FH2 and WH2 domain containing	Function unknown	POORLY CHARACTERIZED
gene0802	Scaffold34	Y_1_DNA	hypothetical protein	ENOG4111V9Y	S	Component of the DASH complex, a microtubule-binding subcomplex of the outer kinetochore that is essential for proper chromosome segregation. The DASH complex mediates the formation and maintenance of bipolar kinetochore-microtubule attachments by forming closed rings around spindle microtubules and establishing interactions with proteins from the central kinetochore	Function unknown	POORLY CHARACTERIZED
gene0803	Scaffold34	Y_1_DNA	hypothetical protein	ENOG410XNUX	U	Nuclear pore complex	Intracellular trafficking, secretion, and vesicular transport	CELLULAR PROCESSES AND SIGNALING
gene0804	Scaffold34	Y_1_DNA	hypothetical protein	COG5106	S	ribosome production factor 2 homolog	Function unknown	POORLY CHARACTERIZED
gene0805	Scaffold34	Y_1_DNA	Methylenetetrahydrofolate dehydrogenase	COG0190	H	Catalyzes the oxidation of 5,10- methylenetetrahydrofolate to 5,10-methenyltetrahydrofolate and then the hydrolysis of 5,10-methenyltetrahydrofolate to 10- formyltetrahydrofolate (By similarity)	Coenzyme transport and metabolism	METABOLISM
gene1462	Scaffold77	Y_1_DNA	hypothetical protein	COG0190	H	Catalyzes the oxidation of 5,10- methylenetetrahydrofolate to 5,10-methenyltetrahydrofolate and then the hydrolysis of 5,10-methenyltetrahydrofolate to 10- formyltetrahydrofolate (By similarity)	Coenzyme transport and metabolism	METABOLISM
gene5079	Scaffold552	Y_1_DNA	hypothetical protein	COG0190	H	Catalyzes the oxidation of 5,10- methylenetetrahydrofolate to 5,10-methenyltetrahydrofolate and then the hydrolysis of 5,10-methenyltetrahydrofolate to 10- formyltetrahydrofolate (By similarity)	Coenzyme transport and metabolism	METABOLISM
gene0806	Scaffold34	Y_1_DNA	hypothetical protein	ENOG410XQ68	S	TBC1 domain family member	Function unknown	POORLY CHARACTERIZED
gene0808	Scaffold34	Y_1_DNA	glycosyltransferase family 57 protein	ENOG410XPPM	S	Asparagine-linked glycosylation 8, alpha-1,3-glucosyltransferase homolog (S. cerevisiae)	Function unknown	POORLY CHARACTERIZED
gene0809	Scaffold34	Y_1_DNA	Chromatin modification-related protein YNG2	COG5034	B	Inhibitor of growth family member	Chromatin structure and dynamics	INFORMATION STORAGE AND PROCESSING
gene4009	Scaffold357	Y_1_DNA	hypothetical protein	COG5034	B	Inhibitor of growth family member	Chromatin structure and dynamics	INFORMATION STORAGE AND PROCESSING
gene0810	Scaffold34	Y_1_DNA	hypothetical protein	COG2857	C	cytochrome c1	Energy production and conversion	METABOLISM
gene0813	Scaffold35	Y_1_DNA	hypothetical protein	ENOG410XQQK	S	alveolar soft part sarcoma chromosome region, candidate 1	Function unknown	POORLY CHARACTERIZED
gene0814	Scaffold35	Y_1_DNA	hypothetical protein	COG0252	E	L-asparaginase	Amino acid transport and metabolism	METABOLISM
gene1415	Scaffold74	Y_1_DNA	hypothetical protein	COG0252	E	L-asparaginase	Amino acid transport and metabolism	METABOLISM
gene1427	Scaffold75	Y_1_DNA	hypothetical protein	COG0252	E	L-asparaginase	Amino acid transport and metabolism	METABOLISM
gene2212	Scaffold140	Y_1_DNA	hypothetical protein	COG0252	E	L-asparaginase	Amino acid transport and metabolism	METABOLISM
gene2237	Scaffold141	Y_1_DNA	hypothetical protein	COG0252	E	L-asparaginase	Amino acid transport and metabolism	METABOLISM
gene1472	Scaffold78	Y_1_DNA	hypothetical protein	COG0252	E	L-asparaginase	Amino acid transport and metabolism	METABOLISM
gene1705	Scaffold97	Y_1_DNA	hypothetical protein	COG0252	E	L-asparaginase	Amino acid transport and metabolism	METABOLISM
gene4146	Scaffold378	Y_1_DNA	hypothetical protein	COG0252	E	L-asparaginase	Amino acid transport and metabolism	METABOLISM
gene0815	Scaffold35	Y_1_DNA	hypothetical protein	ENOG4111Q0B	S	RTA1 domain protein	Function unknown	POORLY CHARACTERIZED
gene5877	Scaffold762	Y_1_DNA	hypothetical protein	ENOG4111Q0B	S	RTA1 domain protein	Function unknown	POORLY CHARACTERIZED
gene7022	Scaffold1395	Y_1_DNA	hypothetical protein	ENOG4111Q0B	S	RTA1 domain protein	Function unknown	POORLY CHARACTERIZED
gene0816	Scaffold35	Y_1_DNA	hypothetical protein	ENOG410XXVQ	U	amino acid	Intracellular trafficking, secretion, and vesicular transport	CELLULAR PROCESSES AND SIGNALING
gene0817	Scaffold35	Y_1_DNA	hypothetical protein	ENOG410XQZ5	S	RNA binding motif protein 19	Function unknown	POORLY CHARACTERIZED
gene0818	Scaffold35	Y_1_DNA	hypothetical protein	ENOG4111GEB	S	Conserved hypothetical, protein	Function unknown	POORLY CHARACTERIZED
gene6422	Scaffold984	Y_1_DNA	hypothetical protein	ENOG4111GEB	S	Conserved hypothetical, protein	Function unknown	POORLY CHARACTERIZED
gene0819	Scaffold35	Y_1_DNA	hypothetical protein	ENOG410Y6D0	S	-	Function unknown	POORLY CHARACTERIZED
gene0820	Scaffold35	Y_1_DNA	hypothetical protein	COG5238	U	RAN GTPase activating protein 1	Intracellular trafficking, secretion, and vesicular transport	CELLULAR PROCESSES AND SIGNALING
gene0821	Scaffold35	Y_1_DNA	hypothetical protein	COG1813	K	Factor 1	Transcription	INFORMATION STORAGE AND PROCESSING
gene0822	Scaffold35	Y_1_DNA	hypothetical protein	ENOG410YNU7	S	DNA-binding protein HGH1	Function unknown	POORLY CHARACTERIZED
gene0823	Scaffold35	Y_1_DNA	hypothetical protein	ENOG410XSRW	K	General transcription factor IIF, polypeptide 1	Transcription	INFORMATION STORAGE AND PROCESSING
gene0824	Scaffold35	Y_1_DNA	hypothetical protein	COG0162	J	Catalyzes the attachment of tyrosine to tRNA(Tyr) in a two-step reaction tyrosine is first activated by ATP to form Tyr- AMP and then transferred to the acceptor end of tRNA(Tyr) (By similarity)	Translation, ribosomal structure and biogenesis	INFORMATION STORAGE AND PROCESSING
gene3859	Scaffold335	Y_1_DNA	hypothetical protein	COG0162	J	Catalyzes the attachment of tyrosine to tRNA(Tyr) in a two-step reaction tyrosine is first activated by ATP to form Tyr- AMP and then transferred to the acceptor end of tRNA(Tyr) (By similarity)	Translation, ribosomal structure and biogenesis	INFORMATION STORAGE AND PROCESSING
gene3872	Scaffold336	Y_1_DNA	hypothetical protein	COG0162	J	Catalyzes the attachment of tyrosine to tRNA(Tyr) in a two-step reaction tyrosine is first activated by ATP to form Tyr- AMP and then transferred to the acceptor end of tRNA(Tyr) (By similarity)	Translation, ribosomal structure and biogenesis	INFORMATION STORAGE AND PROCESSING
gene0825	Scaffold35	Y_1_DNA	hypothetical protein	ENOG410XPQU	O	ubiquitin protein ligase E3 component (N-recognin)	Post-translational modification, protein turnover, chaperones	CELLULAR PROCESSES AND SIGNALING
gene0826	Scaffold35	Y_1_DNA	hypothetical protein	ENOG411089D	O	Ubiquitin-protein ligase	Post-translational modification, protein turnover, chaperones	CELLULAR PROCESSES AND SIGNALING
gene0827	Scaffold35	Y_1_DNA	hypothetical protein	ENOG4112909	I	Ubiquinol--cytochrome c reductase	Lipid transport and metabolism	METABOLISM
gene0828	Scaffold36	Y_1_DNA	hypothetical protein	ENOG410ZVDQ	G	SV2 related protein homolog	Carbohydrate transport and metabolism	METABOLISM
gene0829	Scaffold36	Y_1_DNA	hypothetical protein	ENOG410ZVDQ	G	SV2 related protein homolog	Carbohydrate transport and metabolism	METABOLISM
gene0830	Scaffold36	Y_1_DNA	hypothetical protein	ENOG410ZVDQ	G	SV2 related protein homolog	Carbohydrate transport and metabolism	METABOLISM
gene0831	Scaffold36	Y_1_DNA	hypothetical protein	COG1236	J	cleavage and polyadenylation	Translation, ribosomal structure and biogenesis	INFORMATION STORAGE AND PROCESSING
gene4127	Scaffold374	Y_1_DNA	hypothetical protein	COG1236	J	cleavage and polyadenylation	Translation, ribosomal structure and biogenesis	INFORMATION STORAGE AND PROCESSING
gene4934	Scaffold523	Y_1_DNA	hypothetical protein	COG1236	J	cleavage and polyadenylation	Translation, ribosomal structure and biogenesis	INFORMATION STORAGE AND PROCESSING
gene0833	Scaffold36	Y_1_DNA	hypothetical protein	COG1958	K	small nuclear ribonucleoprotein	Transcription	INFORMATION STORAGE AND PROCESSING
gene0868	Scaffold38	Y_1_DNA	CYFA0S01e12684g1_1	COG1958	K	small nuclear ribonucleoprotein	Transcription	INFORMATION STORAGE AND PROCESSING
gene1399	Scaffold73	Y_1_DNA	hypothetical protein	COG1958	K	small nuclear ribonucleoprotein	Transcription	INFORMATION STORAGE AND PROCESSING
gene1826	Scaffold107	Y_1_DNA	U6 snRNA-associated Sm-like protein LSm5	COG1958	K	small nuclear ribonucleoprotein	Transcription	INFORMATION STORAGE AND PROCESSING
gene3665	Scaffold308	Y_1_DNA	U6 snRNA-associated Sm-like protein LSm5	COG1958	K	small nuclear ribonucleoprotein	Transcription	INFORMATION STORAGE AND PROCESSING
gene2563	Scaffold174	Y_1_DNA	hypothetical protein	COG1958	K	small nuclear ribonucleoprotein	Transcription	INFORMATION STORAGE AND PROCESSING
gene6867	Scaffold1245	Y_1_DNA	hypothetical protein	COG1958	K	small nuclear ribonucleoprotein	Transcription	INFORMATION STORAGE AND PROCESSING
gene0834	Scaffold36	Y_1_DNA	hypothetical protein	ENOG410XNU9	S	retinoblastoma binding protein	Function unknown	POORLY CHARACTERIZED
gene1804	Scaffold105	Y_1_DNA	hypothetical protein	ENOG410XNU9	S	retinoblastoma binding protein	Function unknown	POORLY CHARACTERIZED
gene0835	Scaffold36	Y_1_DNA	hypothetical protein	COG5531	B	SWI SNF related, matrix associated, actin dependent regulator of chromatin, subfamily d, member	Chromatin structure and dynamics	INFORMATION STORAGE AND PROCESSING
gene3437	Scaffold277	Y_1_DNA	hypothetical protein	COG5531	B	SWI SNF related, matrix associated, actin dependent regulator of chromatin, subfamily d, member	Chromatin structure and dynamics	INFORMATION STORAGE AND PROCESSING
gene0837	Scaffold36	Y_1_DNA	hypothetical protein	COG0498	E	threonine synthase	Amino acid transport and metabolism	METABOLISM
gene0838	Scaffold36	Y_1_DNA	hypothetical protein	ENOG410YBUH	S	ataxin 10	Function unknown	POORLY CHARACTERIZED
gene0840	Scaffold36	Y_1_DNA	hypothetical protein	ENOG410XP2P	S	periodic tryptophan protein	Function unknown	POORLY CHARACTERIZED
gene0843	Scaffold36	Y_1_DNA	Meiotically up-regulated protein	ENOG4111KG3	S	RNA polymerase II associated protein 3	Function unknown	POORLY CHARACTERIZED
gene0844	Scaffold36	Y_1_DNA	glycosyltransferase family 48 protein	ENOG410XQ8V	S	synthase	Function unknown	POORLY CHARACTERIZED
gene3972	Scaffold351	Y_1_DNA	glycosyltransferase family 48 protein	ENOG410XQ8V	S	synthase	Function unknown	POORLY CHARACTERIZED
gene6118	Scaffold852	Y_1_DNA	1,3-beta-glucan synthase	ENOG410XQ8V	S	synthase	Function unknown	POORLY CHARACTERIZED
gene0845	Scaffold36	Y_1_DNA	hypothetical protein	ENOG410XPC6	S	integral membrane protein	Function unknown	POORLY CHARACTERIZED
gene6321	Scaffold941	Y_1_DNA	hypothetical protein	ENOG410XPC6	S	integral membrane protein	Function unknown	POORLY CHARACTERIZED
gene0847	Scaffold37	Y_1_DNA	hypothetical protein	COG1779	S	zinc ion binding	Function unknown	POORLY CHARACTERIZED
gene0849	Scaffold37	Y_1_DNA	hypothetical protein	COG1779	S	zinc ion binding	Function unknown	POORLY CHARACTERIZED
gene0850	Scaffold37	Y_1_DNA	hypothetical protein	ENOG410XNP6	U	Calcium channel	Intracellular trafficking, secretion, and vesicular transport	CELLULAR PROCESSES AND SIGNALING
gene0851	Scaffold37	Y_1_DNA	hypothetical protein	ENOG410XSXI	S	Phosphatidylinositol glycan anchor biosynthesis, class Q	Function unknown	POORLY CHARACTERIZED
gene0852	Scaffold37	Y_1_DNA	hypothetical protein	ENOG4112CQI	S	mitochondrial 37S ribosomal protein RSM27	Function unknown	POORLY CHARACTERIZED
gene0853	Scaffold37	Y_1_DNA	hypothetical protein	COG0052	J	30S ribosomal protein S2	Translation, ribosomal structure and biogenesis	INFORMATION STORAGE AND PROCESSING
gene5202	Scaffold579	Y_1_DNA	hypothetical protein	COG0052	J	30S ribosomal protein S2	Translation, ribosomal structure and biogenesis	INFORMATION STORAGE AND PROCESSING
gene0855	Scaffold37	Y_1_DNA	hypothetical protein	ENOG4110Z0D	S	meiosis-specific APC C activator protein AMA1	Function unknown	POORLY CHARACTERIZED
gene0856	Scaffold37	Y_1_DNA	hypothetical protein	ENOG4111V40	U	May be involved in telomere capping (By similarity)	Intracellular trafficking, secretion, and vesicular transport	CELLULAR PROCESSES AND SIGNALING
gene0857	Scaffold37	Y_1_DNA	glycosyltransferase family 59 protein	ENOG410YGXE	S	adds the third glucose residue to the lipid-linked oligosaccharide precursor for N-linked glycosylation. Transfers glucose from dolichyl phosphate glucose (Dol-P-Glc) onto the lipid-linked oligosaccharide Glc(2)Man(9)GlcNAc(2)-PP-Dol	Function unknown	POORLY CHARACTERIZED
gene0859	Scaffold37	Y_1_DNA	hypothetical protein	ENOG41113YM	S	Spo12 family	Function unknown	POORLY CHARACTERIZED
gene0860	Scaffold37	Y_1_DNA	hypothetical protein	COG0330	O	Band 7 protein	Post-translational modification, protein turnover, chaperones	CELLULAR PROCESSES AND SIGNALING
gene2404	Scaffold159	Y_1_DNA	hypothetical protein	COG0330	O	Band 7 protein	Post-translational modification, protein turnover, chaperones	CELLULAR PROCESSES AND SIGNALING
gene5242	Scaffold588	Y_1_DNA	hypothetical protein	COG0330	O	Band 7 protein	Post-translational modification, protein turnover, chaperones	CELLULAR PROCESSES AND SIGNALING
gene5556	Scaffold667	Y_1_DNA	hypothetical protein	COG0330	O	Band 7 protein	Post-translational modification, protein turnover, chaperones	CELLULAR PROCESSES AND SIGNALING
gene5987	Scaffold804	Y_1_DNA	hypothetical protein	COG0330	O	Band 7 protein	Post-translational modification, protein turnover, chaperones	CELLULAR PROCESSES AND SIGNALING
gene0863	Scaffold37	Y_1_DNA	hypothetical protein	COG0020	I	Catalyzes the condensation of isopentenyl diphosphate (IPP) with allylic pyrophosphates generating different type of terpenoids (By similarity)	Lipid transport and metabolism	METABOLISM
gene1220	Scaffold61	Y_1_DNA	hypothetical protein	COG0020	I	Catalyzes the condensation of isopentenyl diphosphate (IPP) with allylic pyrophosphates generating different type of terpenoids (By similarity)	Lipid transport and metabolism	METABOLISM
gene4067	Scaffold365	Y_1_DNA	hypothetical protein	COG0020	I	Catalyzes the condensation of isopentenyl diphosphate (IPP) with allylic pyrophosphates generating different type of terpenoids (By similarity)	Lipid transport and metabolism	METABOLISM
gene4094	Scaffold369	Y_1_DNA	hypothetical protein	COG0020	I	Catalyzes the condensation of isopentenyl diphosphate (IPP) with allylic pyrophosphates generating different type of terpenoids (By similarity)	Lipid transport and metabolism	METABOLISM
gene0864	Scaffold37	Y_1_DNA	ADP-ribosylation factor 1	COG1100	S	GTP-binding Protein	Function unknown	POORLY CHARACTERIZED
gene1020	Scaffold46	Y_1_DNA	hypothetical protein	COG1100	S	GTP-binding Protein	Function unknown	POORLY CHARACTERIZED
gene1613	Scaffold89	Y_1_DNA	hypothetical protein	COG1100	S	GTP-binding Protein	Function unknown	POORLY CHARACTERIZED
gene2532	Scaffold171	Y_1_DNA	hypothetical protein	COG1100	S	GTP-binding Protein	Function unknown	POORLY CHARACTERIZED
gene2565	Scaffold174	Y_1_DNA	hypothetical protein	COG1100	S	GTP-binding Protein	Function unknown	POORLY CHARACTERIZED
gene2779	Scaffold197	Y_1_DNA	CYFA0S05e02938g1_1	COG1100	S	GTP-binding Protein	Function unknown	POORLY CHARACTERIZED
gene3439	Scaffold278	Y_1_DNA	hypothetical protein	COG1100	S	GTP-binding Protein	Function unknown	POORLY CHARACTERIZED
gene4142	Scaffold377	Y_1_DNA	hypothetical protein	COG1100	S	GTP-binding Protein	Function unknown	POORLY CHARACTERIZED
gene4243	Scaffold393	Y_1_DNA	hypothetical protein	COG1100	S	GTP-binding Protein	Function unknown	POORLY CHARACTERIZED
gene4556	Scaffold450	Y_1_DNA	hypothetical protein	COG1100	S	GTP-binding Protein	Function unknown	POORLY CHARACTERIZED
gene4587	Scaffold455	Y_1_DNA	hypothetical protein	COG1100	S	GTP-binding Protein	Function unknown	POORLY CHARACTERIZED
gene4695	Scaffold475	Y_1_DNA	hypothetical protein	COG1100	S	GTP-binding Protein	Function unknown	POORLY CHARACTERIZED
gene4770	Scaffold491	Y_1_DNA	hypothetical protein	COG1100	S	GTP-binding Protein	Function unknown	POORLY CHARACTERIZED
gene4758	Scaffold488	Y_1_DNA	hypothetical protein	COG1100	S	GTP-binding Protein	Function unknown	POORLY CHARACTERIZED
gene5677	Scaffold700	Y_1_DNA	hypothetical protein	COG1100	S	GTP-binding Protein	Function unknown	POORLY CHARACTERIZED
gene6093	Scaffold843	Y_1_DNA	hypothetical protein	COG1100	S	GTP-binding Protein	Function unknown	POORLY CHARACTERIZED
gene6101	Scaffold846	Y_1_DNA	hypothetical protein	COG1100	S	GTP-binding Protein	Function unknown	POORLY CHARACTERIZED
gene6220	Scaffold897	Y_1_DNA	hypothetical protein	COG1100	S	GTP-binding Protein	Function unknown	POORLY CHARACTERIZED
gene6226	Scaffold899	Y_1_DNA	hypothetical protein	COG1100	S	GTP-binding Protein	Function unknown	POORLY CHARACTERIZED
gene7004	Scaffold1377	Y_1_DNA	hypothetical protein	COG1100	S	GTP-binding Protein	Function unknown	POORLY CHARACTERIZED
gene0866	Scaffold38	Y_1_DNA	hypothetical protein	COG5162	K	TAF10 RNA polymerase II, TATA box binding protein (TBP)-associated factor	Transcription	INFORMATION STORAGE AND PROCESSING
gene0867	Scaffold38	Y_1_DNA	hypothetical protein	ENOG410XRSD	U	Vacuolar Protein	Intracellular trafficking, secretion, and vesicular transport	CELLULAR PROCESSES AND SIGNALING
gene0869	Scaffold38	Y_1_DNA	hypothetical protein	ENOG410XSY3	S	exocytosis	Function unknown	POORLY CHARACTERIZED
gene0870	Scaffold38	Y_1_DNA	hypothetical protein	ENOG410XSSV	S	NAD dependent epimerase dehydratase family protein	Function unknown	POORLY CHARACTERIZED
gene0871	Scaffold38	Y_1_DNA	hypothetical protein	ENOG410XSSV	S	NAD dependent epimerase dehydratase family protein	Function unknown	POORLY CHARACTERIZED
gene0872	Scaffold38	Y_1_DNA	hypothetical protein	ENOG410XSSV	S	NAD dependent epimerase dehydratase family protein	Function unknown	POORLY CHARACTERIZED
gene0873	Scaffold38	Y_1_DNA	hypothetical protein	ENOG410XSSV	S	NAD dependent epimerase dehydratase family protein	Function unknown	POORLY CHARACTERIZED
gene2284	Scaffold146	Y_1_DNA	hypothetical protein	ENOG410XSSV	S	NAD dependent epimerase dehydratase family protein	Function unknown	POORLY CHARACTERIZED
gene4981	Scaffold533	Y_1_DNA	hypothetical protein	ENOG410XSSV	S	NAD dependent epimerase dehydratase family protein	Function unknown	POORLY CHARACTERIZED
gene0874	Scaffold38	Y_1_DNA	hypothetical protein	COG5253	T	phosphatidylinositol-4-phosphate 5-kinase	Signal transduction mechanisms	CELLULAR PROCESSES AND SIGNALING
gene3728	Scaffold317	Y_1_DNA	1-phosphatidylinositol-3-phosphate 5-kinase	COG5253	T	phosphatidylinositol-4-phosphate 5-kinase	Signal transduction mechanisms	CELLULAR PROCESSES AND SIGNALING
gene0875	Scaffold38	Y_1_DNA	hypothetical protein	ENOG4111J8Z	S	ribosomal RNA processing 8, methyltransferase, homolog (yeast)	Function unknown	POORLY CHARACTERIZED
gene0876	Scaffold38	Y_1_DNA	hypothetical protein	ENOG4112AWQ	S	mitochondrial cytochrome c oxidase assembly factor	Function unknown	POORLY CHARACTERIZED
gene0877	Scaffold38	Y_1_DNA	hypothetical protein	ENOG4110CDI	S	tigger transposable element derived	Function unknown	POORLY CHARACTERIZED
gene0878	Scaffold38	Y_1_DNA	hypothetical protein	ENOG4111GAN	U	Family with sequence similarity 18, member	Intracellular trafficking, secretion, and vesicular transport	CELLULAR PROCESSES AND SIGNALING
gene0879	Scaffold38	Y_1_DNA	hypothetical protein	ENOG41121VZ	K	general transcription factor IIH polypeptide 5	Transcription	INFORMATION STORAGE AND PROCESSING
gene0880	Scaffold38	Y_1_DNA	hypothetical protein	ENOG410XNXH	U	Component of oligomeric Golgi complex 3	Intracellular trafficking, secretion, and vesicular transport	CELLULAR PROCESSES AND SIGNALING
gene0881	Scaffold38	Y_1_DNA	hypothetical protein	COG4286	S	UPF0160 protein	Function unknown	POORLY CHARACTERIZED
gene0882	Scaffold38	Y_1_DNA	hypothetical protein	ENOG410XPGZ	T	breakpoint cluster region	Signal transduction mechanisms	CELLULAR PROCESSES AND SIGNALING
gene0883	Scaffold39	Y_1_DNA	hypothetical protein	ENOG410XP21	O	The proteasome is a multicatalytic proteinase complex which is characterized by its ability to cleave peptides with Arg, Phe, Tyr, Leu, and Glu adjacent to the leaving group at neutral or slightly basic pH. The proteasome has an ATP-dependent proteolytic activity (By similarity)	Post-translational modification, protein turnover, chaperones	CELLULAR PROCESSES AND SIGNALING
gene0884	Scaffold39	Y_1_DNA	hypothetical protein	COG2023	J	tRNA 5'-leader removal	Translation, ribosomal structure and biogenesis	INFORMATION STORAGE AND PROCESSING
gene0885	Scaffold39	Y_1_DNA	hypothetical protein	ENOG4111WY4	U	mitochondrial import protein	Intracellular trafficking, secretion, and vesicular transport	CELLULAR PROCESSES AND SIGNALING
gene0886	Scaffold39	Y_1_DNA	hypothetical protein	COG0248	F;P	ppx gppa phosphatase	Nucleotide transport and metabolism; Inorganic ion transport and metabolism	METABOLISM;METABOLISM
gene0887	Scaffold39	Y_1_DNA	hypothetical protein	COG5026	G	hexokinase	Carbohydrate transport and metabolism	METABOLISM
gene5081	Scaffold553	Y_1_DNA	hypothetical protein	COG5026	G	hexokinase	Carbohydrate transport and metabolism	METABOLISM
gene5632	Scaffold686	Y_1_DNA	hypothetical protein	COG5026	G	hexokinase	Carbohydrate transport and metabolism	METABOLISM
gene0888	Scaffold39	Y_1_DNA	hypothetical protein	COG5187	O	Proteasome (Prosome, macropain) 26S subunit, non-ATPase, 6	Post-translational modification, protein turnover, chaperones	CELLULAR PROCESSES AND SIGNALING
gene0889	Scaffold39	Y_1_DNA	hypothetical protein	ENOG4111JPD	U	Transmembrane emp24 protein transport domain containing	Intracellular trafficking, secretion, and vesicular transport	CELLULAR PROCESSES AND SIGNALING
gene5318	Scaffold607	Y_1_DNA	hypothetical protein	ENOG4111JPD	U	Transmembrane emp24 protein transport domain containing	Intracellular trafficking, secretion, and vesicular transport	CELLULAR PROCESSES AND SIGNALING
gene0890	Scaffold39	Y_1_DNA	hypothetical protein	COG1697	L	DNA topoisomerase VI, subunit A	Replication, recombination and repair	INFORMATION STORAGE AND PROCESSING
gene0891	Scaffold39	Y_1_DNA	hypothetical protein	COG2175	Q	dioxygenase	Secondary metabolites biosynthesis, transport and catabolism	METABOLISM
gene1057	Scaffold49	Y_1_DNA	hypothetical protein	COG2175	Q	dioxygenase	Secondary metabolites biosynthesis, transport and catabolism	METABOLISM
gene2768	Scaffold196	Y_1_DNA	hypothetical protein	COG2175	Q	dioxygenase	Secondary metabolites biosynthesis, transport and catabolism	METABOLISM
gene2769	Scaffold196	Y_1_DNA	hypothetical protein	COG2175	Q	dioxygenase	Secondary metabolites biosynthesis, transport and catabolism	METABOLISM
gene5520	Scaffold657	Y_1_DNA	hypothetical protein	COG2175	Q	dioxygenase	Secondary metabolites biosynthesis, transport and catabolism	METABOLISM
gene2792	Scaffold198	Y_1_DNA	hypothetical protein	COG2175	Q	dioxygenase	Secondary metabolites biosynthesis, transport and catabolism	METABOLISM
gene4173	Scaffold381	Y_1_DNA	hypothetical protein	COG2175	Q	dioxygenase	Secondary metabolites biosynthesis, transport and catabolism	METABOLISM
gene6397	Scaffold974	Y_1_DNA	hypothetical protein	COG2175	Q	dioxygenase	Secondary metabolites biosynthesis, transport and catabolism	METABOLISM
gene6479	Scaffold1009	Y_1_DNA	hypothetical protein	COG2175	Q	dioxygenase	Secondary metabolites biosynthesis, transport and catabolism	METABOLISM
gene0892	Scaffold39	Y_1_DNA	hypothetical protein	ENOG4111K2S	S	cell polarity protein	Function unknown	POORLY CHARACTERIZED
gene0894	Scaffold39	Y_1_DNA	hypothetical protein	ENOG411075K	S	Tumor protein p53 binding protein 1	Function unknown	POORLY CHARACTERIZED
gene0896	Scaffold39	Y_1_DNA	hypothetical protein	COG5019	D;Z	Cell division control protein	Cell cycle control, cell division, chromosome partitioning; Cytoskeleton	CELLULAR PROCESSES AND SIGNALING;CELLULAR PROCESSES AND SIGNALING
gene1739	Scaffold100	Y_1_DNA	hypothetical protein	COG5019	D;Z	Cell division control protein	Cell cycle control, cell division, chromosome partitioning; Cytoskeleton	CELLULAR PROCESSES AND SIGNALING;CELLULAR PROCESSES AND SIGNALING
gene1801	Scaffold105	Y_1_DNA	putative septin	COG5019	D;Z	Cell division control protein	Cell cycle control, cell division, chromosome partitioning; Cytoskeleton	CELLULAR PROCESSES AND SIGNALING;CELLULAR PROCESSES AND SIGNALING
gene2305	Scaffold149	Y_1_DNA	hypothetical protein	COG5019	D;Z	Cell division control protein	Cell cycle control, cell division, chromosome partitioning; Cytoskeleton	CELLULAR PROCESSES AND SIGNALING;CELLULAR PROCESSES AND SIGNALING
gene2612	Scaffold180	Y_1_DNA	hypothetical protein	COG5019	D;Z	Cell division control protein	Cell cycle control, cell division, chromosome partitioning; Cytoskeleton	CELLULAR PROCESSES AND SIGNALING;CELLULAR PROCESSES AND SIGNALING
gene3332	Scaffold264	Y_1_DNA	hypothetical protein	COG5019	D;Z	Cell division control protein	Cell cycle control, cell division, chromosome partitioning; Cytoskeleton	CELLULAR PROCESSES AND SIGNALING;CELLULAR PROCESSES AND SIGNALING
gene3345	Scaffold265	Y_1_DNA	hypothetical protein	COG5019	D;Z	Cell division control protein	Cell cycle control, cell division, chromosome partitioning; Cytoskeleton	CELLULAR PROCESSES AND SIGNALING;CELLULAR PROCESSES AND SIGNALING
gene3988	Scaffold353	Y_1_DNA	hypothetical protein	COG5019	D;Z	Cell division control protein	Cell cycle control, cell division, chromosome partitioning; Cytoskeleton	CELLULAR PROCESSES AND SIGNALING;CELLULAR PROCESSES AND SIGNALING
gene0897	Scaffold39	Y_1_DNA	hypothetical protein	ENOG4112BXT	K	Fungal Zn(2)-Cys(6) binuclear cluster domain	Transcription	INFORMATION STORAGE AND PROCESSING
gene0898	Scaffold40	Y_1_DNA	hypothetical protein	ENOG410Y41W	A	involved in mitochondrial DNA replication and recombination. Releases dinucleotides as main products of catalysis. Has the capacity to slide across 5'double-stranded DNA or 5'RNA sequences and resumes cutting two nucleotides downstream of the double-stranded-to- single-stranded junction or RNA-to-DNA junction, respectively (By similarity)	RNA processing and modification	INFORMATION STORAGE AND PROCESSING
gene0900	Scaffold40	Y_1_DNA	hypothetical protein	COG0679	S	Auxin Efflux Carrier	Function unknown	POORLY CHARACTERIZED
gene4074	Scaffold366	Y_1_DNA	hypothetical protein	COG0679	S	Auxin Efflux Carrier	Function unknown	POORLY CHARACTERIZED
gene6666	Scaffold1109	Y_1_DNA	hypothetical protein	COG0679	S	Auxin Efflux Carrier	Function unknown	POORLY CHARACTERIZED
gene6667	Scaffold1109	Y_1_DNA	hypothetical protein	COG0679	S	Auxin Efflux Carrier	Function unknown	POORLY CHARACTERIZED
gene6716	Scaffold1142	Y_1_DNA	hypothetical protein	COG0679	S	Auxin Efflux Carrier	Function unknown	POORLY CHARACTERIZED
gene6778	Scaffold1183	Y_1_DNA	hypothetical protein	COG0679	S	Auxin Efflux Carrier	Function unknown	POORLY CHARACTERIZED
gene6779	Scaffold1184	Y_1_DNA	hypothetical protein	COG0679	S	Auxin Efflux Carrier	Function unknown	POORLY CHARACTERIZED
gene0902	Scaffold40	Y_1_DNA	hypothetical protein	ENOG410XR55	J	Nuclear RNA export factor	Translation, ribosomal structure and biogenesis	INFORMATION STORAGE AND PROCESSING
gene0903	Scaffold40	Y_1_DNA	hypothetical protein	COG5407	U	translocation protein SEC63	Intracellular trafficking, secretion, and vesicular transport	CELLULAR PROCESSES AND SIGNALING
gene0904	Scaffold40	Y_1_DNA	putative N-acetyltransferase san	COG0454	K	acetyltransferase	Transcription	INFORMATION STORAGE AND PROCESSING
gene1307	Scaffold66	Y_1_DNA	hypothetical protein	COG0454	K	acetyltransferase	Transcription	INFORMATION STORAGE AND PROCESSING
gene1799	Scaffold104	Y_1_DNA	hypothetical protein	COG0454	K	acetyltransferase	Transcription	INFORMATION STORAGE AND PROCESSING
gene3899	Scaffold340	Y_1_DNA	hypothetical protein	COG0454	K	acetyltransferase	Transcription	INFORMATION STORAGE AND PROCESSING
gene3912	Scaffold341	Y_1_DNA	hypothetical protein	COG0454	K	acetyltransferase	Transcription	INFORMATION STORAGE AND PROCESSING
gene1800	Scaffold104	Y_1_DNA	hypothetical protein	COG0454	K	acetyltransferase	Transcription	INFORMATION STORAGE AND PROCESSING
gene3898	Scaffold340	Y_1_DNA	hypothetical protein	COG0454	K	acetyltransferase	Transcription	INFORMATION STORAGE AND PROCESSING
gene3913	Scaffold341	Y_1_DNA	hypothetical protein	COG0454	K	acetyltransferase	Transcription	INFORMATION STORAGE AND PROCESSING
gene1827	Scaffold107	Y_1_DNA	hypothetical protein	COG0454	K	acetyltransferase	Transcription	INFORMATION STORAGE AND PROCESSING
gene3664	Scaffold308	Y_1_DNA	hypothetical protein	COG0454	K	acetyltransferase	Transcription	INFORMATION STORAGE AND PROCESSING
gene2141	Scaffold134	Y_1_DNA	hypothetical protein	COG0454	K	acetyltransferase	Transcription	INFORMATION STORAGE AND PROCESSING
gene2571	Scaffold175	Y_1_DNA	hypothetical protein	COG0454	K	acetyltransferase	Transcription	INFORMATION STORAGE AND PROCESSING
gene3916	Scaffold342	Y_1_DNA	hypothetical protein	COG0454	K	acetyltransferase	Transcription	INFORMATION STORAGE AND PROCESSING
gene3928	Scaffold344	Y_1_DNA	hypothetical protein	COG0454	K	acetyltransferase	Transcription	INFORMATION STORAGE AND PROCESSING
gene0905	Scaffold40	Y_1_DNA	hypothetical protein	ENOG4111UG0	S	progesterone receptor membrane component	Function unknown	POORLY CHARACTERIZED
gene1526	Scaffold82	Y_1_DNA	hypothetical protein	ENOG4111UG0	S	progesterone receptor membrane component	Function unknown	POORLY CHARACTERIZED
gene4161	Scaffold380	Y_1_DNA	hypothetical protein	ENOG4111UG0	S	progesterone receptor membrane component	Function unknown	POORLY CHARACTERIZED
gene0908	Scaffold40	Y_1_DNA	hypothetical protein	COG2234	S	peptidase m28	Function unknown	POORLY CHARACTERIZED
gene4216	Scaffold388	Y_1_DNA	hypothetical protein	COG2234	S	peptidase m28	Function unknown	POORLY CHARACTERIZED
gene5681	Scaffold701	Y_1_DNA	hypothetical protein	COG2234	S	peptidase m28	Function unknown	POORLY CHARACTERIZED
gene6320	Scaffold940	Y_1_DNA	hypothetical protein	COG2234	S	peptidase m28	Function unknown	POORLY CHARACTERIZED
gene6745	Scaffold1159	Y_1_DNA	hypothetical protein	COG2234	S	peptidase m28	Function unknown	POORLY CHARACTERIZED
gene6795	Scaffold1197	Y_1_DNA	hypothetical protein	COG2234	S	peptidase m28	Function unknown	POORLY CHARACTERIZED
gene7071	Scaffold1447	Y_1_DNA	hypothetical protein	COG2234	S	peptidase m28	Function unknown	POORLY CHARACTERIZED
gene0910	Scaffold40	Y_1_DNA	Dynactin subunit 1	COG5244	D	CAP-GLY domain containing linker protein	Cell cycle control, cell division, chromosome partitioning	CELLULAR PROCESSES AND SIGNALING
gene0911	Scaffold40	Y_1_DNA	Cell division control protein 31	COG5126	D;T;Z	Calcium-binding protein	Cell cycle control, cell division, chromosome partitioning; Signal transduction mechanisms; Cytoskeleton	CELLULAR PROCESSES AND SIGNALING;CELLULAR PROCESSES AND SIGNALING;CELLULAR PROCESSES AND SIGNALING
gene1881	Scaffold111	Y_1_DNA	hypothetical protein	COG5126	D;T;Z	Calcium-binding protein	Cell cycle control, cell division, chromosome partitioning; Signal transduction mechanisms; Cytoskeleton	CELLULAR PROCESSES AND SIGNALING;CELLULAR PROCESSES AND SIGNALING;CELLULAR PROCESSES AND SIGNALING
gene3514	Scaffold288	Y_1_DNA	hypothetical protein	COG5126	D;T;Z	Calcium-binding protein	Cell cycle control, cell division, chromosome partitioning; Signal transduction mechanisms; Cytoskeleton	CELLULAR PROCESSES AND SIGNALING;CELLULAR PROCESSES AND SIGNALING;CELLULAR PROCESSES AND SIGNALING
gene4384	Scaffold419	Y_1_DNA	Calmodulin-related protein	COG5126	D;T;Z	Calcium-binding protein	Cell cycle control, cell division, chromosome partitioning; Signal transduction mechanisms; Cytoskeleton	CELLULAR PROCESSES AND SIGNALING;CELLULAR PROCESSES AND SIGNALING;CELLULAR PROCESSES AND SIGNALING
gene5167	Scaffold570	Y_1_DNA	hypothetical protein	COG5126	D;T;Z	Calcium-binding protein	Cell cycle control, cell division, chromosome partitioning; Signal transduction mechanisms; Cytoskeleton	CELLULAR PROCESSES AND SIGNALING;CELLULAR PROCESSES AND SIGNALING;CELLULAR PROCESSES AND SIGNALING
gene6366	Scaffold959	Y_1_DNA	hypothetical protein	COG5126	D;T;Z	Calcium-binding protein	Cell cycle control, cell division, chromosome partitioning; Signal transduction mechanisms; Cytoskeleton	CELLULAR PROCESSES AND SIGNALING;CELLULAR PROCESSES AND SIGNALING;CELLULAR PROCESSES AND SIGNALING
gene0912	Scaffold40	Y_1_DNA	hypothetical protein	ENOG410XX7V	S	KOW motif domain protein	Function unknown	POORLY CHARACTERIZED
gene0913	Scaffold40	Y_1_DNA	hypothetical protein	COG1028	S	Dehydrogenase reductase	Function unknown	POORLY CHARACTERIZED
gene1001	Scaffold45	Y_1_DNA	hypothetical protein	COG1028	S	Dehydrogenase reductase	Function unknown	POORLY CHARACTERIZED
gene1609	Scaffold89	Y_1_DNA	hypothetical protein	COG1028	S	Dehydrogenase reductase	Function unknown	POORLY CHARACTERIZED
gene1759	Scaffold101	Y_1_DNA	hypothetical protein	COG1028	S	Dehydrogenase reductase	Function unknown	POORLY CHARACTERIZED
gene1787	Scaffold103	Y_1_DNA	hypothetical protein	COG1028	S	Dehydrogenase reductase	Function unknown	POORLY CHARACTERIZED
gene2834	Scaffold203	Y_1_DNA	hypothetical protein	COG1028	S	Dehydrogenase reductase	Function unknown	POORLY CHARACTERIZED
gene2932	Scaffold214	Y_1_DNA	hypothetical protein	COG1028	S	Dehydrogenase reductase	Function unknown	POORLY CHARACTERIZED
gene2972	Scaffold219	Y_1_DNA	hypothetical protein	COG1028	S	Dehydrogenase reductase	Function unknown	POORLY CHARACTERIZED
gene3049	Scaffold228	Y_1_DNA	hypothetical protein	COG1028	S	Dehydrogenase reductase	Function unknown	POORLY CHARACTERIZED
gene3136	Scaffold238	Y_1_DNA	hypothetical protein	COG1028	S	Dehydrogenase reductase	Function unknown	POORLY CHARACTERIZED
gene3542	Scaffold291	Y_1_DNA	hypothetical protein	COG1028	S	Dehydrogenase reductase	Function unknown	POORLY CHARACTERIZED
gene3581	Scaffold297	Y_1_DNA	hypothetical protein	COG1028	S	Dehydrogenase reductase	Function unknown	POORLY CHARACTERIZED
gene3582	Scaffold297	Y_1_DNA	hypothetical protein	COG1028	S	Dehydrogenase reductase	Function unknown	POORLY CHARACTERIZED
gene3583	Scaffold297	Y_1_DNA	hypothetical protein	COG1028	S	Dehydrogenase reductase	Function unknown	POORLY CHARACTERIZED
gene3993	Scaffold354	Y_1_DNA	hypothetical protein	COG1028	S	Dehydrogenase reductase	Function unknown	POORLY CHARACTERIZED
gene4223	Scaffold390	Y_1_DNA	hypothetical protein	COG1028	S	Dehydrogenase reductase	Function unknown	POORLY CHARACTERIZED
gene4937	Scaffold524	Y_1_DNA	hypothetical protein	COG1028	S	Dehydrogenase reductase	Function unknown	POORLY CHARACTERIZED
gene5011	Scaffold538	Y_1_DNA	hypothetical protein	COG1028	S	Dehydrogenase reductase	Function unknown	POORLY CHARACTERIZED
gene5210	Scaffold580	Y_1_DNA	hypothetical protein	COG1028	S	Dehydrogenase reductase	Function unknown	POORLY CHARACTERIZED
gene5213	Scaffold581	Y_1_DNA	hypothetical protein	COG1028	S	Dehydrogenase reductase	Function unknown	POORLY CHARACTERIZED
gene5416	Scaffold632	Y_1_DNA	hypothetical protein	COG1028	S	Dehydrogenase reductase	Function unknown	POORLY CHARACTERIZED
gene5465	Scaffold644	Y_1_DNA	hypothetical protein	COG1028	S	Dehydrogenase reductase	Function unknown	POORLY CHARACTERIZED
gene5621	Scaffold684	Y_1_DNA	hypothetical protein	COG1028	S	Dehydrogenase reductase	Function unknown	POORLY CHARACTERIZED
gene6345	Scaffold950	Y_1_DNA	hypothetical protein	COG1028	S	Dehydrogenase reductase	Function unknown	POORLY CHARACTERIZED
gene6361	Scaffold956	Y_1_DNA	hypothetical protein	COG1028	S	Dehydrogenase reductase	Function unknown	POORLY CHARACTERIZED
gene6683	Scaffold1118	Y_1_DNA	hypothetical protein	COG1028	S	Dehydrogenase reductase	Function unknown	POORLY CHARACTERIZED
gene6922	Scaffold1293	Y_1_DNA	hypothetical protein	COG1028	S	Dehydrogenase reductase	Function unknown	POORLY CHARACTERIZED
gene6923	Scaffold1293	Y_1_DNA	hypothetical protein	COG1028	S	Dehydrogenase reductase	Function unknown	POORLY CHARACTERIZED
gene0914	Scaffold40	Y_1_DNA	hypothetical protein	COG3346	S	Surfeit locus 1 family protein	Function unknown	POORLY CHARACTERIZED
gene0915	Scaffold40	Y_1_DNA	hypothetical protein	ENOG4111UPB	S	mitotic spindle organization in nucleus	Function unknown	POORLY CHARACTERIZED
gene0918	Scaffold41	Y_1_DNA	Mediator of RNA polymerase II transcription subunit 11	ENOG410YZAU	K	component of the Mediator complex, a coactivator involved in the regulated transcription of nearly all RNA polymerase II-dependent genes. Mediator functions as a bridge to convey information from gene-specific regulatory proteins to the basal RNA polymerase II transcription machinery. Mediator is recruited to promoters by direct interactions with regulatory proteins and serves as a scaffold for t…	Transcription	INFORMATION STORAGE AND PROCESSING
gene0919	Scaffold41	Y_1_DNA	hypothetical protein	ENOG410XQGZ	S	guanine nucleotidebinding protein	Function unknown	POORLY CHARACTERIZED
gene0920	Scaffold41	Y_1_DNA	hypothetical protein	COG0339	E	oligopeptidase a	Amino acid transport and metabolism	METABOLISM
gene3712	Scaffold314	Y_1_DNA	hypothetical protein	COG0339	E	oligopeptidase a	Amino acid transport and metabolism	METABOLISM
gene0921	Scaffold41	Y_1_DNA	hypothetical protein	ENOG4111G0C	S	-	Function unknown	POORLY CHARACTERIZED
gene0922	Scaffold41	Y_1_DNA	hypothetical protein	COG2135	S	conserved protein	Function unknown	POORLY CHARACTERIZED
gene0923	Scaffold41	Y_1_DNA	hypothetical protein	COG0285	H	Folylpolyglutamate synthase	Coenzyme transport and metabolism	METABOLISM
gene3008	Scaffold222	Y_1_DNA	hypothetical protein	COG0285	H	Folylpolyglutamate synthase	Coenzyme transport and metabolism	METABOLISM
gene0924	Scaffold41	Y_1_DNA	hypothetical protein	COG5096	U	The coatomer is a cytosolic protein complex that binds to dilysine motifs and reversibly associates with Golgi non- clathrin-coated vesicles, which further mediate biosynthetic protein transport from the ER, via the Golgi up to the trans Golgi network. Coatomer complex is required for budding from Golgi membranes, and is essential for the retrograde Golgi-to-ER transport of dilysine-tagged protei…	Intracellular trafficking, secretion, and vesicular transport	CELLULAR PROCESSES AND SIGNALING
gene1582	Scaffold87	Y_1_DNA	hypothetical protein	COG5096	U	The coatomer is a cytosolic protein complex that binds to dilysine motifs and reversibly associates with Golgi non- clathrin-coated vesicles, which further mediate biosynthetic protein transport from the ER, via the Golgi up to the trans Golgi network. Coatomer complex is required for budding from Golgi membranes, and is essential for the retrograde Golgi-to-ER transport of dilysine-tagged protei…	Intracellular trafficking, secretion, and vesicular transport	CELLULAR PROCESSES AND SIGNALING
gene3658	Scaffold307	Y_1_DNA	hypothetical protein	COG5096	U	The coatomer is a cytosolic protein complex that binds to dilysine motifs and reversibly associates with Golgi non- clathrin-coated vesicles, which further mediate biosynthetic protein transport from the ER, via the Golgi up to the trans Golgi network. Coatomer complex is required for budding from Golgi membranes, and is essential for the retrograde Golgi-to-ER transport of dilysine-tagged protei…	Intracellular trafficking, secretion, and vesicular transport	CELLULAR PROCESSES AND SIGNALING
gene4476	Scaffold435	Y_1_DNA	hypothetical protein	COG5096	U	The coatomer is a cytosolic protein complex that binds to dilysine motifs and reversibly associates with Golgi non- clathrin-coated vesicles, which further mediate biosynthetic protein transport from the ER, via the Golgi up to the trans Golgi network. Coatomer complex is required for budding from Golgi membranes, and is essential for the retrograde Golgi-to-ER transport of dilysine-tagged protei…	Intracellular trafficking, secretion, and vesicular transport	CELLULAR PROCESSES AND SIGNALING
gene0929	Scaffold41	Y_1_DNA	glycosyltransferase family 62 protein	ENOG410XRXN	S	mannan polymerase complexes MNN9 subunit	Function unknown	POORLY CHARACTERIZED
gene0930	Scaffold41	Y_1_DNA	glycosyltransferase family 62 protein	ENOG410XRXN	S	mannan polymerase complexes MNN9 subunit	Function unknown	POORLY CHARACTERIZED
gene5922	Scaffold779	Y_1_DNA	glycosyltransferase family 62 protein	ENOG410XRXN	S	mannan polymerase complexes MNN9 subunit	Function unknown	POORLY CHARACTERIZED
gene0931	Scaffold41	Y_1_DNA	hypothetical protein	ENOG410XP7X	U	Endoplasmic reticulumgolgi intermediate compartment protein	Intracellular trafficking, secretion, and vesicular transport	CELLULAR PROCESSES AND SIGNALING
gene2957	Scaffold217	Y_1_DNA	hypothetical protein	ENOG410XP7X	U	Endoplasmic reticulumgolgi intermediate compartment protein	Intracellular trafficking, secretion, and vesicular transport	CELLULAR PROCESSES AND SIGNALING
gene0932	Scaffold41	Y_1_DNA	hypothetical protein	ENOG410Y5R1	S	Ring finger protein	Function unknown	POORLY CHARACTERIZED
gene0933	Scaffold41	Y_1_DNA	hypothetical protein	ENOG4111SQD	S	Integral peroxisomal membrane peroxin	Function unknown	POORLY CHARACTERIZED
gene0934	Scaffold41	Y_1_DNA	hypothetical protein	COG4126	E	Hydantoin racemase	Amino acid transport and metabolism	METABOLISM
gene0936	Scaffold42	Y_1_DNA	hypothetical protein	ENOG410XRPJ	S	forebrain astrocyte differentiation	Function unknown	POORLY CHARACTERIZED
gene5394	Scaffold625	Y_1_DNA	hypothetical protein	ENOG410XRPJ	S	forebrain astrocyte differentiation	Function unknown	POORLY CHARACTERIZED
gene0937	Scaffold42	Y_1_DNA	hypothetical protein	COG0847	L	DNA polymerase iii	Replication, recombination and repair	INFORMATION STORAGE AND PROCESSING
gene1147	Scaffold56	Y_1_DNA	hypothetical protein	COG0847	L	DNA polymerase iii	Replication, recombination and repair	INFORMATION STORAGE AND PROCESSING
gene5697	Scaffold706	Y_1_DNA	hypothetical protein	COG0847	L	DNA polymerase iii	Replication, recombination and repair	INFORMATION STORAGE AND PROCESSING
gene6414	Scaffold981	Y_1_DNA	hypothetical protein	COG0847	L	DNA polymerase iii	Replication, recombination and repair	INFORMATION STORAGE AND PROCESSING
gene7037	Scaffold1408	Y_1_DNA	hypothetical protein	COG0847	L	DNA polymerase iii	Replication, recombination and repair	INFORMATION STORAGE AND PROCESSING
gene0938	Scaffold42	Y_1_DNA	hypothetical protein	ENOG41126CT	U	Protein of unknown function (DUF2611)	Intracellular trafficking, secretion, and vesicular transport	CELLULAR PROCESSES AND SIGNALING
gene0939	Scaffold42	Y_1_DNA	hypothetical protein	COG5154	J	ribosome biogenesis protein brx1	Translation, ribosomal structure and biogenesis	INFORMATION STORAGE AND PROCESSING
gene0940	Scaffold42	Y_1_DNA	hypothetical protein	ENOG410XRXD	S	N-alpha-acetyltransferase 25, NatB auxiliary subunit	Function unknown	POORLY CHARACTERIZED
gene0942	Scaffold42	Y_1_DNA	hypothetical protein	COG5580	O	AHA1, activator of heat shock 90kDa protein ATPase homolog	Post-translational modification, protein turnover, chaperones	CELLULAR PROCESSES AND SIGNALING
gene2364	Scaffold155	Y_1_DNA	hypothetical protein	COG5580	O	AHA1, activator of heat shock 90kDa protein ATPase homolog	Post-translational modification, protein turnover, chaperones	CELLULAR PROCESSES AND SIGNALING
gene0943	Scaffold42	Y_1_DNA	hypothetical protein	ENOG41119RU	S	vacuolar protein sorting 72 homolog (S. cerevisiae)	Function unknown	POORLY CHARACTERIZED
gene0944	Scaffold42	Y_1_DNA	hypothetical protein	COG2227	H	Non-specific O-methyltransferase that catalyzes the 2 O- methylation steps in the ubiquinone biosynthetic pathway (By similarity)	Coenzyme transport and metabolism	METABOLISM
gene0945	Scaffold42	Y_1_DNA	hypothetical protein	COG1404	O	peptidase (S8 and S53, subtilisin, kexin, sedolisin	Post-translational modification, protein turnover, chaperones	CELLULAR PROCESSES AND SIGNALING
gene1053	Scaffold49	Y_1_DNA	hypothetical protein	COG1404	O	peptidase (S8 and S53, subtilisin, kexin, sedolisin	Post-translational modification, protein turnover, chaperones	CELLULAR PROCESSES AND SIGNALING
gene2248	Scaffold143	Y_1_DNA	hypothetical protein	COG1404	O	peptidase (S8 and S53, subtilisin, kexin, sedolisin	Post-translational modification, protein turnover, chaperones	CELLULAR PROCESSES AND SIGNALING
gene2963	Scaffold218	Y_1_DNA	hypothetical protein	COG1404	O	peptidase (S8 and S53, subtilisin, kexin, sedolisin	Post-translational modification, protein turnover, chaperones	CELLULAR PROCESSES AND SIGNALING
gene4559	Scaffold450	Y_1_DNA	hypothetical protein	COG1404	O	peptidase (S8 and S53, subtilisin, kexin, sedolisin	Post-translational modification, protein turnover, chaperones	CELLULAR PROCESSES AND SIGNALING
gene4584	Scaffold455	Y_1_DNA	hypothetical protein	COG1404	O	peptidase (S8 and S53, subtilisin, kexin, sedolisin	Post-translational modification, protein turnover, chaperones	CELLULAR PROCESSES AND SIGNALING
[truncated: 3,968 more rows]
