# Supplementary material for: Gene Mining and Flavour Metabolism Analyses of Wickerhamomyces anomalus Y-1 Isolated From a Chinese Liquor Fermentation Starter
Source: Front Microbiol. 2022 May 2;13:891387. doi: 10.3389/fmicb.2022.891387 (PMC9108772; doi:10.3389/fmicb.2022.891387)
Supplement: Supplementary file 3 [file Data_Sheet_3.CSV]

Supplementary Table S4.Annotate the resulting detail table of GO
Sample Name	Category	Function Description	GO ID (Level2)	Gene No.
Y_1_DNA	molecular_function	translation regulator activity	GO:0045182	11
Y_1_DNA	molecular_function	transcription regulator activity	GO:0140110	238
Y_1_DNA	molecular_function	structural molecule activity	GO:0005198	238
Y_1_DNA	molecular_function	cargo receptor activity	GO:0038024	1
Y_1_DNA	molecular_function	molecular carrier activity	GO:0140104	16
Y_1_DNA	molecular_function	antioxidant activity	GO:0016209	30
Y_1_DNA	molecular_function	transporter activity	GO:0005215	601
Y_1_DNA	molecular_function	molecular function regulator	GO:0098772	172
Y_1_DNA	molecular_function	binding	GO:0005488	2618
Y_1_DNA	molecular_function	protein tag	GO:0031386	5
Y_1_DNA	molecular_function	molecular transducer activity	GO:0060089	13
Y_1_DNA	molecular_function	catalytic activity	GO:0003824	2678
Y_1_DNA	cellular_component	membrane-enclosed lumen	GO:0031974	141
Y_1_DNA	cellular_component	protein-containing complex	GO:0032991	1542
Y_1_DNA	cellular_component	cell	GO:0005623	186
Y_1_DNA	cellular_component	membrane part	GO:0044425	1901
Y_1_DNA	cellular_component	organelle part	GO:0044422	1725
Y_1_DNA	cellular_component	organelle	GO:0043226	1406
Y_1_DNA	cellular_component	membrane	GO:0016020	553
Y_1_DNA	cellular_component	extracellular region	GO:0005576	17
Y_1_DNA	cellular_component	nucleoid	GO:0009295	19
Y_1_DNA	cellular_component	other organism part	GO:0044217	39
Y_1_DNA	cellular_component	cell part	GO:0044464	3060
Y_1_DNA	cellular_component	supramolecular complex	GO:0099080	29
Y_1_DNA	biological_process	carbon utilization	GO:0015976	3
Y_1_DNA	biological_process	biological regulation	GO:0065007	1076
Y_1_DNA	biological_process	metabolic process	GO:0008152	2422
Y_1_DNA	biological_process	cell aggregation	GO:0098743	1
Y_1_DNA	biological_process	multi-organism process	GO:0051704	15
Y_1_DNA	biological_process	reproductive process	GO:0022414	147
Y_1_DNA	biological_process	reproduction	GO:0000003	9
Y_1_DNA	biological_process	cellular component organization or biogenesis	GO:0071840	1014
Y_1_DNA	biological_process	cellular process	GO:0009987	3078
Y_1_DNA	biological_process	developmental process	GO:0032502	88
Y_1_DNA	biological_process	growth	GO:0040007	41
Y_1_DNA	biological_process	rhythmic process	GO:0048511	1
Y_1_DNA	biological_process	localization	GO:0051179	861
Y_1_DNA	biological_process	biological adhesion	GO:0022610	12
Y_1_DNA	biological_process	detoxification	GO:0098754	13
Y_1_DNA	biological_process	nitrogen utilization	GO:0019740	9
Y_1_DNA	biological_process	response to stimulus	GO:0050896	488
