# Supplementary material for: Gene Mining and Flavour Metabolism Analyses of Wickerhamomyces anomalus Y-1 Isolated From a Chinese Liquor Fermentation Starter
Source: Front Microbiol. 2022 May 2;13:891387. doi: 10.3389/fmicb.2022.891387 (PMC9108772; doi:10.3389/fmicb.2022.891387)
Supplement: Supplementary file 4 [file Data_Sheet_4.CSV]

Supplementary Table S5.Detail table of gene andGO correspondence
Gene ID	Location	Sample Name	Gene Description	GO ID��Level2��
gene0002	Scaffold1	Y_1_DNA	hypothetical protein	GO:0005215;GO:0005623;GO:0044425;GO:0044422;GO:0043226;GO:0016020;GO:0044464;GO:0065007;GO:0009987
gene0004	Scaffold1	Y_1_DNA	Nucleoporin	GO:0005198;GO:0032991;GO:0044422;GO:0016020;GO:0044464;GO:0065007;GO:0071840;GO:0009987;GO:0051179
gene0005	Scaffold1	Y_1_DNA	hypothetical protein	GO:0005215;GO:0032991;GO:0044425;GO:0044422;GO:0016020;GO:0044464
gene0006	Scaffold1	Y_1_DNA	hypothetical protein	GO:0005488;GO:0032991;GO:0044422;GO:0043226;GO:0044464;GO:0065007;GO:0008152;GO:0071840;GO:0009987
gene0007	Scaffold1	Y_1_DNA	hypothetical protein	GO:0005488;GO:0043226;GO:0044464
gene0010	Scaffold1	Y_1_DNA	hypothetical protein	GO:0003824;GO:0032991;GO:0044422;GO:0044464
gene0011	Scaffold1	Y_1_DNA	Cytochrome b-c1 complex subunit	GO:0005488;GO:0003824;GO:0032991;GO:0044425;GO:0044422;GO:0044464;GO:0008152;GO:0009987
gene0013	Scaffold1	Y_1_DNA	Tetratricopeptide repeat protein	GO:0005488;GO:0044464;GO:0009987
gene0014	Scaffold1	Y_1_DNA	Muscle M-line assembly protein unc-89	GO:0005488;GO:0003824;GO:0044422;GO:0043226;GO:0016020;GO:0044464;GO:0071840;GO:0009987;GO:0051179
gene0015	Scaffold1	Y_1_DNA	hypothetical protein	GO:0005488;GO:0003824;GO:0044422;GO:0043226;GO:0016020;GO:0044464;GO:0071840;GO:0009987;GO:0051179
gene0017	Scaffold1	Y_1_DNA	hypothetical protein	GO:0003824
gene0018	Scaffold1	Y_1_DNA	hypothetical protein	GO:0044425
gene0019	Scaffold1	Y_1_DNA	hypothetical protein	GO:0032991;GO:0044422;GO:0044464;GO:0009987
gene0020	Scaffold1	Y_1_DNA	Sedlin	GO:0032991;GO:0044422;GO:0044464;GO:0071840;GO:0009987;GO:0051179
gene0021	Scaffold1	Y_1_DNA	hypothetical protein	GO:0044425
gene0022	Scaffold1	Y_1_DNA	hypothetical protein	GO:0005215;GO:0044425
gene0023	Scaffold1	Y_1_DNA	hypothetical protein	GO:0003824
gene0024	Scaffold1	Y_1_DNA	CYFA0S02e03378g1_1	GO:0005488;GO:0003824;GO:0008152;GO:0009987
gene0025	Scaffold1	Y_1_DNA	hypothetical protein	GO:0005488;GO:0005623;GO:0044425;GO:0044422;GO:0043226;GO:0016020;GO:0044464;GO:0065007;GO:0071840;GO:0009987;GO:0051179
gene0026	Scaffold1	Y_1_DNA	hypothetical protein	GO:0032991;GO:0044425;GO:0044422;GO:0044464;GO:0008152;GO:0009987
gene0027	Scaffold1	Y_1_DNA	hypothetical protein	GO:0003824;GO:0008152;GO:0009987
gene0028	Scaffold1	Y_1_DNA	hypothetical protein	GO:0005488;GO:0003824;GO:0043226;GO:0044464;GO:0008152;GO:0022414;GO:0071840;GO:0009987;GO:0051179
gene0031	Scaffold1	Y_1_DNA	hypothetical protein	GO:0003824;GO:0008152;GO:0009987
gene0032	Scaffold1	Y_1_DNA	hypothetical protein	GO:0003824;GO:0032991;GO:0043226;GO:0044464;GO:0008152;GO:0071840;GO:0009987
gene0033	Scaffold1	Y_1_DNA	hypothetical protein	GO:0005488;GO:0003824
gene0035	Scaffold1	Y_1_DNA	Nucleus export protein BRL1	GO:0044425;GO:0044422;GO:0016020;GO:0044464;GO:0065007;GO:0071840;GO:0009987
gene0036	Scaffold1	Y_1_DNA	hypothetical protein	GO:0003824
gene0037	Scaffold1	Y_1_DNA	hypothetical protein	GO:0098772;GO:0003824;GO:0043226;GO:0044464;GO:0008152;GO:0009987
gene0038	Scaffold1	Y_1_DNA	hypothetical protein	GO:0005488;GO:0003824;GO:0032991;GO:0043226;GO:0044464;GO:0008152;GO:0009987
gene0039	Scaffold1	Y_1_DNA	hypothetical protein	GO:0044425
gene0040	Scaffold1	Y_1_DNA	hypothetical protein	GO:0005488;GO:0032991;GO:0044422;GO:0044464;GO:0065007;GO:0008152;GO:0071840;GO:0009987;GO:0050896
gene0041	Scaffold1	Y_1_DNA	hypothetical protein	GO:0005488;GO:0003824;GO:0008152;GO:0009987
gene0043	Scaffold1	Y_1_DNA	hypothetical protein	GO:0140104;GO:0005488;GO:0043226;GO:0044464;GO:0051179
gene0044	Scaffold1	Y_1_DNA	hypothetical protein	GO:0005215;GO:0044425;GO:0043226;GO:0044464
gene0045	Scaffold1	Y_1_DNA	hypothetical protein	GO:0044425;GO:0044422;GO:0043226;GO:0016020;GO:0044464;GO:0065007;GO:0071840;GO:0009987
gene0046	Scaffold1	Y_1_DNA	hypothetical protein	GO:0005488;GO:0003824;GO:0031974;GO:0044422;GO:0044464;GO:0065007;GO:0008152;GO:0009987
gene0047	Scaffold1	Y_1_DNA	hypothetical protein	GO:0005488;GO:0032991;GO:0044425;GO:0044422;GO:0044464;GO:0065007;GO:0071840;GO:0009987;GO:0051179
gene0048	Scaffold1	Y_1_DNA	Kinesin-like protein	GO:0005488;GO:0003824;GO:0009987
gene0049	Scaffold1	Y_1_DNA	hypothetical protein	GO:0005488;GO:0003824;GO:0032991;GO:0044422;GO:0044464;GO:0008152;GO:0009987;GO:0051179
gene0050	Scaffold1	Y_1_DNA	hypothetical protein	GO:0005488;GO:0043226;GO:0044464;GO:0008152;GO:0009987
gene0051	Scaffold1	Y_1_DNA	hypothetical protein	GO:0005488;GO:0003824;GO:0032991;GO:0044464;GO:0065007;GO:0008152;GO:0009987
gene0052	Scaffold2	Y_1_DNA	hypothetical protein	GO:0032991;GO:0044425;GO:0044422;GO:0044464;GO:0008152;GO:0009987
gene0053	Scaffold2	Y_1_DNA	hypothetical protein	GO:0005488;GO:0003824;GO:0008152;GO:0009987
gene0054	Scaffold2	Y_1_DNA	hypothetical protein	GO:0005488;GO:0003824;GO:0008152;GO:0009987
gene0055	Scaffold2	Y_1_DNA	hypothetical protein	GO:0032991;GO:0044422;GO:0043226;GO:0016020;GO:0044464;GO:0051179
gene0056	Scaffold2	Y_1_DNA	hypothetical protein	GO:0003824;GO:0032991;GO:0044422;GO:0044464;GO:0065007;GO:0008152;GO:0009987;GO:0050896
gene0057	Scaffold2	Y_1_DNA	hypothetical protein	GO:0032991;GO:0005623;GO:0044464;GO:0071840;GO:0009987;GO:0051179
gene0058	Scaffold2	Y_1_DNA	hypothetical protein	GO:0003824;GO:0008152;GO:0009987
gene0059	Scaffold2	Y_1_DNA	glycoside hydrolase family 76 protein	GO:0003824;GO:0044425;GO:0008152
gene0060	Scaffold2	Y_1_DNA	exo-1,3-beta-glucanase	GO:0003824;GO:0005576;GO:0044464;GO:0008152;GO:0071840;GO:0009987
gene0061	Scaffold2	Y_1_DNA	hypothetical protein	GO:0003824
gene0062	Scaffold2	Y_1_DNA	hypothetical protein	GO:0003824
gene0064	Scaffold2	Y_1_DNA	hypothetical protein	GO:0005488;GO:0003824;GO:0031974;GO:0044422;GO:0044464;GO:0065007;GO:0071840;GO:0009987;GO:0050896
gene0065	Scaffold2	Y_1_DNA	hypothetical protein	GO:0044425
gene0067	Scaffold2	Y_1_DNA	hypothetical protein	GO:0003824;GO:0008152;GO:0009987
gene0068	Scaffold2	Y_1_DNA	hypothetical protein	GO:0003824
gene0069	Scaffold2	Y_1_DNA	glycosyltransferase family 20 protein	GO:0003824;GO:0008152;GO:0009987
gene0070	Scaffold2	Y_1_DNA	CTD kinase subunit gamma	GO:0032991;GO:0044422;GO:0044464;GO:0065007
gene0071	Scaffold2	Y_1_DNA	hypothetical protein	GO:0005488
gene0072	Scaffold2	Y_1_DNA	hypothetical protein	GO:0005215;GO:0044425
gene0073	Scaffold2	Y_1_DNA	hypothetical protein	GO:0008152;GO:0009987
gene0074	Scaffold2	Y_1_DNA	hypothetical protein	GO:0003824;GO:0008152;GO:0009987
gene0076	Scaffold2	Y_1_DNA	hypothetical protein	GO:0005488;GO:0003824;GO:0032991;GO:0044422;GO:0044464;GO:0065007;GO:0008152;GO:0071840;GO:0009987;GO:0050896
gene0078	Scaffold2	Y_1_DNA	hypothetical protein	GO:0043226;GO:0044464;GO:0008152;GO:0009987
gene0079	Scaffold2	Y_1_DNA	hypothetical protein	GO:0003824;GO:0032991;GO:0043226;GO:0044464;GO:0008152;GO:0009987
gene0080	Scaffold2	Y_1_DNA	hypothetical protein	GO:0032991;GO:0044422;GO:0043226;GO:0044464;GO:0008152;GO:0009987
gene0081	Scaffold2	Y_1_DNA	Prefoldin subunit 5	GO:0005488;GO:0032991;GO:0044464;GO:0065007;GO:0071840;GO:0009987
gene0082	Scaffold2	Y_1_DNA	hypothetical protein	GO:0005488;GO:0003824;GO:0008152;GO:0009987
gene0084	Scaffold2	Y_1_DNA	hypothetical protein	GO:0044425
gene0085	Scaffold2	Y_1_DNA	hypothetical protein	GO:0005215;GO:0044425
gene0087	Scaffold2	Y_1_DNA	hypothetical protein	GO:0005215;GO:0044425;GO:0051179
gene0088	Scaffold2	Y_1_DNA	hypothetical protein	GO:0005215;GO:0044425
gene0090	Scaffold2	Y_1_DNA	hypothetical protein	GO:0005215;GO:0044425
gene0092	Scaffold3	Y_1_DNA	hypothetical protein	GO:0005488;GO:0003824;GO:0008152;GO:0009987
gene0093	Scaffold3	Y_1_DNA	hypothetical protein	GO:0043226;GO:0044464;GO:0071840
gene0095	Scaffold3	Y_1_DNA	hypothetical protein	GO:0005215;GO:0044425
gene0097	Scaffold3	Y_1_DNA	hypothetical protein	GO:0044425
gene0098	Scaffold3	Y_1_DNA	hypothetical protein	GO:0098772;GO:0005488;GO:0032991;GO:0043226;GO:0044464;GO:0065007
gene0099	Scaffold3	Y_1_DNA	Translation initiation factor RLI1	GO:0005488;GO:0003824;GO:0032991;GO:0043226;GO:0044464;GO:0065007;GO:0071840;GO:0009987;GO:0051179
gene0100	Scaffold3	Y_1_DNA	hypothetical protein	GO:0003824;GO:0008152;GO:0009987
gene0101	Scaffold3	Y_1_DNA	hypothetical protein	GO:0044425;GO:0016020;GO:0044464
gene0103	Scaffold3	Y_1_DNA	hypothetical protein	GO:0005488;GO:0032991;GO:0044422;GO:0043226;GO:0044464;GO:0065007;GO:0008152;GO:0071840;GO:0009987;GO:0050896
gene0105	Scaffold3	Y_1_DNA	hypothetical protein	GO:0005488
gene0106	Scaffold3	Y_1_DNA	hypothetical protein	GO:0032991;GO:0008152;GO:0009987
gene0107	Scaffold3	Y_1_DNA	hypothetical protein	GO:0005488;GO:0003824;GO:0044425;GO:0008152;GO:0009987
gene0108	Scaffold3	Y_1_DNA	hypothetical protein	GO:0005488;GO:0032991;GO:0044422;GO:0044464;GO:0065007;GO:0071840;GO:0009987
gene0109	Scaffold3	Y_1_DNA	Structural maintenance of chromosomes protein	GO:0005488;GO:0003824;GO:0032991;GO:0044422;GO:0043226;GO:0044464;GO:0071840;GO:0009987
gene0110	Scaffold3	Y_1_DNA	hypothetical protein	GO:0005488;GO:0032991;GO:0044422;GO:0044464;GO:0008152;GO:0009987
gene0111	Scaffold3	Y_1_DNA	hypothetical protein	GO:0005488;GO:0032991;GO:0044422;GO:0044464;GO:0008152;GO:0009987
gene0113	Scaffold3	Y_1_DNA	hypothetical protein	GO:0044425;GO:0008152;GO:0009987
gene0114	Scaffold3	Y_1_DNA	hypothetical protein	GO:0005215;GO:0044425;GO:0016020;GO:0044464;GO:0051179
gene0115	Scaffold3	Y_1_DNA	hypothetical protein	GO:0016209;GO:0005488;GO:0003824;GO:0008152;GO:0009987;GO:0050896
gene0117	Scaffold3	Y_1_DNA	hypothetical protein	GO:0044425
gene0118	Scaffold3	Y_1_DNA	hypothetical protein	GO:0003824;GO:0044425;GO:0044422;GO:0044464;GO:0009987
gene0119	Scaffold3	Y_1_DNA	glycosyltransferase family 35 protein	GO:0005488;GO:0003824;GO:0044464;GO:0008152;GO:0009987
gene0120	Scaffold3	Y_1_DNA	hypothetical protein	GO:0005488;GO:0003824;GO:0032991;GO:0044422;GO:0043226;GO:0044464;GO:0065007;GO:0008152;GO:0071840;GO:0009987;GO:0050896
gene0121	Scaffold4	Y_1_DNA	hypothetical protein	GO:0005488;GO:0003824;GO:0044425;GO:0044422;GO:0043226;GO:0044464;GO:0065007;GO:0008152;GO:0071840;GO:0009987;GO:0050896
gene0128	Scaffold4	Y_1_DNA	hypothetical protein	GO:0005488;GO:0032991;GO:0044422;GO:0044464;GO:0065007;GO:0071840;GO:0009987
gene0129	Scaffold4	Y_1_DNA	hypothetical protein	GO:0005623;GO:0044425;GO:0065007;GO:0009987;GO:0040007;GO:0051179
gene0130	Scaffold4	Y_1_DNA	hypothetical protein	GO:0005488;GO:0032991;GO:0044422;GO:0043226;GO:0044464;GO:0065007;GO:0008152;GO:0071840;GO:0009987
gene0131	Scaffold4	Y_1_DNA	hypothetical protein	GO:0140104;GO:0005488;GO:0032991;GO:0044422;GO:0043226;GO:0044464;GO:0065007;GO:0051179
gene0133	Scaffold4	Y_1_DNA	glycosyltransferase family 58 protein	GO:0003824;GO:0044425;GO:0044422;GO:0044464;GO:0008152;GO:0009987
gene0135	Scaffold4	Y_1_DNA	hypothetical protein	GO:0005215;GO:0044425
gene0136	Scaffold4	Y_1_DNA	hypothetical protein	GO:0044425
gene0138	Scaffold4	Y_1_DNA	hypothetical protein	GO:0005198;GO:0032991;GO:0044422;GO:0044464
gene0139	Scaffold4	Y_1_DNA	hypothetical protein	GO:0016209;GO:0005488;GO:0003824;GO:0031974;GO:0044422;GO:0044464;GO:0008152;GO:0009987;GO:0050896
gene0141	Scaffold4	Y_1_DNA	hypothetical protein	GO:0005488;GO:0003824;GO:0044425;GO:0044422;GO:0016020;GO:0044464
gene0142	Scaffold4	Y_1_DNA	hypothetical protein	GO:0005215;GO:0044425
gene0143	Scaffold4	Y_1_DNA	hypothetical protein	GO:0005215;GO:0005623;GO:0044425;GO:0044422;GO:0043226;GO:0044464;GO:0065007;GO:0009987
gene0145	Scaffold4	Y_1_DNA	hypothetical protein	GO:0005488;GO:0003824;GO:0044422;GO:0043226;GO:0044464;GO:0065007;GO:0008152;GO:0009987
gene0147	Scaffold5	Y_1_DNA	hypothetical protein	GO:0140110;GO:0005488;GO:0044422;GO:0043226;GO:0044464;GO:0065007;GO:0008152;GO:0071840;GO:0009987;GO:0051179;GO:0050896
gene0148	Scaffold5	Y_1_DNA	hypothetical protein	GO:0044425
gene0149	Scaffold5	Y_1_DNA	hypothetical protein	GO:0140104;GO:0005488;GO:0003824;GO:0031974;GO:0005623;GO:0044422;GO:0043226;GO:0044464;GO:0065007;GO:0008152;GO:0071840;GO:0009987;GO:0050896
gene0150	Scaffold5	Y_1_DNA	hypothetical protein	GO:0005488;GO:0003824;GO:0032991;GO:0044422;GO:0044464;GO:0071840;GO:0009987;GO:0051179
gene0151	Scaffold5	Y_1_DNA	hypothetical protein	GO:0003824;GO:0008152;GO:0009987
gene0152	Scaffold5	Y_1_DNA	hypothetical protein	GO:0044464;GO:0071840;GO:0009987;GO:0051179
gene0153	Scaffold5	Y_1_DNA	hypothetical protein	GO:0044464;GO:0008152;GO:0009987
gene0155	Scaffold5	Y_1_DNA	hypothetical protein	GO:0005488
gene0156	Scaffold5	Y_1_DNA	hypothetical protein	GO:0005488;GO:0003824
gene0157	Scaffold5	Y_1_DNA	hypothetical protein	GO:0003824
gene0159	Scaffold5	Y_1_DNA	hypothetical protein	GO:0003824
gene0160	Scaffold5	Y_1_DNA	hypothetical protein	GO:0005488;GO:0003824;GO:0032991;GO:0044464;GO:0008152;GO:0009987;GO:0050896
gene0161	Scaffold5	Y_1_DNA	hypothetical protein	GO:0044425
gene0162	Scaffold5	Y_1_DNA	hypothetical protein	GO:0005488;GO:0003824;GO:0044464;GO:0008152;GO:0009987
gene0163	Scaffold5	Y_1_DNA	hypothetical protein	GO:0140110;GO:0005488;GO:0043226;GO:0044464
gene0165	Scaffold5	Y_1_DNA	hypothetical protein	GO:0005488;GO:0003824;GO:0032991;GO:0044422;GO:0043226;GO:0044464;GO:0065007;GO:0008152;GO:0022414;GO:0071840;GO:0009987;GO:0050896
gene0166	Scaffold5	Y_1_DNA	hypothetical protein	GO:0005488
gene0167	Scaffold5	Y_1_DNA	hypothetical protein	GO:0005215;GO:0005488;GO:0003824;GO:0032991;GO:0044425;GO:0044422;GO:0043226;GO:0016020;GO:0044464;GO:0065007;GO:0008152;GO:0009987
gene0168	Scaffold5	Y_1_DNA	hypothetical protein	GO:0005488
gene0169	Scaffold5	Y_1_DNA	hypothetical protein	GO:0005488;GO:0003824;GO:0032991;GO:0044425;GO:0043226;GO:0044464;GO:0008152;GO:0009987
gene0170	Scaffold5	Y_1_DNA	hypothetical protein	GO:0045182;GO:0003824;GO:0032991;GO:0044425;GO:0044422;GO:0043226;GO:0044464;GO:0065007
gene0171	Scaffold5	Y_1_DNA	hypothetical protein	GO:0003824;GO:0008152;GO:0009987
gene0172	Scaffold5	Y_1_DNA	hypothetical protein	GO:0003824;GO:0008152;GO:0009987
gene0173	Scaffold5	Y_1_DNA	hypothetical protein	GO:0044425
gene0174	Scaffold5	Y_1_DNA	hypothetical protein	GO:0005488;GO:0003824;GO:0032991;GO:0044422;GO:0043226;GO:0044464;GO:0065007;GO:0008152;GO:0022414;GO:0071840;GO:0009987;GO:0050896
gene0176	Scaffold5	Y_1_DNA	hypothetical protein	GO:0003824
gene0177	Scaffold5	Y_1_DNA	hypothetical protein	GO:0032991;GO:0044422;GO:0044464;GO:0099080;GO:0009987
gene0179	Scaffold6	Y_1_DNA	hypothetical protein	GO:0005488;GO:0032991;GO:0044422;GO:0043226;GO:0044464;GO:0099080;GO:0065007;GO:0022414;GO:0071840;GO:0009987
gene0180	Scaffold6	Y_1_DNA	hypothetical protein	GO:0003824;GO:0032991;GO:0044464;GO:0008152;GO:0009987
gene0181	Scaffold6	Y_1_DNA	hypothetical protein	GO:0098772;GO:0003824;GO:0032991;GO:0044422;GO:0043226;GO:0044217;GO:0044464;GO:0065007;GO:0008152;GO:0009987
gene0182	Scaffold6	Y_1_DNA	hypothetical protein	GO:0005488;GO:0003824;GO:0032991;GO:0008152;GO:0009987
gene0183	Scaffold6	Y_1_DNA	hypothetical protein	GO:0032991;GO:0044422;GO:0044464;GO:0051179
gene0184	Scaffold6	Y_1_DNA	hypothetical protein	GO:0005488;GO:0032991;GO:0044464;GO:0009987
gene0185	Scaffold6	Y_1_DNA	hypothetical protein	GO:0005488;GO:0032991;GO:0044422;GO:0043226;GO:0044464;GO:0008152;GO:0009987;GO:0051179
gene0187	Scaffold6	Y_1_DNA	hypothetical protein	GO:0003824;GO:0044425
gene0188	Scaffold6	Y_1_DNA	Lariat debranching enzyme	GO:0003824;GO:0008152;GO:0009987;GO:0040007
gene0189	Scaffold6	Y_1_DNA	hypothetical protein	GO:0005488;GO:0003824;GO:0044422;GO:0016020;GO:0044464;GO:0008152;GO:0009987
gene0190	Scaffold6	Y_1_DNA	hypothetical protein	GO:0005488;GO:0003824;GO:0044422;GO:0044464;GO:0008152;GO:0009987
gene0191	Scaffold6	Y_1_DNA	hypothetical protein	GO:0005215;GO:0005488;GO:0003824;GO:0032991;GO:0044425;GO:0044422;GO:0016020;GO:0044464;GO:0065007;GO:0008152;GO:0071840;GO:0009987;GO:0051179
gene0192	Scaffold6	Y_1_DNA	hypothetical protein	GO:0032991;GO:0044425;GO:0044422;GO:0043226;GO:0016020;GO:0044464;GO:0071840;GO:0009987;GO:0051179;GO:0050896
gene0193	Scaffold6	Y_1_DNA	hypothetical protein	GO:0032991;GO:0044422;GO:0043226;GO:0044464;GO:0008152;GO:0009987
gene0194	Scaffold6	Y_1_DNA	hypothetical protein	GO:0005215;GO:0044425
gene0195	Scaffold6	Y_1_DNA	hypothetical protein	GO:0032991;GO:0008152;GO:0071840;GO:0009987
gene0196	Scaffold6	Y_1_DNA	hypothetical protein	GO:0005488;GO:0003824;GO:0044464;GO:0008152;GO:0009987
gene0197	Scaffold6	Y_1_DNA	hypothetical protein	GO:0005488;GO:0003824;GO:0044464;GO:0008152;GO:0009987
gene0198	Scaffold6	Y_1_DNA	hypothetical protein	GO:0005198;GO:0003824;GO:0032991;GO:0044422;GO:0044464;GO:0008152;GO:0009987
gene0199	Scaffold6	Y_1_DNA	hypothetical protein	GO:0005488;GO:0003824;GO:0032991;GO:0044422;GO:0044464;GO:0009987
gene0200	Scaffold6	Y_1_DNA	AMP deaminase 2	GO:0003824;GO:0008152;GO:0009987
gene0201	Scaffold6	Y_1_DNA	hypothetical protein	GO:0003824;GO:0008152;GO:0009987
gene0202	Scaffold6	Y_1_DNA	hypothetical protein	GO:0003824;GO:0008152;GO:0009987
gene0203	Scaffold6	Y_1_DNA	hypothetical protein	GO:0065007;GO:0009987
gene0204	Scaffold6	Y_1_DNA	hypothetical protein	GO:0016020;GO:0044464
gene0205	Scaffold6	Y_1_DNA	hypothetical protein	GO:0005488;GO:0003824;GO:0032991;GO:0044422;GO:0043226;GO:0044464;GO:0008152;GO:0009987
gene0206	Scaffold6	Y_1_DNA	hypothetical protein	GO:0003824;GO:0043226;GO:0044464;GO:0008152;GO:0009987
gene0207	Scaffold6	Y_1_DNA	hypothetical protein	GO:0044425;GO:0044422;GO:0043226;GO:0016020;GO:0044464;GO:0051179
gene0208	Scaffold6	Y_1_DNA	hypothetical protein	GO:0032991;GO:0044422;GO:0044464;GO:0065007;GO:0008152;GO:0009987
gene0209	Scaffold6	Y_1_DNA	hypothetical protein	GO:0005215;GO:0005488;GO:0003824;GO:0032991;GO:0005623;GO:0043226;GO:0044464;GO:0065007;GO:0008152;GO:0009987
gene0210	Scaffold6	Y_1_DNA	hypothetical protein	GO:0044425
gene0211	Scaffold6	Y_1_DNA	hypothetical protein	GO:0005488
gene0212	Scaffold7	Y_1_DNA	hypothetical protein	GO:0044425
gene0213	Scaffold7	Y_1_DNA	hypothetical protein	GO:0005198;GO:0005488;GO:0060089;GO:0032991;GO:0044425;GO:0016020;GO:0044464;GO:0065007;GO:0009987;GO:0050896
gene0214	Scaffold7	Y_1_DNA	hypothetical protein	GO:0005198;GO:0032991;GO:0043226;GO:0044464;GO:0008152;GO:0009987
gene0215	Scaffold7	Y_1_DNA	hypothetical protein	GO:0005488;GO:0003824;GO:0044464;GO:0008152;GO:0009987
gene0216	Scaffold7	Y_1_DNA	hypothetical protein	GO:0005488;GO:0044425;GO:0044422;GO:0016020;GO:0044464;GO:0065007;GO:0008152;GO:0071840;GO:0009987
gene0217	Scaffold7	Y_1_DNA	hypothetical protein	GO:0005198;GO:0032991;GO:0043226;GO:0044464;GO:0008152;GO:0009987
gene0218	Scaffold7	Y_1_DNA	hypothetical protein	GO:0140110;GO:0032991;GO:0044422;GO:0044464;GO:0065007;GO:0071840;GO:0009987
gene0219	Scaffold7	Y_1_DNA	hypothetical protein	GO:0044425
gene0220	Scaffold7	Y_1_DNA	hypothetical protein	GO:0005488;GO:0032991;GO:0043226;GO:0044464;GO:0065007;GO:0071840;GO:0009987
gene0221	Scaffold7	Y_1_DNA	hypothetical protein	GO:0003824;GO:0044425
gene0223	Scaffold7	Y_1_DNA	hypothetical protein	GO:0008152
gene0224	Scaffold7	Y_1_DNA	hypothetical protein	GO:0008152
gene0225	Scaffold7	Y_1_DNA	hypothetical protein	GO:0003824;GO:0008152
gene0226	Scaffold7	Y_1_DNA	hypothetical protein	GO:0005488;GO:0065007;GO:0008152;GO:0009987
gene0227	Scaffold7	Y_1_DNA	hypothetical protein	GO:0003824;GO:0044425
gene0228	Scaffold7	Y_1_DNA	hypothetical protein	GO:0005215;GO:0044425;GO:0044422;GO:0016020;GO:0044464
gene0230	Scaffold7	Y_1_DNA	hypothetical protein	GO:0005488
gene0231	Scaffold7	Y_1_DNA	hypothetical protein	GO:0044425
gene0232	Scaffold7	Y_1_DNA	hypothetical protein	GO:0005198;GO:0032991;GO:0043226;GO:0044464;GO:0008152;GO:0009987
gene0233	Scaffold7	Y_1_DNA	hypothetical protein	GO:0005488;GO:0003824;GO:0043226;GO:0044464;GO:0065007;GO:0008152;GO:0009987
gene0234	Scaffold7	Y_1_DNA	hypothetical protein	GO:0003824
gene0235	Scaffold7	Y_1_DNA	hypothetical protein	GO:0003824;GO:0044425;GO:0044422;GO:0016020;GO:0044464;GO:0008152;GO:0009987;GO:0050896
gene0236	Scaffold7	Y_1_DNA	hypothetical protein	GO:0005198;GO:0044464
gene0237	Scaffold7	Y_1_DNA	hypothetical protein	GO:0005488;GO:0003824;GO:0008152;GO:0009987
gene0238	Scaffold7	Y_1_DNA	hypothetical protein	GO:0003824;GO:0008152;GO:0009987;GO:0050896
gene0239	Scaffold7	Y_1_DNA	hypothetical protein	GO:0005488;GO:0003824;GO:0044425;GO:0044422;GO:0016020;GO:0044464
gene0240	Scaffold7	Y_1_DNA	hypothetical protein	GO:0003824;GO:0008152;GO:0009987
gene0241	Scaffold8	Y_1_DNA	hypothetical protein	GO:0005488;GO:0003824
gene0242	Scaffold8	Y_1_DNA	hypothetical protein	GO:0005488
gene0244	Scaffold8	Y_1_DNA	Dual specificity protein kinase KNS1	GO:0005488;GO:0003824;GO:0043226;GO:0044464;GO:0065007;GO:0008152;GO:0009987
gene0245	Scaffold8	Y_1_DNA	hypothetical protein	GO:0005488;GO:0031974;GO:0044422;GO:0044464;GO:0071840;GO:0009987;GO:0051179
gene0247	Scaffold8	Y_1_DNA	hypothetical protein	GO:0005198;GO:0005488;GO:0032991;GO:0044422;GO:0044464;GO:0051179
gene0248	Scaffold8	Y_1_DNA	hypothetical protein	GO:0005488;GO:0003824;GO:0044425;GO:0043226;GO:0044464;GO:0065007;GO:0008152;GO:0009987
gene0249	Scaffold8	Y_1_DNA	5'-3' exoribonuclease 1	GO:0005488;GO:0003824;GO:0044464;GO:0065007;GO:0008152;GO:0009987
gene0251	Scaffold8	Y_1_DNA	hypothetical protein	GO:0003824;GO:0008152;GO:0009987;GO:0050896
gene0252	Scaffold8	Y_1_DNA	hypothetical protein	GO:0005215;GO:0044425
gene0253	Scaffold8	Y_1_DNA	hypothetical protein	GO:0005488;GO:0003824;GO:0044425
gene0254	Scaffold8	Y_1_DNA	hypothetical protein	GO:0005488;GO:0043226;GO:0044464;GO:0008152;GO:0009987
gene0255	Scaffold8	Y_1_DNA	hypothetical protein	GO:0032991;GO:0043226;GO:0044464
gene0256	Scaffold8	Y_1_DNA	hypothetical protein	GO:0044422;GO:0043226;GO:0044464;GO:0008152;GO:0009987
gene0258	Scaffold8	Y_1_DNA	hypothetical protein	GO:0098772;GO:0005488;GO:0032991;GO:0044422;GO:0044464;GO:0065007
gene0259	Scaffold8	Y_1_DNA	hypothetical protein	GO:0044425
gene0261	Scaffold8	Y_1_DNA	hypothetical protein	GO:0032991;GO:0044422;GO:0044464;GO:0051179
gene0262	Scaffold8	Y_1_DNA	hypothetical protein	GO:0003824;GO:0008152
gene0263	Scaffold8	Y_1_DNA	hypothetical protein	GO:0005215;GO:0003824;GO:0044425
gene0264	Scaffold8	Y_1_DNA	hypothetical protein	GO:0005488;GO:0032991;GO:0044425;GO:0044422;GO:0044464;GO:0051179
gene0266	Scaffold8	Y_1_DNA	putative 6-phosphofructose-2-kinase	GO:0005488;GO:0003824;GO:0008152;GO:0009987
gene0267	Scaffold8	Y_1_DNA	hypothetical protein	GO:0005215;GO:0044425
gene0268	Scaffold8	Y_1_DNA	hypothetical protein	GO:0098772;GO:0003824;GO:0032991;GO:0044422;GO:0044464;GO:0065007;GO:0008152;GO:0009987;GO:0051179
gene0269	Scaffold8	Y_1_DNA	glycosyltransferase family 4 protein	GO:0003824;GO:0044425;GO:0044422;GO:0016020;GO:0044464;GO:0008152;GO:0009987
gene0270	Scaffold8	Y_1_DNA	Phosphatidylinositol 4,5-bisphosphate effector protein	GO:0005488;GO:0032991;GO:0044464;GO:0065007;GO:0071840;GO:0009987;GO:0051179
gene0271	Scaffold9	Y_1_DNA	hypothetical protein	GO:0005488;GO:0003824;GO:0008152
gene0272	Scaffold9	Y_1_DNA	hypothetical protein	GO:0005488;GO:0003824
gene0273	Scaffold9	Y_1_DNA	hypothetical protein	GO:0003824;GO:0032991;GO:0043226;GO:0044464
gene0274	Scaffold9	Y_1_DNA	hypothetical protein	GO:0005488;GO:0003824;GO:0008152;GO:0009987
gene0275	Scaffold9	Y_1_DNA	hypothetical protein	GO:0003824;GO:0032991;GO:0044422;GO:0044464;GO:0065007;GO:0071840;GO:0009987
gene0276	Scaffold9	Y_1_DNA	hypothetical protein	GO:0005488;GO:0044422;GO:0044464;GO:0065007;GO:0071840;GO:0009987;GO:0032502;GO:0051179
gene0277	Scaffold9	Y_1_DNA	hypothetical protein	GO:0005198;GO:0005488;GO:0032991;GO:0044422;GO:0044464;GO:0008152;GO:0009987
gene0278	Scaffold9	Y_1_DNA	hypothetical protein	GO:0003824;GO:0032991;GO:0044422;GO:0044464;GO:0065007
gene0279	Scaffold9	Y_1_DNA	hypothetical protein	GO:0005488;GO:0003824;GO:0032991;GO:0044422;GO:0044464;GO:0065007;GO:0071840;GO:0009987
gene0280	Scaffold9	Y_1_DNA	hypothetical protein	GO:0044425
gene0281	Scaffold9	Y_1_DNA	hypothetical protein	GO:0003824
gene0282	Scaffold9	Y_1_DNA	hypothetical protein	GO:0005488;GO:0032991;GO:0044464;GO:0008152;GO:0009987
gene0283	Scaffold9	Y_1_DNA	hypothetical protein	GO:0005488;GO:0032991;GO:0044422;GO:0044464;GO:0008152;GO:0071840;GO:0009987;GO:0050896
gene0284	Scaffold9	Y_1_DNA	hypothetical protein	GO:0043226;GO:0044464;GO:0008152;GO:0009987;GO:0050896
gene0285	Scaffold9	Y_1_DNA	hypothetical protein	GO:0005488;GO:0065007;GO:0071840;GO:0009987
gene0286	Scaffold9	Y_1_DNA	Telomerase reverse transcriptase	GO:0005488;GO:0003824;GO:0044422;GO:0043226;GO:0044464
gene0287	Scaffold9	Y_1_DNA	hypothetical protein	GO:0003824;GO:0008152;GO:0009987
gene0289	Scaffold9	Y_1_DNA	hypothetical protein	GO:0003824;GO:0032991;GO:0044422;GO:0043226;GO:0044464;GO:0065007;GO:0008152;GO:0071840;GO:0009987;GO:0050896
gene0290	Scaffold9	Y_1_DNA	hypothetical protein	GO:0098772;GO:0005488;GO:0032991;GO:0044464;GO:0065007;GO:0008152
gene0291	Scaffold9	Y_1_DNA	hypothetical protein	GO:0140110;GO:0005488;GO:0043226;GO:0044464
gene0292	Scaffold9	Y_1_DNA	hypothetical protein	GO:0003824;GO:0032991;GO:0044422;GO:0044464;GO:0065007;GO:0008152;GO:0071840;GO:0009987
gene0293	Scaffold9	Y_1_DNA	hypothetical protein	GO:0005488
gene0296	Scaffold9	Y_1_DNA	hypothetical protein	GO:0005488;GO:0008152;GO:0009987
gene0297	Scaffold9	Y_1_DNA	hypothetical protein	GO:0005488;GO:0008152;GO:0009987
gene0298	Scaffold9	Y_1_DNA	hypothetical protein	GO:0005488;GO:0043226;GO:0044464;GO:0065007;GO:0008152;GO:0009987
gene0299	Scaffold9	Y_1_DNA	hypothetical protein	GO:0003824;GO:0032991;GO:0043226;GO:0044464;GO:0065007;GO:0008152;GO:0009987
gene0301	Scaffold10	Y_1_DNA	hypothetical protein	GO:0005488;GO:0003824;GO:0008152
gene0302	Scaffold10	Y_1_DNA	hypothetical protein	GO:0003824;GO:0031974;GO:0044422;GO:0044464;GO:0008152;GO:0009987;GO:0050896
gene0304	Scaffold10	Y_1_DNA	Gastric triacylglycerol lipase	GO:0003824;GO:0044425;GO:0008152
gene0305	Scaffold10	Y_1_DNA	hypothetical protein	GO:0044425
gene0306	Scaffold10	Y_1_DNA	hypothetical protein	GO:0003824;GO:0044425
gene0307	Scaffold10	Y_1_DNA	hypothetical protein	GO:0005488;GO:0003824;GO:0044425
gene0308	Scaffold10	Y_1_DNA	hypothetical protein	GO:0065007;GO:0009987
gene0309	Scaffold10	Y_1_DNA	hypothetical protein	GO:0003824;GO:0032991;GO:0005623;GO:0043226;GO:0044464;GO:0008152;GO:0071840;GO:0009987;GO:0050896
gene0310	Scaffold10	Y_1_DNA	hypothetical protein	GO:0003824
gene0312	Scaffold10	Y_1_DNA	hypothetical protein	GO:0003824
gene0313	Scaffold10	Y_1_DNA	Aldo-keto reductase family 1 member	GO:0003824
gene0314	Scaffold10	Y_1_DNA	hypothetical protein	GO:0005215;GO:0044425;GO:0044422;GO:0016020;GO:0044464;GO:0051179
gene0315	Scaffold10	Y_1_DNA	hypothetical protein	GO:0005488;GO:0003824;GO:0043226;GO:0044464;GO:0008152;GO:0009987
gene0316	Scaffold10	Y_1_DNA	hypothetical protein	GO:0032991;GO:0044422;GO:0043226;GO:0044464;GO:0008152;GO:0009987;GO:0050896
gene0317	Scaffold10	Y_1_DNA	hypothetical protein	GO:0005488;GO:0003824;GO:0032991;GO:0044422;GO:0044464;GO:0008152;GO:0022414;GO:0009987;GO:0050896
gene0318	Scaffold10	Y_1_DNA	hypothetical protein	GO:0140110;GO:0005488;GO:0043226;GO:0044464
gene0319	Scaffold10	Y_1_DNA	hypothetical protein	GO:0003824
gene0321	Scaffold10	Y_1_DNA	hypothetical protein	GO:0005488;GO:0044425;GO:0044422;GO:0044464;GO:0071840;GO:0009987
gene0322	Scaffold10	Y_1_DNA	hypothetical protein	GO:0003824;GO:0008152;GO:0009987
gene0323	Scaffold10	Y_1_DNA	hypothetical protein	GO:0003824;GO:0008152;GO:0009987
gene0325	Scaffold10	Y_1_DNA	glycosyltransferase family 62 protein	GO:0003824;GO:0032991;GO:0044425;GO:0044422;GO:0044464;GO:0008152;GO:0009987
gene0326	Scaffold10	Y_1_DNA	hypothetical protein	GO:0003824;GO:0008152;GO:0009987
gene0327	Scaffold10	Y_1_DNA	hypothetical protein	GO:0032991;GO:0044422;GO:0044464;GO:0065007;GO:0071840;GO:0009987
gene0328	Scaffold10	Y_1_DNA	hypothetical protein	GO:0044464;GO:0051179
gene0330	Scaffold11	Y_1_DNA	hypothetical protein	GO:0003824;GO:0044425;GO:0044422;GO:0016020;GO:0044464;GO:0008152;GO:0009987
gene0331	Scaffold11	Y_1_DNA	hypothetical protein	GO:0005215;GO:0005488;GO:0003824;GO:0044425;GO:0043226;GO:0016020;GO:0044464;GO:0065007;GO:0051179
gene0332	Scaffold11	Y_1_DNA	hypothetical protein	GO:0005488;GO:0003824;GO:0043226;GO:0044464;GO:0008152;GO:0009987
gene0334	Scaffold11	Y_1_DNA	putative glycosyltransferase	GO:0003824;GO:0032991;GO:0044425;GO:0044422;GO:0044464
gene0335	Scaffold11	Y_1_DNA	hypothetical protein	GO:0005488;GO:0003824;GO:0044425
gene0336	Scaffold11	Y_1_DNA	hypothetical protein	GO:0003824;GO:0044425
gene0337	Scaffold11	Y_1_DNA	hypothetical protein	GO:0005488;GO:0003824;GO:0008152;GO:0009987
gene0338	Scaffold11	Y_1_DNA	hypothetical protein	GO:0003824;GO:0032991;GO:0044464;GO:0008152;GO:0009987
gene0339	Scaffold11	Y_1_DNA	hypothetical protein	GO:0005488;GO:0031974;GO:0044422;GO:0044464;GO:0008152;GO:0009987;GO:0050896
gene0340	Scaffold11	Y_1_DNA	hypothetical protein	GO:0071840;GO:0009987
gene0341	Scaffold11	Y_1_DNA	hypothetical protein	GO:0005215;GO:0044425
gene0342	Scaffold11	Y_1_DNA	hypothetical protein	GO:0005215;GO:0044425
gene0343	Scaffold11	Y_1_DNA	hypothetical protein	GO:0005215;GO:0044425
gene0344	Scaffold11	Y_1_DNA	pH-response regulator protein	GO:0005488;GO:0003824;GO:0032991;GO:0044422;GO:0044464;GO:0071840;GO:0009987
gene0345	Scaffold11	Y_1_DNA	hypothetical protein	GO:0051179
gene0346	Scaffold11	Y_1_DNA	hypothetical protein	GO:0005488;GO:0032991;GO:0044464;GO:0065007
gene0348	Scaffold11	Y_1_DNA	hypothetical protein	GO:0044425
gene0349	Scaffold11	Y_1_DNA	hypothetical protein	GO:0005488;GO:0003824;GO:0008152;GO:0009987
gene0351	Scaffold11	Y_1_DNA	hypothetical protein	GO:0005488;GO:0003824;GO:0008152;GO:0009987;GO:0050896
gene0352	Scaffold11	Y_1_DNA	Zinc finger protein	GO:0005488
gene0355	Scaffold12	Y_1_DNA	hypothetical protein	GO:0016209;GO:0003824;GO:0043226;GO:0044464
gene0356	Scaffold12	Y_1_DNA	hypothetical protein	GO:0005488;GO:0003824;GO:0008152;GO:0009987
gene0357	Scaffold12	Y_1_DNA	hypothetical protein	GO:0005488
gene0359	Scaffold12	Y_1_DNA	Histone-lysine N-methyltransferase	GO:0003824;GO:0043226;GO:0044464
gene0360	Scaffold12	Y_1_DNA	hypothetical protein	GO:0005198;GO:0032991;GO:0044422;GO:0043226;GO:0044464;GO:0008152;GO:0009987
gene0362	Scaffold12	Y_1_DNA	hypothetical protein	GO:0005488;GO:0003824
gene0363	Scaffold12	Y_1_DNA	succinate dehydrogenase (ubiquinone) membrane anchor subunit	GO:0005215;GO:0032991;GO:0044425;GO:0044422;GO:0016020;GO:0044464;GO:0071840;GO:0009987;GO:0051179;GO:0050896
gene0364	Scaffold12	Y_1_DNA	hypothetical protein	GO:0005488;GO:0003824;GO:0032991;GO:0044425;GO:0044422;GO:0044464;GO:0008152;GO:0009987
gene0365	Scaffold12	Y_1_DNA	hypothetical protein	GO:0098772;GO:0032991;GO:0044464
gene0366	Scaffold12	Y_1_DNA	hypothetical protein	GO:0005198;GO:0005488;GO:0032991;GO:0044422;GO:0044464;GO:0008152;GO:0009987
gene0367	Scaffold12	Y_1_DNA	hypothetical protein	GO:0003824
gene0368	Scaffold12	Y_1_DNA	putative membrane protein	GO:0044425
gene0369	Scaffold12	Y_1_DNA	hypothetical protein	GO:0005488
gene0370	Scaffold12	Y_1_DNA	hypothetical protein	GO:0098772;GO:0005488;GO:0032991;GO:0044425;GO:0044464;GO:0008152;GO:0071840;GO:0009987;GO:0051179
gene0371	Scaffold12	Y_1_DNA	hypothetical protein	GO:0005488;GO:0003824;GO:0032991;GO:0044464;GO:0008152;GO:0009987
gene0372	Scaffold12	Y_1_DNA	hypothetical protein	GO:0005488;GO:0003824;GO:0032991;GO:0005623;GO:0044425;GO:0044464;GO:0065007;GO:0022414;GO:0009987;GO:0032502;GO:0040007
gene0373	Scaffold12	Y_1_DNA	hypothetical protein	GO:0003824;GO:0008152
gene0374	Scaffold12	Y_1_DNA	glycosyltransferase family 39 protein	GO:0003824;GO:0044425;GO:0044422;GO:0016020;GO:0044464;GO:0008152;GO:0009987
gene0375	Scaffold12	Y_1_DNA	hypothetical protein	GO:0005488;GO:0003824;GO:0008152;GO:0009987
gene0376	Scaffold12	Y_1_DNA	hypothetical protein	GO:0005488
gene0377	Scaffold12	Y_1_DNA	hypothetical protein	GO:0098772;GO:0032991;GO:0044422;GO:0044464;GO:0071840;GO:0009987
gene0378	Scaffold12	Y_1_DNA	hypothetical protein	GO:0005198;GO:0005488;GO:0032991;GO:0044422;GO:0016020;GO:0044464;GO:0065007;GO:0008152;GO:0071840;GO:0009987;GO:0051179;GO:0050896
gene0380	Scaffold13	Y_1_DNA	hypothetical protein	GO:0005488;GO:0032991;GO:0044422;GO:0044464
gene0381	Scaffold13	Y_1_DNA	hypothetical protein	GO:0003824;GO:0044422;GO:0043226;GO:0044464;GO:0065007;GO:0008152;GO:0009987;GO:0051179
gene0382	Scaffold13	Y_1_DNA	hypothetical protein	GO:0005488;GO:0032991;GO:0044422;GO:0043226;GO:0044464;GO:0008152;GO:0009987
gene0383	Scaffold13	Y_1_DNA	hypothetical protein	GO:0005215;GO:0044425
gene0384	Scaffold13	Y_1_DNA	hypothetical protein	GO:0044425
gene0386	Scaffold13	Y_1_DNA	hypothetical protein	GO:0005215;GO:0044425;GO:0051179
gene0387	Scaffold13	Y_1_DNA	hypothetical protein	GO:0005215;GO:0044425;GO:0051179
gene0388	Scaffold13	Y_1_DNA	hypothetical protein	GO:0005215;GO:0044425;GO:0044464;GO:0051179
gene0389	Scaffold13	Y_1_DNA	hypothetical protein	GO:0005488;GO:0071840;GO:0009987
gene0390	Scaffold13	Y_1_DNA	hypothetical protein	GO:0098772;GO:0005488
gene0391	Scaffold13	Y_1_DNA	Serine/threonine-protein kinase	GO:0005488;GO:0003824
gene0392	Scaffold13	Y_1_DNA	hypothetical protein	GO:0005488;GO:0032991;GO:0044422;GO:0044464;GO:0065007;GO:0071840;GO:0009987
gene0393	Scaffold13	Y_1_DNA	hypothetical protein	GO:0003824;GO:0044425;GO:0043226;GO:0044464
gene0394	Scaffold13	Y_1_DNA	hypothetical protein	GO:0005488
gene0395	Scaffold13	Y_1_DNA	hypothetical protein	GO:0005198;GO:0005488;GO:0003824;GO:0032991;GO:0044422;GO:0044464;GO:0008152;GO:0071840;GO:0009987;GO:0050896
gene0396	Scaffold13	Y_1_DNA	hypothetical protein	GO:0005488
gene0397	Scaffold13	Y_1_DNA	hypothetical protein	GO:0005488;GO:0003824
gene0398	Scaffold13	Y_1_DNA	hypothetical protein	GO:0044464;GO:0065007;GO:0008152;GO:0009987
gene0399	Scaffold13	Y_1_DNA	hypothetical protein	GO:0005488;GO:0003824
gene0401	Scaffold14	Y_1_DNA	hypothetical protein	GO:0022610
gene0402	Scaffold14	Y_1_DNA	hypothetical protein	GO:0005215;GO:0044425
gene0404	Scaffold14	Y_1_DNA	glycosyltransferase family 32 protein	GO:0003824;GO:0044425
gene0405	Scaffold14	Y_1_DNA	glycosyltransferase family 32 protein	GO:0003824;GO:0044425
gene0406	Scaffold14	Y_1_DNA	glycosyltransferase family 71 protein	GO:0003824;GO:0044425;GO:0008152;GO:0009987
gene0407	Scaffold14	Y_1_DNA	hypothetical protein	GO:0003824;GO:0044425;GO:0044422;GO:0016020;GO:0044464;GO:0008152;GO:0009987;GO:0050896
gene0408	Scaffold14	Y_1_DNA	hypothetical protein	GO:0044425
gene0409	Scaffold14	Y_1_DNA	hypothetical protein	GO:0003824;GO:0044425;GO:0044422;GO:0044464;GO:0008152;GO:0009987
gene0410	Scaffold14	Y_1_DNA	hypothetical protein	GO:0005488;GO:0003824;GO:0044464;GO:0008152;GO:0009987
gene0411	Scaffold14	Y_1_DNA	hypothetical protein	GO:0032991;GO:0044422;GO:0044464
gene0412	Scaffold14	Y_1_DNA	hypothetical protein	GO:0005488
gene0413	Scaffold14	Y_1_DNA	hypothetical protein	GO:0005488;GO:0044422;GO:0044464;GO:0065007;GO:0071840;GO:0009987;GO:0051179
gene0414	Scaffold14	Y_1_DNA	hypothetical protein	GO:0044425
gene0415	Scaffold14	Y_1_DNA	Cysteine-rich secretory protein 3	GO:0005576
gene0417	Scaffold14	Y_1_DNA	hypothetical protein	GO:0003824;GO:0005623;GO:0043226;GO:0044464;GO:0065007;GO:0008152;GO:0009987;GO:0050896
gene0420	Scaffold14	Y_1_DNA	hypothetical protein	GO:0003824
gene0421	Scaffold15	Y_1_DNA	hypothetical protein	GO:0044425;GO:0044422;GO:0016020;GO:0044464;GO:0065007;GO:0071840;GO:0009987
gene0423	Scaffold15	Y_1_DNA	hypothetical protein	GO:0003824;GO:0008152
gene0424	Scaffold15	Y_1_DNA	hypothetical protein	GO:0008152;GO:0071840;GO:0009987
gene0425	Scaffold15	Y_1_DNA	hypothetical protein	GO:0005488;GO:0032991;GO:0043226;GO:0044464;GO:0008152;GO:0009987
gene0426	Scaffold15	Y_1_DNA	hypothetical protein	GO:0003824;GO:0044425;GO:0044422;GO:0016020;GO:0044464;GO:0008152;GO:0009987
gene0427	Scaffold15	Y_1_DNA	hypothetical protein	GO:0003824;GO:0044425;GO:0043226;GO:0044464;GO:0008152;GO:0009987
gene0428	Scaffold15	Y_1_DNA	hypothetical protein	GO:0098772;GO:0005488;GO:0032991;GO:0043226;GO:0044464;GO:0065007;GO:0008152;GO:0071840;GO:0009987;GO:0051179;GO:0050896
gene0429	Scaffold15	Y_1_DNA	hypothetical protein	GO:0005488;GO:0032991;GO:0043226;GO:0044464;GO:0071840;GO:0009987
gene0430	Scaffold15	Y_1_DNA	hypothetical protein	GO:0005488;GO:0003824;GO:0044464;GO:0008152;GO:0009987
gene0436	Scaffold15	Y_1_DNA	hypothetical protein	GO:0005488;GO:0003824;GO:0043226;GO:0044464;GO:0051179
gene0439	Scaffold15	Y_1_DNA	hypothetical protein	GO:0003824;GO:0044464;GO:0009987;GO:0050896
gene0440	Scaffold15	Y_1_DNA	hypothetical protein	GO:0005488;GO:0008152;GO:0009987
gene0441	Scaffold15	Y_1_DNA	hypothetical protein	GO:0005488;GO:0008152;GO:0009987
gene0443	Scaffold16	Y_1_DNA	hypothetical protein	GO:0098772;GO:0044464;GO:0065007;GO:0071840;GO:0009987
gene0444	Scaffold16	Y_1_DNA	hypothetical protein	GO:0044425
gene0447	Scaffold16	Y_1_DNA	PGS1	GO:0005488;GO:0003824;GO:0044422;GO:0043226;GO:0016020;GO:0044464;GO:0008152;GO:0009987
gene0448	Scaffold16	Y_1_DNA	hypothetical protein	GO:0008152;GO:0009987
gene0449	Scaffold16	Y_1_DNA	hypothetical protein	GO:0005198;GO:0032991;GO:0043226;GO:0044464;GO:0008152;GO:0009987
gene0450	Scaffold16	Y_1_DNA	Polyadenylate-binding protein 1	GO:0005488;GO:0032991;GO:0044422;GO:0044464;GO:0065007;GO:0008152;GO:0071840;GO:0009987;GO:0051179
gene0451	Scaffold16	Y_1_DNA	hypothetical protein	GO:0044425
gene0452	Scaffold16	Y_1_DNA	Bud site selection protein	GO:0098772;GO:0005488
gene0453	Scaffold16	Y_1_DNA	hypothetical protein	GO:0032991;GO:0044422;GO:0044464;GO:0008152;GO:0071840;GO:0009987
gene0454	Scaffold16	Y_1_DNA	hypothetical protein	GO:0005215;GO:0044425;GO:0043226;GO:0044464
gene0455	Scaffold16	Y_1_DNA	hypothetical protein	GO:0005488;GO:0003824;GO:0008152;GO:0071840;GO:0009987
gene0456	Scaffold16	Y_1_DNA	hypothetical protein	GO:0005488;GO:0003824;GO:0044464;GO:0008152;GO:0009987
gene0457	Scaffold16	Y_1_DNA	hypothetical protein	GO:0005488;GO:0032991;GO:0044422;GO:0043226;GO:0044464;GO:0008152;GO:0009987
gene0458	Scaffold16	Y_1_DNA	hypothetical protein	GO:0140110;GO:0005488
gene0459	Scaffold16	Y_1_DNA	hypothetical protein	GO:0065007
gene0460	Scaffold16	Y_1_DNA	Proline-rich protein LAS17	GO:0005488
gene0461	Scaffold16	Y_1_DNA	hypothetical protein	GO:0005488;GO:0032991;GO:0044422;GO:0043226;GO:0044464;GO:0008152;GO:0009987;GO:0051179;GO:0050896
gene0462	Scaffold16	Y_1_DNA	hypothetical protein	GO:0005488;GO:0003824;GO:0032991;GO:0044422;GO:0044464;GO:0008152;GO:0009987
gene0463	Scaffold16	Y_1_DNA	hypothetical protein	GO:0005215;GO:0003824;GO:0032991;GO:0005623;GO:0044425;GO:0044422;GO:0016020;GO:0044464;GO:0065007;GO:0008152;GO:0071840;GO:0009987
gene0464	Scaffold17	Y_1_DNA	hypothetical protein	GO:0044425
gene0465	Scaffold17	Y_1_DNA	hypothetical protein	GO:0044425
gene0466	Scaffold17	Y_1_DNA	hypothetical protein	GO:0003824;GO:0065007;GO:0008152;GO:0009987
gene0467	Scaffold17	Y_1_DNA	hypothetical protein	GO:0032991;GO:0044422;GO:0044464;GO:0051179
gene0468	Scaffold17	Y_1_DNA	hypothetical protein	GO:0003824
gene0469	Scaffold17	Y_1_DNA	hypothetical protein	GO:0044464;GO:0022414;GO:0071840;GO:0009987;GO:0032502;GO:0040007
gene0470	Scaffold17	Y_1_DNA	putative transporter SEO1	GO:0005215;GO:0044425
gene0471	Scaffold17	Y_1_DNA	hypothetical protein	GO:0005198;GO:0032991;GO:0044422;GO:0044464
gene0472	Scaffold17	Y_1_DNA	hypothetical protein	GO:0003824;GO:0008152;GO:0009987
gene0473	Scaffold17	Y_1_DNA	hypothetical protein	GO:0005488;GO:0032991;GO:0043226;GO:0044464;GO:0065007;GO:0008152;GO:0009987
gene0474	Scaffold17	Y_1_DNA	glycosyltransferase family 39 protein	GO:0003824;GO:0044425;GO:0008152;GO:0009987
gene0475	Scaffold17	Y_1_DNA	hypothetical protein	GO:0140110;GO:0032991;GO:0044422;GO:0044464;GO:0065007
gene0477	Scaffold17	Y_1_DNA	hypothetical protein	GO:0005198;GO:0032991;GO:0044425;GO:0044422;GO:0043226;GO:0044464;GO:0065007;GO:0071840;GO:0009987;GO:0051179
gene0478	Scaffold17	Y_1_DNA	hypothetical protein	GO:0005488;GO:0003824;GO:0032991;GO:0044425;GO:0044422;GO:0044464;GO:0008152;GO:0071840;GO:0009987;GO:0051179
gene0479	Scaffold17	Y_1_DNA	hypothetical protein	GO:0005215;GO:0005488;GO:0003824;GO:0044425;GO:0016020;GO:0044464;GO:0051179
gene0480	Scaffold18	Y_1_DNA	hypothetical protein	GO:0044425
gene0481	Scaffold18	Y_1_DNA	hypothetical protein	GO:0044425
gene0482	Scaffold18	Y_1_DNA	hypothetical protein	GO:0003824;GO:0065007;GO:0008152;GO:0009987
gene0483	Scaffold18	Y_1_DNA	hypothetical protein	GO:0032991;GO:0044422;GO:0044464;GO:0051179
gene0484	Scaffold18	Y_1_DNA	hypothetical protein	GO:0003824
gene0485	Scaffold18	Y_1_DNA	hypothetical protein	GO:0044464;GO:0022414;GO:0071840;GO:0009987;GO:0032502;GO:0040007
gene0486	Scaffold18	Y_1_DNA	putative transporter SEO1	GO:0005215;GO:0044425
gene0487	Scaffold18	Y_1_DNA	hypothetical protein	GO:0005198;GO:0032991;GO:0044422;GO:0044464
gene0488	Scaffold18	Y_1_DNA	hypothetical protein	GO:0003824;GO:0008152;GO:0009987
gene0489	Scaffold18	Y_1_DNA	hypothetical protein	GO:0005488;GO:0032991;GO:0043226;GO:0044464;GO:0065007;GO:0008152;GO:0009987
gene0490	Scaffold18	Y_1_DNA	glycosyltransferase family 39 protein	GO:0003824;GO:0044425;GO:0008152;GO:0009987
gene0491	Scaffold18	Y_1_DNA	hypothetical protein	GO:0140110;GO:0032991;GO:0044422;GO:0044464;GO:0065007
gene0493	Scaffold18	Y_1_DNA	hypothetical protein	GO:0005198;GO:0032991;GO:0044425;GO:0044422;GO:0043226;GO:0044464;GO:0065007;GO:0071840;GO:0009987;GO:0051179
gene0494	Scaffold18	Y_1_DNA	hypothetical protein	GO:0005488;GO:0003824;GO:0032991;GO:0044425;GO:0044422;GO:0044464;GO:0008152;GO:0071840;GO:0009987;GO:0051179
gene0495	Scaffold18	Y_1_DNA	hypothetical protein	GO:0005215;GO:0005488;GO:0003824;GO:0044425;GO:0016020;GO:0044464;GO:0051179
gene0496	Scaffold19	Y_1_DNA	Myosin-2	GO:0005488;GO:0003824;GO:0032991;GO:0044422;GO:0044464
gene0497	Scaffold19	Y_1_DNA	hypothetical protein	GO:0005488;GO:0065007
gene0498	Scaffold19	Y_1_DNA	hypothetical protein	GO:0005488;GO:0003824;GO:0032991;GO:0044422;GO:0044464;GO:0065007;GO:0008152;GO:0071840;GO:0009987;GO:0050896
gene0499	Scaffold19	Y_1_DNA	hypothetical protein	GO:0140110;GO:0032991;GO:0044422;GO:0044464;GO:0065007
gene0501	Scaffold19	Y_1_DNA	hypothetical protein	GO:0005488;GO:0032991;GO:0044422;GO:0043226;GO:0016020;GO:0044464;GO:0051179
gene0502	Scaffold19	Y_1_DNA	hypothetical protein	GO:0005215;GO:0044425;GO:0044422;GO:0043226;GO:0016020;GO:0044464;GO:0008152;GO:0009987;GO:0051179
gene0503	Scaffold19	Y_1_DNA	Geranylgeranyl transferase type-1 subunit beta	GO:0003824;GO:0032991;GO:0044464;GO:0008152;GO:0009987
gene0504	Scaffold19	Y_1_DNA	glycoside hydrolase family 3 protein	GO:0003824;GO:0008152;GO:0009987
gene0505	Scaffold19	Y_1_DNA	glycoside hydrolase family 38 protein	GO:0005488;GO:0003824;GO:0008152
gene0507	Scaffold19	Y_1_DNA	hypothetical protein	GO:0003824;GO:0008152;GO:0009987
gene0508	Scaffold19	Y_1_DNA	hypothetical protein	GO:0005215;GO:0065007;GO:0009987;GO:0050896
gene0509	Scaffold19	Y_1_DNA	hypothetical protein	GO:0032991;GO:0044422;GO:0043226;GO:0044464;GO:0071840;GO:0009987
gene0510	Scaffold20	Y_1_DNA	hypothetical protein	GO:0005488;GO:0003824;GO:0044464;GO:0008152
gene0511	Scaffold20	Y_1_DNA	hypothetical protein	GO:0005215;GO:0044425
gene0512	Scaffold20	Y_1_DNA	hypothetical protein	GO:0005215;GO:0044425
gene0513	Scaffold20	Y_1_DNA	hypothetical protein	GO:0005215;GO:0044425
gene0514	Scaffold20	Y_1_DNA	hypothetical protein	GO:0005488;GO:0032991;GO:0044464;GO:0008152;GO:0071840;GO:0009987
gene0515	Scaffold20	Y_1_DNA	hypothetical protein	GO:0098772;GO:0032991;GO:0044425;GO:0044422;GO:0044464;GO:0065007;GO:0009987
gene0516	Scaffold20	Y_1_DNA	hypothetical protein	GO:0005488;GO:0003824;GO:0008152;GO:0009987
gene0518	Scaffold20	Y_1_DNA	hypothetical protein	GO:0005215;GO:0044425
gene0520	Scaffold20	Y_1_DNA	hypothetical protein	GO:0005215;GO:0044425
gene0521	Scaffold20	Y_1_DNA	hypothetical protein	GO:0005215;GO:0044425
gene0523	Scaffold20	Y_1_DNA	hypothetical protein	GO:0003824
gene0524	Scaffold20	Y_1_DNA	hypothetical protein	GO:0005488;GO:0003824;GO:0032991;GO:0043226;GO:0044464;GO:0008152;GO:0009987
gene0525	Scaffold20	Y_1_DNA	hypothetical protein	GO:0005488;GO:0003824
gene0527	Scaffold20	Y_1_DNA	hypothetical protein	GO:0005488;GO:0003824
gene0528	Scaffold21	Y_1_DNA	hypothetical protein	GO:0005215;GO:0044425
gene0529	Scaffold21	Y_1_DNA	hypothetical protein	GO:0003824;GO:0008152;GO:0009987
gene0530	Scaffold21	Y_1_DNA	hypothetical protein	GO:0005488;GO:0003824;GO:0031974;GO:0044422;GO:0044464;GO:0009987
gene0531	Scaffold21	Y_1_DNA	hypothetical protein	GO:0032991;GO:0044422;GO:0044464;GO:0065007;GO:0008152;GO:0009987
gene0532	Scaffold21	Y_1_DNA	Nuclear transcription factor Y subunit B-8	GO:0140110;GO:0005488;GO:0032991;GO:0044422;GO:0044464;GO:0065007;GO:0071840;GO:0009987;GO:0050896
gene0533	Scaffold21	Y_1_DNA	Importin-8	GO:0140104;GO:0005488;GO:0043226;GO:0044464;GO:0051179
gene0534	Scaffold21	Y_1_DNA	glycosyltransferase family 22 protein	GO:0003824;GO:0044425;GO:0044422;GO:0016020;GO:0044464;GO:0008152;GO:0009987
gene0535	Scaffold21	Y_1_DNA	hypothetical protein	GO:0005488;GO:0003824;GO:0032991;GO:0044464;GO:0065007;GO:0008152;GO:0071840;GO:0009987
gene0536	Scaffold21	Y_1_DNA	hypothetical protein	GO:0044425;GO:0044422;GO:0016020;GO:0044464;GO:0071840;GO:0009987
gene0537	Scaffold21	Y_1_DNA	hypothetical protein	GO:0005488
gene0538	Scaffold21	Y_1_DNA	hypothetical protein	GO:0005488;GO:0003824;GO:0008152;GO:0009987
gene0540	Scaffold21	Y_1_DNA	hypothetical protein	GO:0140110;GO:0005488;GO:0032991;GO:0044425;GO:0044422;GO:0044464;GO:0008152;GO:0071840;GO:0009987;GO:0040007
gene0541	Scaffold21	Y_1_DNA	hypothetical protein	GO:0005488;GO:0044425
gene0542	Scaffold21	Y_1_DNA	hypothetical protein	GO:0003824;GO:0044425
gene0543	Scaffold21	Y_1_DNA	hypothetical protein	GO:0003824;GO:0044425
gene0544	Scaffold21	Y_1_DNA	hypothetical protein	GO:0005488;GO:0003824;GO:0044425;GO:0044422;GO:0016020;GO:0044464;GO:0065007;GO:0008152
gene0545	Scaffold21	Y_1_DNA	hypothetical protein	GO:0003824;GO:0044425
gene0546	Scaffold21	Y_1_DNA	hypothetical protein	GO:0003824;GO:0008152;GO:0009987
gene0547	Scaffold21	Y_1_DNA	hypothetical protein	GO:0140110;GO:0032991;GO:0044425;GO:0044422;GO:0044464;GO:0065007;GO:0051179
gene0548	Scaffold21	Y_1_DNA	hypothetical protein	GO:0003824
gene0549	Scaffold21	Y_1_DNA	putative monooxygenase	GO:0003824
gene0550	Scaffold22	Y_1_DNA	hypothetical protein	GO:0005488;GO:0003824
gene0552	Scaffold22	Y_1_DNA	Ribosome biogenesis protein	GO:0044422;GO:0043226;GO:0044464;GO:0071840
gene0553	Scaffold22	Y_1_DNA	hypothetical protein	GO:0032991;GO:0043226;GO:0044464
gene0554	Scaffold22	Y_1_DNA	D-lactate dehydrogenase	GO:0044422;GO:0043226;GO:0044464;GO:0071840
gene0555	Scaffold22	Y_1_DNA	hypothetical protein	GO:0005488;GO:0003824
gene0556	Scaffold22	Y_1_DNA	hypothetical protein	GO:0005488;GO:0003824;GO:0008152;GO:0009987
gene0557	Scaffold22	Y_1_DNA	hypothetical protein	GO:0005488;GO:0003824;GO:0044464;GO:0008152;GO:0009987
gene0558	Scaffold22	Y_1_DNA	hypothetical protein	GO:0044425
gene0559	Scaffold22	Y_1_DNA	hypothetical protein	GO:0005198;GO:0044422;GO:0043226;GO:0016020;GO:0044464;GO:0051179
gene0562	Scaffold22	Y_1_DNA	hypothetical protein	GO:0044425
gene0563	Scaffold22	Y_1_DNA	hypothetical protein	GO:0003824;GO:0044425;GO:0044422;GO:0016020;GO:0044464;GO:0008152;GO:0009987
gene0564	Scaffold22	Y_1_DNA	hypothetical protein	GO:0003824
gene0566	Scaffold22	Y_1_DNA	hypothetical protein	GO:0005488
gene0567	Scaffold22	Y_1_DNA	hypothetical protein	GO:0098772;GO:0003824;GO:0043226;GO:0044464;GO:0008152;GO:0009987
gene0568	Scaffold22	Y_1_DNA	hypothetical protein	GO:0140104;GO:0005488;GO:0044422;GO:0043226;GO:0044464;GO:0051179
gene0569	Scaffold22	Y_1_DNA	hypothetical protein	GO:0005198;GO:0032991;GO:0044422;GO:0044464;GO:0008152;GO:0009987
gene0570	Scaffold22	Y_1_DNA	hypothetical protein	GO:0005198;GO:0005488;GO:0032991;GO:0044422;GO:0043226;GO:0044464;GO:0008152;GO:0009987
gene0571	Scaffold22	Y_1_DNA	hypothetical protein	GO:0005488;GO:0032991;GO:0044422;GO:0044464;GO:0008152;GO:0071840;GO:0009987
gene0572	Scaffold22	Y_1_DNA	hypothetical protein	GO:0044425
gene0573	Scaffold23	Y_1_DNA	hypothetical protein	GO:0044425
gene0574	Scaffold23	Y_1_DNA	hypothetical protein	GO:0032991;GO:0044422;GO:0044464;GO:0008152;GO:0071840;GO:0009987
gene0575	Scaffold23	Y_1_DNA	hypothetical protein	GO:0032991;GO:0044422;GO:0044464;GO:0008152;GO:0009987;GO:0051179
gene0577	Scaffold23	Y_1_DNA	hypothetical protein	GO:0005623;GO:0065007;GO:0071840;GO:0009987;GO:0051179
gene0578	Scaffold23	Y_1_DNA	hypothetical protein	GO:0003824;GO:0032991;GO:0044422;GO:0044464;GO:0008152;GO:0009987
gene0579	Scaffold23	Y_1_DNA	hypothetical protein	GO:0044425;GO:0051179
gene0581	Scaffold23	Y_1_DNA	hypothetical protein	GO:0005488;GO:0032991;GO:0044422;GO:0043226;GO:0044464;GO:0065007;GO:0008152;GO:0009987
gene0582	Scaffold23	Y_1_DNA	hypothetical protein	GO:0003824;GO:0008152;GO:0009987
gene0584	Scaffold23	Y_1_DNA	hypothetical protein	GO:0005488;GO:0044425;GO:0044422;GO:0043226;GO:0016020;GO:0044464;GO:0051179
gene0585	Scaffold23	Y_1_DNA	hypothetical protein	GO:0005488;GO:0003824;GO:0005623;GO:0065007;GO:0009987
gene0586	Scaffold23	Y_1_DNA	hypothetical protein	GO:0005488;GO:0003824;GO:0032991;GO:0005623;GO:0044422;GO:0043226;GO:0009295;GO:0044464;GO:0065007;GO:0008152;GO:0009987
gene0587	Scaffold23	Y_1_DNA	glycosyltransferase family 2 protein	GO:0003824;GO:0044425;GO:0016020;GO:0044464;GO:0008152;GO:0071840;GO:0009987
gene0588	Scaffold23	Y_1_DNA	hypothetical protein	GO:0005488;GO:0005623;GO:0044425;GO:0044422;GO:0016020;GO:0044464;GO:0065007;GO:0071840;GO:0009987;GO:0051179
gene0589	Scaffold23	Y_1_DNA	hypothetical protein	GO:0005488;GO:0003824;GO:0044464
gene0590	Scaffold23	Y_1_DNA	hypothetical protein	GO:0005488;GO:0032991;GO:0044422;GO:0044464;GO:0008152;GO:0071840;GO:0009987
gene0591	Scaffold23	Y_1_DNA	hypothetical protein	GO:0005488;GO:0003824;GO:0032991;GO:0044422;GO:0043226;GO:0044464;GO:0008152;GO:0009987;GO:0050896
gene0592	Scaffold23	Y_1_DNA	hypothetical protein	GO:0005198;GO:0032991;GO:0043226;GO:0044464;GO:0008152;GO:0009987
gene0594	Scaffold23	Y_1_DNA	hypothetical protein	GO:0005488;GO:0060089;GO:0003824;GO:0032991;GO:0044422;GO:0043226;GO:0044464;GO:0065007;GO:0009987;GO:0040007
gene0595	Scaffold23	Y_1_DNA	hypothetical protein	GO:0005488;GO:0003824;GO:0032991;GO:0044422;GO:0043226;GO:0044464;GO:0008152;GO:0071840;GO:0009987
gene0596	Scaffold23	Y_1_DNA	glycosyltransferase family 32 protein	GO:0003824;GO:0044425
gene0597	Scaffold23	Y_1_DNA	Poly(A) RNA polymerase protein 1	GO:0003824
gene0598	Scaffold23	Y_1_DNA	hypothetical protein	GO:0016209;GO:0003824;GO:0005623;GO:0065007;GO:0009987
gene0599	Scaffold24	Y_1_DNA	hypothetical protein	GO:0016209;GO:0003824;GO:0005623;GO:0065007;GO:0009987
gene0600	Scaffold24	Y_1_DNA	Poly(A) RNA polymerase protein 1	GO:0003824
gene0601	Scaffold24	Y_1_DNA	glycosyltransferase family 32 protein	GO:0003824;GO:0044425
gene0602	Scaffold24	Y_1_DNA	hypothetical protein	GO:0005488;GO:0003824;GO:0032991;GO:0044422;GO:0043226;GO:0044464;GO:0008152;GO:0071840;GO:0009987
gene0603	Scaffold24	Y_1_DNA	hypothetical protein	GO:0005488;GO:0060089;GO:0003824;GO:0032991;GO:0044422;GO:0043226;GO:0044464;GO:0065007;GO:0009987;GO:0040007
gene0605	Scaffold24	Y_1_DNA	hypothetical protein	GO:0005198;GO:0032991;GO:0043226;GO:0044464;GO:0008152;GO:0009987
gene0606	Scaffold24	Y_1_DNA	hypothetical protein	GO:0005488;GO:0003824;GO:0032991;GO:0044422;GO:0043226;GO:0044464;GO:0008152;GO:0009987;GO:0050896
gene0607	Scaffold24	Y_1_DNA	hypothetical protein	GO:0005488;GO:0032991;GO:0044422;GO:0044464;GO:0008152;GO:0071840;GO:0009987
gene0608	Scaffold24	Y_1_DNA	hypothetical protein	GO:0005488;GO:0003824;GO:0044464
gene0609	Scaffold24	Y_1_DNA	hypothetical protein	GO:0005488;GO:0005623;GO:0044425;GO:0044422;GO:0016020;GO:0044464;GO:0065007;GO:0071840;GO:0009987;GO:0051179
gene0610	Scaffold24	Y_1_DNA	glycosyltransferase family 2 protein	GO:0003824;GO:0044425;GO:0016020;GO:0044464;GO:0008152;GO:0071840;GO:0009987
gene0611	Scaffold24	Y_1_DNA	hypothetical protein	GO:0005488;GO:0003824;GO:0032991;GO:0005623;GO:0044422;GO:0043226;GO:0009295;GO:0044464;GO:0065007;GO:0008152;GO:0009987
gene0612	Scaffold24	Y_1_DNA	hypothetical protein	GO:0005488;GO:0003824;GO:0005623;GO:0065007;GO:0009987
gene0613	Scaffold24	Y_1_DNA	hypothetical protein	GO:0005488;GO:0044425;GO:0044422;GO:0043226;GO:0016020;GO:0044464;GO:0051179
gene0615	Scaffold24	Y_1_DNA	hypothetical protein	GO:0003824;GO:0008152;GO:0009987
gene0616	Scaffold24	Y_1_DNA	hypothetical protein	GO:0005488;GO:0032991;GO:0044422;GO:0043226;GO:0044464;GO:0065007;GO:0008152;GO:0009987
gene0618	Scaffold24	Y_1_DNA	hypothetical protein	GO:0044425;GO:0051179
gene0619	Scaffold24	Y_1_DNA	hypothetical protein	GO:0003824;GO:0032991;GO:0044422;GO:0044464;GO:0008152;GO:0009987
gene0620	Scaffold24	Y_1_DNA	hypothetical protein	GO:0005623;GO:0065007;GO:0071840;GO:0009987;GO:0051179
gene0622	Scaffold24	Y_1_DNA	hypothetical protein	GO:0032991;GO:0044422;GO:0044464;GO:0008152;GO:0009987;GO:0051179
gene0623	Scaffold24	Y_1_DNA	hypothetical protein	GO:0032991;GO:0044422;GO:0044464;GO:0008152;GO:0071840;GO:0009987
gene0624	Scaffold24	Y_1_DNA	hypothetical protein	GO:0044425
gene0625	Scaffold25	Y_1_DNA	hypothetical protein	GO:0003824
gene0626	Scaffold25	Y_1_DNA	hypothetical protein	GO:0140110;GO:0005488;GO:0003824;GO:0043226;GO:0044464;GO:0008152
gene0627	Scaffold25	Y_1_DNA	hypothetical protein	GO:0140110;GO:0005215;GO:0005488;GO:0044425;GO:0043226;GO:0044464
gene0628	Scaffold25	Y_1_DNA	hypothetical protein	GO:0140110;GO:0005488;GO:0043226;GO:0044464;GO:0065007;GO:0008152;GO:0071840;GO:0009987
gene0630	Scaffold25	Y_1_DNA	hypothetical protein	GO:0003824;GO:0032991;GO:0044464
gene0631	Scaffold25	Y_1_DNA	Ribosome biogenesis protein	GO:0098772;GO:0005488;GO:0032991;GO:0044422;GO:0043226;GO:0044464;GO:0071840;GO:0009987
gene0632	Scaffold25	Y_1_DNA	hypothetical protein	GO:0098772;GO:0031974;GO:0032991;GO:0044425;GO:0044422;GO:0044464;GO:0051179
gene0633	Scaffold25	Y_1_DNA	hypothetical protein	GO:0005488;GO:0003824;GO:0065007;GO:0008152;GO:0009987
gene0634	Scaffold25	Y_1_DNA	hypothetical protein	GO:0005488;GO:0003824;GO:0032991;GO:0044425;GO:0044422;GO:0043226;GO:0044464;GO:0065007;GO:0008152;GO:0071840;GO:0009987;GO:0051179
gene0636	Scaffold25	Y_1_DNA	hypothetical protein	GO:0005488;GO:0003824;GO:0032991;GO:0043226;GO:0044464;GO:0008152;GO:0009987
gene0637	Scaffold25	Y_1_DNA	hypothetical protein	GO:0005215;GO:0005488;GO:0044422;GO:0016020;GO:0044464;GO:0065007;GO:0008152;GO:0022414;GO:0071840;GO:0009987;GO:0040007;GO:0051179
gene0638	Scaffold25	Y_1_DNA	hypothetical protein	GO:0005488;GO:0032991;GO:0044422;GO:0043226;GO:0044464;GO:0008152;GO:0009987
gene0639	Scaffold25	Y_1_DNA	hypothetical protein	GO:0003824;GO:0044425;GO:0044422;GO:0016020;GO:0044464;GO:0008152;GO:0009987
gene0640	Scaffold25	Y_1_DNA	hypothetical protein	GO:0043226;GO:0044464
gene0641	Scaffold25	Y_1_DNA	hypothetical protein	GO:0044425
gene0642	Scaffold25	Y_1_DNA	hypothetical protein	GO:0005215;GO:0005488;GO:0003824;GO:0044425;GO:0044422;GO:0016020;GO:0044464;GO:0051179
gene0643	Scaffold25	Y_1_DNA	hypothetical protein	GO:0044425
gene0647	Scaffold26	Y_1_DNA	hypothetical protein	GO:0098772;GO:0065007;GO:0009987
gene0648	Scaffold26	Y_1_DNA	hypothetical protein	GO:0005488;GO:0003824
gene0649	Scaffold26	Y_1_DNA	hypothetical protein	GO:0005488;GO:0044422;GO:0043226;GO:0044464;GO:0008152;GO:0009987
gene0650	Scaffold26	Y_1_DNA	hypothetical protein	GO:0005198;GO:0032991;GO:0044422;GO:0043226;GO:0044464;GO:0008152;GO:0009987
gene0651	Scaffold26	Y_1_DNA	hypothetical protein	GO:0003824;GO:0008152
gene0652	Scaffold26	Y_1_DNA	hypothetical protein	GO:0044425;GO:0044422;GO:0016020;GO:0044464;GO:0065007;GO:0008152;GO:0071840;GO:0009987;GO:0051179
gene0653	Scaffold26	Y_1_DNA	hypothetical protein	GO:0044425;GO:0044422;GO:0016020;GO:0044464;GO:0065007;GO:0051179
gene0654	Scaffold26	Y_1_DNA	Central kinetochore subunit MCM21	GO:0032991;GO:0044422;GO:0043226;GO:0044464;GO:0071840;GO:0009987
gene0657	Scaffold26	Y_1_DNA	hypothetical protein	GO:0005488;GO:0032991;GO:0043226;GO:0044464;GO:0065007;GO:0008152;GO:0071840;GO:0009987
gene0658	Scaffold26	Y_1_DNA	hypothetical protein	GO:0005488;GO:0003824;GO:0031974;GO:0044422;GO:0044464;GO:0008152
gene0659	Scaffold26	Y_1_DNA	hypothetical protein	GO:0044425;GO:0044422;GO:0043226;GO:0016020;GO:0044464;GO:0051179
gene0660	Scaffold26	Y_1_DNA	hypothetical protein	GO:0044425;GO:0008152;GO:0009987;GO:0050896
gene0661	Scaffold26	Y_1_DNA	hypothetical protein	GO:0005198;GO:0005488;GO:0032991;GO:0044422;GO:0043226;GO:0044464;GO:0065007;GO:0008152;GO:0071840;GO:0009987;GO:0051179
gene0662	Scaffold26	Y_1_DNA	hypothetical protein	GO:0003824
gene0664	Scaffold26	Y_1_DNA	hypothetical protein	GO:0140110;GO:0032991;GO:0044422;GO:0044464;GO:0065007
gene0665	Scaffold27	Y_1_DNA	hypothetical protein	GO:0005198;GO:0005488;GO:0032991;GO:0044422;GO:0043226;GO:0044464;GO:0065007;GO:0008152;GO:0071840;GO:0009987
gene0666	Scaffold27	Y_1_DNA	hypothetical protein	GO:0044425
gene0668	Scaffold27	Y_1_DNA	hypothetical protein	GO:0005215;GO:0003824;GO:0032991;GO:0005623;GO:0044425;GO:0044422;GO:0016020;GO:0044464;GO:0065007;GO:0008152;GO:0071840;GO:0009987
gene0669	Scaffold27	Y_1_DNA	hypothetical protein	GO:0005488;GO:0003824;GO:0032991;GO:0044422;GO:0044464;GO:0008152;GO:0009987
gene0670	Scaffold27	Y_1_DNA	hypothetical protein	GO:0005488;GO:0032991;GO:0044422;GO:0043226;GO:0044464;GO:0008152;GO:0009987;GO:0051179;GO:0050896
gene0671	Scaffold27	Y_1_DNA	Proline-rich protein LAS17	GO:0005488
gene0672	Scaffold27	Y_1_DNA	hypothetical protein	GO:0065007
gene0673	Scaffold27	Y_1_DNA	hypothetical protein	GO:0140110;GO:0005488
gene0674	Scaffold27	Y_1_DNA	hypothetical protein	GO:0005488;GO:0032991;GO:0044422;GO:0043226;GO:0044464;GO:0008152;GO:0009987
gene0675	Scaffold27	Y_1_DNA	hypothetical protein	GO:0005488;GO:0003824;GO:0044464;GO:0008152;GO:0009987
gene0676	Scaffold27	Y_1_DNA	hypothetical protein	GO:0005488;GO:0003824;GO:0008152;GO:0071840;GO:0009987
gene0677	Scaffold27	Y_1_DNA	hypothetical protein	GO:0005215;GO:0044425;GO:0043226;GO:0044464
gene0678	Scaffold27	Y_1_DNA	hypothetical protein	GO:0032991;GO:0044422;GO:0044464;GO:0008152;GO:0071840;GO:0009987
gene0679	Scaffold27	Y_1_DNA	Bud site selection protein	GO:0098772;GO:0005488
gene0680	Scaffold27	Y_1_DNA	hypothetical protein	GO:0044425
gene0681	Scaffold27	Y_1_DNA	Polyadenylate-binding protein 1	GO:0005488;GO:0032991;GO:0044422;GO:0044464;GO:0065007;GO:0008152;GO:0071840;GO:0009987;GO:0051179
gene0682	Scaffold27	Y_1_DNA	hypothetical protein	GO:0005198;GO:0032991;GO:0043226;GO:0044464;GO:0008152;GO:0009987
gene0683	Scaffold27	Y_1_DNA	hypothetical protein	GO:0008152;GO:0009987
gene0684	Scaffold27	Y_1_DNA	PGS1	GO:0005488;GO:0003824;GO:0044422;GO:0043226;GO:0016020;GO:0044464;GO:0008152;GO:0009987
gene0685	Scaffold27	Y_1_DNA	hypothetical protein	GO:0044425;GO:0043226;GO:0044464;GO:0065007;GO:0009987;GO:0051179
gene0686	Scaffold28	Y_1_DNA	hypothetical protein	GO:0005488;GO:0032991;GO:0044422;GO:0044464;GO:0065007;GO:0008152;GO:0009987
gene0688	Scaffold28	Y_1_DNA	CYFA0S04e01508g1_1	GO:0044425
gene0689	Scaffold28	Y_1_DNA	hypothetical protein	GO:0005488;GO:0003824
gene0690	Scaffold28	Y_1_DNA	hypothetical protein	GO:0005488
gene0691	Scaffold28	Y_1_DNA	hypothetical protein	GO:0032991;GO:0044425;GO:0044422;GO:0044464;GO:0051179
gene0692	Scaffold28	Y_1_DNA	hypothetical protein	GO:0005488
gene0693	Scaffold28	Y_1_DNA	hypothetical protein	GO:0140110;GO:0005488;GO:0043226;GO:0044464;GO:0065007
gene0694	Scaffold28	Y_1_DNA	hypothetical protein	GO:0003824
gene0695	Scaffold28	Y_1_DNA	hypothetical protein	GO:0005488;GO:0003824;GO:0032991;GO:0044425;GO:0044422;GO:0016020;GO:0044464;GO:0008152;GO:0009987;GO:0051179
gene0696	Scaffold28	Y_1_DNA	hypothetical protein	GO:0044425
gene0697	Scaffold28	Y_1_DNA	hypothetical protein	GO:0003824
gene0698	Scaffold28	Y_1_DNA	hypothetical protein	GO:0003824
gene0701	Scaffold29	Y_1_DNA	hypothetical protein	GO:0005488;GO:0003824;GO:0032991;GO:0044422;GO:0044464;GO:0065007;GO:0008152;GO:0009987
gene0703	Scaffold29	Y_1_DNA	hypothetical protein	GO:0071840;GO:0009987
gene0704	Scaffold29	Y_1_DNA	hypothetical protein	GO:0140110;GO:0005488;GO:0032991;GO:0044422;GO:0044464;GO:0065007
gene0705	Scaffold29	Y_1_DNA	glycosyltransferase family 39 protein	GO:0003824;GO:0044425;GO:0008152;GO:0009987
gene0706	Scaffold29	Y_1_DNA	hypothetical protein	GO:0032991;GO:0044464
gene0707	Scaffold29	Y_1_DNA	hypothetical protein	GO:0005488;GO:0003824;GO:0043226;GO:0044464;GO:0008152;GO:0071840;GO:0009987;GO:0050896
gene0708	Scaffold29	Y_1_DNA	hypothetical protein	GO:0032991;GO:0044422;GO:0044464
gene0710	Scaffold29	Y_1_DNA	hypothetical protein	GO:0044425
gene0711	Scaffold29	Y_1_DNA	hypothetical protein	GO:0005198;GO:0005488;GO:0032991;GO:0043226;GO:0044464;GO:0008152;GO:0009987
gene0713	Scaffold29	Y_1_DNA	hypothetical protein	GO:0005488;GO:0003824;GO:0032991;GO:0043226;GO:0044464;GO:0008152;GO:0009987
gene0714	Scaffold29	Y_1_DNA	hypothetical protein	GO:0003824;GO:0031974;GO:0044422;GO:0043226;GO:0044464;GO:0008152;GO:0009987
gene0715	Scaffold29	Y_1_DNA	hypothetical protein	GO:0003824
gene0716	Scaffold29	Y_1_DNA	hypothetical protein	GO:0005198;GO:0003824;GO:0032991;GO:0044422;GO:0043226;GO:0044464;GO:0008152;GO:0009987
gene0718	Scaffold29	Y_1_DNA	hypothetical protein	GO:0003824;GO:0044464
gene0720	Scaffold29	Y_1_DNA	hypothetical protein	GO:0032991;GO:0044425;GO:0044422;GO:0044464;GO:0071840;GO:0009987
gene0724	Scaffold30	Y_1_DNA	hypothetical protein	GO:0005215;GO:0044425;GO:0051179
gene0725	Scaffold30	Y_1_DNA	hypothetical protein	GO:0005488;GO:0003824;GO:0008152;GO:0009987
gene0726	Scaffold30	Y_1_DNA	hypothetical protein	GO:0005488;GO:0003824;GO:0008152;GO:0009987
gene0728	Scaffold30	Y_1_DNA	hypothetical protein	GO:0005488;GO:0003824;GO:0008152;GO:0009987
gene0730	Scaffold30	Y_1_DNA	hypothetical protein	GO:0005488;GO:0003824
gene0731	Scaffold30	Y_1_DNA	hypothetical protein	GO:0005488;GO:0003824;GO:0044422;GO:0043226;GO:0044464;GO:0009987;GO:0051179
gene0732	Scaffold30	Y_1_DNA	hypothetical protein	GO:0044425
gene0733	Scaffold30	Y_1_DNA	hypothetical protein	GO:0044464
gene0734	Scaffold30	Y_1_DNA	hypothetical protein	GO:0044425
gene0735	Scaffold30	Y_1_DNA	hypothetical protein	GO:0044464;GO:0009987;GO:0050896
gene0736	Scaffold30	Y_1_DNA	hypothetical protein	GO:0005488;GO:0044425
gene0737	Scaffold30	Y_1_DNA	hypothetical protein	GO:0140104;GO:0005488;GO:0032991;GO:0043226;GO:0044217;GO:0044464;GO:0051179
gene0738	Scaffold30	Y_1_DNA	hypothetical protein	GO:0044425
gene0739	Scaffold30	Y_1_DNA	hypothetical protein	GO:0003824;GO:0032991;GO:0044464;GO:0008152;GO:0009987
gene0740	Scaffold30	Y_1_DNA	hypothetical protein	GO:0140110;GO:0005488;GO:0043226;GO:0044464
gene0741	Scaffold30	Y_1_DNA	glycosyltransferase family 1 protein	GO:0005488;GO:0003824;GO:0032991;GO:0044425;GO:0044422;GO:0043226;GO:0044464;GO:0008152;GO:0009987
gene0742	Scaffold30	Y_1_DNA	hypothetical protein	GO:0044425
gene0743	Scaffold30	Y_1_DNA	hypothetical protein	GO:0005488
gene0744	Scaffold30	Y_1_DNA	hypothetical protein	GO:0005488;GO:0003824;GO:0032991;GO:0043226;GO:0044464;GO:0065007;GO:0008152;GO:0071840;GO:0009987;GO:0050896
gene0745	Scaffold31	Y_1_DNA	carbohydrate-binding module family 48 protein	GO:0003824;GO:0032991;GO:0044464;GO:0065007;GO:0009987
gene0746	Scaffold31	Y_1_DNA	Kinesin-like protein	GO:0005488;GO:0003824;GO:0005623;GO:0044422;GO:0044464;GO:0099080;GO:0065007;GO:0022414;GO:0071840;GO:0009987;GO:0051179
gene0747	Scaffold31	Y_1_DNA	hypothetical protein	GO:0044425
gene0748	Scaffold31	Y_1_DNA	hypothetical protein	GO:0005488;GO:0065007
gene0750	Scaffold31	Y_1_DNA	hypothetical protein	GO:0032991;GO:0044422;GO:0043226;GO:0044464;GO:0065007;GO:0008152;GO:0022414;GO:0071840;GO:0009987
gene0751	Scaffold31	Y_1_DNA	hypothetical protein	GO:0005488
gene0752	Scaffold31	Y_1_DNA	hypothetical protein	GO:0005215;GO:0032991;GO:0044422;GO:0043226;GO:0044464;GO:0065007;GO:0008152;GO:0071840;GO:0009987;GO:0051179
gene0753	Scaffold31	Y_1_DNA	hypothetical protein	GO:0005488;GO:0003824;GO:0043226;GO:0044464;GO:0008152;GO:0009987
gene0754	Scaffold31	Y_1_DNA	hypothetical protein	GO:0005488;GO:0003824;GO:0032991;GO:0044422;GO:0043226;GO:0044464;GO:0008152;GO:0009987;GO:0051179;GO:0050896
gene0755	Scaffold31	Y_1_DNA	Intracellular protein transport protein	GO:0044422;GO:0016020;GO:0044464;GO:0071840;GO:0009987;GO:0051179
gene0756	Scaffold31	Y_1_DNA	hypothetical protein	GO:0008152;GO:0009987;GO:0050896
gene0757	Scaffold31	Y_1_DNA	hypothetical protein	GO:0005488;GO:0003824;GO:0032991;GO:0043226;GO:0044464;GO:0065007;GO:0008152;GO:0009987
gene0758	Scaffold31	Y_1_DNA	hypothetical protein	GO:0009987;GO:0051179
gene0759	Scaffold32	Y_1_DNA	hypothetical protein	GO:0098772;GO:0005488;GO:0044422;GO:0016020;GO:0044464;GO:0065007;GO:0071840;GO:0009987;GO:0051179;GO:0050896
gene0760	Scaffold32	Y_1_DNA	hypothetical protein	GO:0003824;GO:0008152;GO:0009987
gene0761	Scaffold32	Y_1_DNA	Chromodomain-helicase-DNA-binding protein	GO:0005488;GO:0003824;GO:0032991;GO:0044422;GO:0043226;GO:0044464;GO:0065007;GO:0008152;GO:0071840;GO:0009987
gene0762	Scaffold32	Y_1_DNA	hypothetical protein	GO:0032991;GO:0044422;GO:0044464;GO:0065007;GO:0008152;GO:0071840;GO:0009987;GO:0050896
gene0764	Scaffold32	Y_1_DNA	hypothetical protein	GO:0003824;GO:0044425;GO:0044464;GO:0071840;GO:0009987
gene0765	Scaffold32	Y_1_DNA	hypothetical protein	GO:0003824
gene0766	Scaffold32	Y_1_DNA	hypothetical protein	GO:0005488
gene0767	Scaffold32	Y_1_DNA	hypothetical protein	GO:0005488;GO:0044425
gene0768	Scaffold32	Y_1_DNA	hypothetical protein	GO:0005488
gene0769	Scaffold32	Y_1_DNA	putative kinase	GO:0005488;GO:0003824
gene0770	Scaffold32	Y_1_DNA	hypothetical protein	GO:0005488;GO:0003824;GO:0043226;GO:0044464;GO:0065007;GO:0008152;GO:0071840;GO:0009987
gene0771	Scaffold32	Y_1_DNA	DNA-directed RNA polymerases I and III subunit RPAC2	GO:0005488;GO:0003824;GO:0032991;GO:0044422;GO:0044464;GO:0008152;GO:0009987
gene0772	Scaffold32	Y_1_DNA	Zinc finger protein	GO:0005488
gene0773	Scaffold32	Y_1_DNA	hypothetical protein	GO:0044425
gene0774	Scaffold32	Y_1_DNA	hypothetical protein	GO:0140110;GO:0005488;GO:0043226;GO:0044464;GO:0008152;GO:0009987
gene0775	Scaffold33	Y_1_DNA	hypothetical protein	GO:0003824;GO:0044425
gene0776	Scaffold33	Y_1_DNA	hypothetical protein	GO:0003824
gene0777	Scaffold33	Y_1_DNA	hypothetical protein	GO:0005488;GO:0003824;GO:0008152;GO:0009987
gene0778	Scaffold33	Y_1_DNA	hypothetical protein	GO:0005488;GO:0003824;GO:0032991;GO:0044464;GO:0008152;GO:0009987
gene0779	Scaffold33	Y_1_DNA	hypothetical protein	GO:0044425;GO:0044422;GO:0016020;GO:0044464;GO:0051179
gene0780	Scaffold33	Y_1_DNA	Transcription factor E3	GO:0140110;GO:0005488;GO:0043226;GO:0044464;GO:0065007;GO:0009987;GO:0050896
gene0781	Scaffold33	Y_1_DNA	hypothetical protein	GO:0031974;GO:0044422;GO:0044464;GO:0008152;GO:0009987
gene0782	Scaffold33	Y_1_DNA	hypothetical protein	GO:0032991;GO:0044422;GO:0044464
gene0783	Scaffold33	Y_1_DNA	hypothetical protein	GO:0005488;GO:0003824;GO:0044464;GO:0008152;GO:0009987
gene0784	Scaffold33	Y_1_DNA	hypothetical protein	GO:0005488;GO:0031974;GO:0032991;GO:0044422;GO:0044464;GO:0071840;GO:0009987;GO:0051179
gene0785	Scaffold33	Y_1_DNA	hypothetical protein	GO:0044425
gene0787	Scaffold33	Y_1_DNA	glycosyltransferase family 2 protein	GO:0003824;GO:0044425;GO:0043226;GO:0016020;GO:0044464;GO:0008152;GO:0022414;GO:0071840;GO:0009987;GO:0032502;GO:0051179
gene0788	Scaffold33	Y_1_DNA	hypothetical protein	GO:0098772;GO:0005488;GO:0044425;GO:0044422;GO:0016020;GO:0044464;GO:0051179
gene0790	Scaffold33	Y_1_DNA	hypothetical protein	GO:0032991;GO:0043226;GO:0044464;GO:0022414;GO:0071840;GO:0009987;GO:0032502;GO:0051179
gene0791	Scaffold33	Y_1_DNA	hypothetical protein	GO:0005488;GO:0003824;GO:0043226;GO:0044464;GO:0008152;GO:0009987
gene0792	Scaffold33	Y_1_DNA	hypothetical protein	GO:0005488;GO:0003824
gene0793	Scaffold33	Y_1_DNA	G2/mitotic-specific cyclin-B2	GO:0098772;GO:0005488;GO:0032991;GO:0043226;GO:0044464;GO:0065007;GO:0071840;GO:0009987
gene0795	Scaffold34	Y_1_DNA	hypothetical protein	GO:0005488
gene0796	Scaffold34	Y_1_DNA	hypothetical protein	GO:0003824;GO:0044422;GO:0016020;GO:0044464;GO:0065007;GO:0008152;GO:0009987;GO:0050896
gene0797	Scaffold34	Y_1_DNA	hypothetical protein	GO:0005488
gene0799	Scaffold34	Y_1_DNA	hypothetical protein	GO:0044425;GO:0044422;GO:0043226;GO:0044464;GO:0071840;GO:0009987
gene0800	Scaffold34	Y_1_DNA	hypothetical protein	GO:0044425
gene0801	Scaffold34	Y_1_DNA	Cytokinesis protein sepA	GO:0005488;GO:0071840;GO:0009987
gene0802	Scaffold34	Y_1_DNA	hypothetical protein	GO:0032991;GO:0044422;GO:0043226;GO:0044464;GO:0009987
gene0803	Scaffold34	Y_1_DNA	hypothetical protein	GO:0005198
gene0804	Scaffold34	Y_1_DNA	hypothetical protein	GO:0005488;GO:0044422;GO:0043226;GO:0044464;GO:0008152;GO:0071840;GO:0009987
gene0805	Scaffold34	Y_1_DNA	Methylenetetrahydrofolate dehydrogenase	GO:0003824;GO:0044464;GO:0008152;GO:0009987
gene0806	Scaffold34	Y_1_DNA	hypothetical protein	GO:0003824;GO:0043226;GO:0044464;GO:0008152;GO:0009987
gene0807	Scaffold34	Y_1_DNA	Vacuolar protein sorting-associated protein	GO:0005488
gene0808	Scaffold34	Y_1_DNA	glycosyltransferase family 57 protein	GO:0003824;GO:0044425;GO:0044422;GO:0016020;GO:0044464;GO:0008152;GO:0009987
gene0809	Scaffold34	Y_1_DNA	Chromatin modification-related protein YNG2	GO:0005488;GO:0003824;GO:0032991;GO:0044422;GO:0044464;GO:0065007
gene0810	Scaffold34	Y_1_DNA	hypothetical protein	GO:0005488;GO:0003824;GO:0032991;GO:0044425;GO:0044422;GO:0044464;GO:0008152;GO:0009987
gene0812	Scaffold34	Y_1_DNA	hypothetical protein	GO:0005488;GO:0003824;GO:0032991;GO:0044425;GO:0044422;GO:0043226;GO:0016020;GO:0044464;GO:0065007;GO:0008152;GO:0071840;GO:0009987;GO:0051179;GO:0050896
gene0814	Scaffold35	Y_1_DNA	hypothetical protein	GO:0003824;GO:0008152;GO:0009987
gene0815	Scaffold35	Y_1_DNA	hypothetical protein	GO:0044425
gene0816	Scaffold35	Y_1_DNA	hypothetical protein	GO:0044425
gene0817	Scaffold35	Y_1_DNA	hypothetical protein	GO:0005488;GO:0032991;GO:0044422;GO:0043226;GO:0044464;GO:0008152;GO:0071840;GO:0009987
gene0819	Scaffold35	Y_1_DNA	hypothetical protein	GO:0044425
gene0820	Scaffold35	Y_1_DNA	hypothetical protein	GO:0098772;GO:0005488;GO:0044422;GO:0043226;GO:0044464;GO:0065007;GO:0071840;GO:0009987;GO:0051179
gene0821	Scaffold35	Y_1_DNA	hypothetical protein	GO:0140110;GO:0005488;GO:0065007
gene0822	Scaffold35	Y_1_DNA	hypothetical protein	GO:0005488;GO:0009987
gene0823	Scaffold35	Y_1_DNA	hypothetical protein	GO:0098772;GO:0005488;GO:0032991;GO:0044422;GO:0043226;GO:0044464;GO:0065007;GO:0008152;GO:0009987
gene0824	Scaffold35	Y_1_DNA	hypothetical protein	GO:0005488;GO:0003824;GO:0032991;GO:0044422;GO:0043226;GO:0044464;GO:0008152;GO:0009987
gene0825	Scaffold35	Y_1_DNA	hypothetical protein	GO:0005488;GO:0003824;GO:0008152;GO:0009987
gene0826	Scaffold35	Y_1_DNA	hypothetical protein	GO:0005488;GO:0003824;GO:0008152;GO:0009987
gene0827	Scaffold35	Y_1_DNA	hypothetical protein	GO:0003824;GO:0032991;GO:0044425;GO:0044422;GO:0044464;GO:0008152;GO:0071840;GO:0009987
gene0828	Scaffold36	Y_1_DNA	hypothetical protein	GO:0005215;GO:0044425
gene0829	Scaffold36	Y_1_DNA	hypothetical protein	GO:0005215;GO:0044425
gene0830	Scaffold36	Y_1_DNA	hypothetical protein	GO:0005215;GO:0044425
gene0831	Scaffold36	Y_1_DNA	hypothetical protein	GO:0003824;GO:0032991;GO:0044422;GO:0044464;GO:0008152;GO:0009987
gene0832	Scaffold36	Y_1_DNA	hypothetical protein	GO:0005488;GO:0003824;GO:0032991;GO:0044422;GO:0043226;GO:0044464;GO:0065007;GO:0008152;GO:0071840;GO:0009987;GO:0050896
gene0833	Scaffold36	Y_1_DNA	hypothetical protein	GO:0032991;GO:0044422;GO:0044464;GO:0008152;GO:0009987
gene0834	Scaffold36	Y_1_DNA	hypothetical protein	GO:0005488;GO:0003824;GO:0032991;GO:0044422;GO:0043226;GO:0044464;GO:0065007;GO:0071840;GO:0009987
gene0837	Scaffold36	Y_1_DNA	hypothetical protein	GO:0005488;GO:0003824;GO:0008152;GO:0009987
gene0840	Scaffold36	Y_1_DNA	hypothetical protein	GO:0032991;GO:0044422;GO:0044464;GO:0008152;GO:0009987
gene0842	Scaffold36	Y_1_DNA	hypothetical protein	GO:0098772;GO:0005488;GO:0065007;GO:0009987;GO:0050896
gene0844	Scaffold36	Y_1_DNA	glycosyltransferase family 48 protein	GO:0003824;GO:0032991;GO:0044425;GO:0044464;GO:0008152;GO:0009987
gene0845	Scaffold36	Y_1_DNA	hypothetical protein	GO:0044425
gene0846	Scaffold37	Y_1_DNA	hypothetical protein	GO:0044425
gene0847	Scaffold37	Y_1_DNA	hypothetical protein	GO:0005488;GO:0043226;GO:0044464;GO:0009987;GO:0050896
gene0848	Scaffold37	Y_1_DNA	hypothetical protein	GO:0044425
gene0849	Scaffold37	Y_1_DNA	hypothetical protein	GO:0005488;GO:0043226;GO:0044464;GO:0009987;GO:0050896
gene0850	Scaffold37	Y_1_DNA	hypothetical protein	GO:0005215;GO:0005488;GO:0005623;GO:0044425;GO:0016020;GO:0044464;GO:0065007;GO:0009987;GO:0051179
gene0851	Scaffold37	Y_1_DNA	hypothetical protein	GO:0003824;GO:0044425;GO:0008152;GO:0009987
gene0852	Scaffold37	Y_1_DNA	hypothetical protein	GO:0005198;GO:0032991;GO:0044422;GO:0044464
gene0853	Scaffold37	Y_1_DNA	hypothetical protein	GO:0005198;GO:0032991;GO:0044422;GO:0044464;GO:0008152;GO:0071840;GO:0009987
gene0854	Scaffold37	Y_1_DNA	hypothetical protein	GO:0003824;GO:0005623;GO:0044425;GO:0065007;GO:0009987
gene0855	Scaffold37	Y_1_DNA	hypothetical protein	GO:0098772;GO:0005488;GO:0032991;GO:0044422;GO:0044464;GO:0065007;GO:0008152;GO:0022414;GO:0071840;GO:0009987;GO:0032502
gene0856	Scaffold37	Y_1_DNA	hypothetical protein	GO:0044425
gene0857	Scaffold37	Y_1_DNA	glycosyltransferase family 59 protein	GO:0003824;GO:0044425;GO:0044422;GO:0016020;GO:0044464;GO:0008152;GO:0009987
gene0858	Scaffold37	Y_1_DNA	Cell wall assembly regulator	GO:0044464;GO:0065007;GO:0071840;GO:0009987
gene0860	Scaffold37	Y_1_DNA	hypothetical protein	GO:0044425;GO:0044422;GO:0016020;GO:0044464;GO:0065007;GO:0071840;GO:0009987;GO:0032502;GO:0051179
gene0861	Scaffold37	Y_1_DNA	Ankyrin	GO:0005488;GO:0043226;GO:0044464;GO:0071840;GO:0009987
gene0862	Scaffold37	Y_1_DNA	hypothetical protein	GO:0005215;GO:0005623;GO:0044425;GO:0065007;GO:0009987;GO:0051179;GO:0050896
gene0863	Scaffold37	Y_1_DNA	hypothetical protein	GO:0003824;GO:0032991;GO:0044425;GO:0043226;GO:0044464;GO:0008152;GO:0009987
gene0864	Scaffold37	Y_1_DNA	ADP-ribosylation factor 1	GO:0005488;GO:0043226;GO:0044464
gene0866	Scaffold38	Y_1_DNA	hypothetical protein	GO:0005488;GO:0032991;GO:0044422;GO:0044464;GO:0008152;GO:0071840;GO:0009987
gene0867	Scaffold38	Y_1_DNA	hypothetical protein	GO:0051179
gene0868	Scaffold38	Y_1_DNA	CYFA0S01e12684g1_1	GO:0005488;GO:0032991;GO:0044422;GO:0044464;GO:0071840;GO:0009987
gene0869	Scaffold38	Y_1_DNA	hypothetical protein	GO:0032991;GO:0044464;GO:0009987;GO:0051179
gene0870	Scaffold38	Y_1_DNA	hypothetical protein	GO:0005488;GO:0003824
gene0871	Scaffold38	Y_1_DNA	hypothetical protein	GO:0005488;GO:0003824
gene0872	Scaffold38	Y_1_DNA	hypothetical protein	GO:0005488;GO:0003824
gene0873	Scaffold38	Y_1_DNA	hypothetical protein	GO:0005488;GO:0003824
gene0874	Scaffold38	Y_1_DNA	hypothetical protein	GO:0005488;GO:0003824
gene0875	Scaffold38	Y_1_DNA	hypothetical protein	GO:0003824;GO:0032991;GO:0044422;GO:0043226;GO:0044464;GO:0008152;GO:0071840;GO:0009987
gene0876	Scaffold38	Y_1_DNA	hypothetical protein	GO:0005488;GO:0044425;GO:0044422;GO:0043226;GO:0044464;GO:0071840;GO:0009987
gene0877	Scaffold38	Y_1_DNA	hypothetical protein	GO:0005488
gene0878	Scaffold38	Y_1_DNA	hypothetical protein	GO:0044425;GO:0044422;GO:0016020;GO:0044464
gene0879	Scaffold38	Y_1_DNA	hypothetical protein	GO:0032991;GO:0044422;GO:0044464;GO:0065007;GO:0008152;GO:0009987;GO:0050896
gene0880	Scaffold38	Y_1_DNA	hypothetical protein	GO:0032991;GO:0044422;GO:0043226;GO:0016020;GO:0044464;GO:0008152;GO:0009987;GO:0051179
gene0881	Scaffold38	Y_1_DNA	hypothetical protein	GO:0044422;GO:0043226;GO:0044464;GO:0065007
gene0882	Scaffold38	Y_1_DNA	hypothetical protein	GO:0098772;GO:0005488;GO:0016020;GO:0044464;GO:0065007;GO:0071840;GO:0009987
gene0883	Scaffold39	Y_1_DNA	hypothetical protein	GO:0003824;GO:0032991;GO:0044422;GO:0043226;GO:0016020;GO:0044464;GO:0008152;GO:0009987
gene0884	Scaffold39	Y_1_DNA	hypothetical protein	GO:0003824;GO:0032991;GO:0044422;GO:0044464;GO:0008152;GO:0009987
gene0885	Scaffold39	Y_1_DNA	hypothetical protein	GO:0044425;GO:0044422;GO:0016020;GO:0044464
gene0886	Scaffold39	Y_1_DNA	hypothetical protein	GO:0005488;GO:0032991;GO:0044422;GO:0044464;GO:0065007;GO:0008152;GO:0071840;GO:0009987;GO:0051179;GO:0050896
gene0887	Scaffold39	Y_1_DNA	hypothetical protein	GO:0005488;GO:0003824;GO:0005623;GO:0065007;GO:0008152;GO:0009987
gene0888	Scaffold39	Y_1_DNA	hypothetical protein	GO:0005198;GO:0098772;GO:0032991;GO:0043226;GO:0044464;GO:0065007
gene0889	Scaffold39	Y_1_DNA	hypothetical protein	GO:0005488;GO:0003824;GO:0044425;GO:0043226;GO:0044464;GO:0008152;GO:0009987
gene0890	Scaffold39	Y_1_DNA	hypothetical protein	GO:0005488;GO:0003824;GO:0043226;GO:0044464;GO:0008152;GO:0009987
gene0891	Scaffold39	Y_1_DNA	hypothetical protein	GO:0003824
gene0893	Scaffold39	Y_1_DNA	hypothetical protein	GO:0005488;GO:0043226;GO:0044464;GO:0008152;GO:0009987
gene0896	Scaffold39	Y_1_DNA	hypothetical protein	GO:0098772;GO:0005488;GO:0032991;GO:0044422;GO:0043226;GO:0016020;GO:0044217;GO:0044464;GO:0099080;GO:0065007;GO:0022414;GO:0009987;GO:0032502
gene0897	Scaffold39	Y_1_DNA	hypothetical protein	GO:0140110;GO:0005488;GO:0043226;GO:0044464
gene0898	Scaffold40	Y_1_DNA	hypothetical protein	GO:0003824
gene0900	Scaffold40	Y_1_DNA	hypothetical protein	GO:0044425;GO:0051179
gene0901	Scaffold40	Y_1_DNA	hypothetical protein	GO:0005215;GO:0044425;GO:0044422;GO:0016020;GO:0044464
gene0902	Scaffold40	Y_1_DNA	hypothetical protein	GO:0005215;GO:0005488;GO:0032991;GO:0044422;GO:0043226;GO:0044464;GO:0051179
gene0903	Scaffold40	Y_1_DNA	hypothetical protein	GO:0005215;GO:0032991;GO:0044425;GO:0044422;GO:0044464;GO:0051179
gene0904	Scaffold40	Y_1_DNA	putative N-acetyltransferase san	GO:0003824
gene0905	Scaffold40	Y_1_DNA	hypothetical protein	GO:0005488;GO:0043226;GO:0044464;GO:0065007
gene0908	Scaffold40	Y_1_DNA	hypothetical protein	GO:0044425
gene0909	Scaffold40	Y_1_DNA	glycosyltransferase family 4 protein	GO:0003824;GO:0044425;GO:0043226;GO:0044464;GO:0008152;GO:0009987
gene0911	Scaffold40	Y_1_DNA	Cell division control protein 31	GO:0005488;GO:0032991;GO:0044422;GO:0044464;GO:0065007;GO:0008152;GO:0071840;GO:0009987
gene0912	Scaffold40	Y_1_DNA	hypothetical protein	GO:0005198;GO:0032991;GO:0044422;GO:0044464;GO:0008152;GO:0009987
gene0913	Scaffold40	Y_1_DNA	hypothetical protein	GO:0044425;GO:0043226;GO:0044464;GO:0008152;GO:0071840;GO:0009987
gene0914	Scaffold40	Y_1_DNA	hypothetical protein	GO:0005488;GO:0044425;GO:0044422;GO:0016020;GO:0044464;GO:0071840;GO:0009987
gene0915	Scaffold40	Y_1_DNA	hypothetical protein	GO:0032991;GO:0044422;GO:0043226;GO:0044464;GO:0009987
gene0916	Scaffold41	Y_1_DNA	hypothetical protein	GO:0003824;GO:0008152;GO:0009987
gene0917	Scaffold41	Y_1_DNA	hypothetical protein	GO:0003824;GO:0044425;GO:0044422;GO:0043226;GO:0044464;GO:0008152;GO:0009987
gene0918	Scaffold41	Y_1_DNA	Mediator of RNA polymerase II transcription subunit 11	GO:0140110;GO:0032991;GO:0044422;GO:0044464;GO:0065007
gene0919	Scaffold41	Y_1_DNA	hypothetical protein	GO:0098772;GO:0005488;GO:0032991;GO:0044422;GO:0044464;GO:0065007;GO:0051704;GO:0022414;GO:0000003;GO:0009987;GO:0040007;GO:0051179;GO:0050896
gene0920	Scaffold41	Y_1_DNA	hypothetical protein	GO:0005488;GO:0003824;GO:0031974;GO:0005623;GO:0044422;GO:0044464;GO:0065007;GO:0008152;GO:0009987
gene0921	Scaffold41	Y_1_DNA	hypothetical protein	GO:0003824;GO:0044425
gene0923	Scaffold41	Y_1_DNA	hypothetical protein	GO:0005488;GO:0003824;GO:0008152;GO:0009987
gene0924	Scaffold41	Y_1_DNA	hypothetical protein	GO:0005488;GO:0032991;GO:0044425;GO:0044422;GO:0043226;GO:0044464;GO:0051179
gene0925	Scaffold41	Y_1_DNA	hypothetical protein	GO:0005215;GO:0044425;GO:0051179
gene0926	Scaffold41	Y_1_DNA	hypothetical protein	GO:0005215;GO:0044425;GO:0051179
gene0927	Scaffold41	Y_1_DNA	hypothetical protein	GO:0005215;GO:0044425;GO:0051179
gene0928	Scaffold41	Y_1_DNA	hypothetical protein	GO:0005215;GO:0044425;GO:0051179
gene0929	Scaffold41	Y_1_DNA	glycosyltransferase family 62 protein	GO:0003824;GO:0044425
gene0930	Scaffold41	Y_1_DNA	glycosyltransferase family 62 protein	GO:0003824;GO:0044425
gene0931	Scaffold41	Y_1_DNA	hypothetical protein	GO:0005488;GO:0044425;GO:0044422;GO:0043226;GO:0044464;GO:0051179
gene0932	Scaffold41	Y_1_DNA	hypothetical protein	GO:0005488;GO:0003824
gene0933	Scaffold41	Y_1_DNA	hypothetical protein	GO:0044425
gene0934	Scaffold41	Y_1_DNA	hypothetical protein	GO:0003824;GO:0008152
gene0936	Scaffold42	Y_1_DNA	hypothetical protein	GO:0065007;GO:0009987
gene0938	Scaffold42	Y_1_DNA	hypothetical protein	GO:0032991;GO:0044425;GO:0044422;GO:0044464;GO:0008152;GO:0071840;GO:0009987;GO:0051179
gene0939	Scaffold42	Y_1_DNA	hypothetical protein	GO:0005488;GO:0032991;GO:0044422;GO:0043226;GO:0044464;GO:0008152;GO:0071840;GO:0009987
gene0940	Scaffold42	Y_1_DNA	hypothetical protein	GO:0003824
gene0942	Scaffold42	Y_1_DNA	hypothetical protein	GO:0044425
gene0943	Scaffold42	Y_1_DNA	hypothetical protein	GO:0043226;GO:0044464;GO:0065007;GO:0071840;GO:0009987
gene0944	Scaffold42	Y_1_DNA	hypothetical protein	GO:0003824;GO:0044425;GO:0044422;GO:0044464;GO:0008152;GO:0009987
gene0945	Scaffold42	Y_1_DNA	hypothetical protein	GO:0003824;GO:0051179
gene0946	Scaffold42	Y_1_DNA	hypothetical protein	GO:0003824;GO:0031974;GO:0044422;GO:0044464;GO:0008152;GO:0009987
gene0947	Scaffold42	Y_1_DNA	hypothetical protein	GO:0003824;GO:0008152;GO:0009987
gene0949	Scaffold42	Y_1_DNA	hypothetical protein	GO:0005488;GO:0003824;GO:0008152;GO:0009987
gene0950	Scaffold42	Y_1_DNA	hypothetical protein	GO:0005488;GO:0003824;GO:0032991;GO:0044422;GO:0044217;GO:0044464;GO:0008152;GO:0009987
gene0952	Scaffold42	Y_1_DNA	hypothetical protein	GO:0005198;GO:0032991;GO:0044422;GO:0044464;GO:0008152;GO:0009987
gene0953	Scaffold42	Y_1_DNA	glycoside hydrolase family 15 protein	GO:0003824;GO:0044425;GO:0008152
gene0954	Scaffold43	Y_1_DNA	hypothetical protein	GO:0005215;GO:0044425
gene0955	Scaffold43	Y_1_DNA	hypothetical protein	GO:0005215;GO:0005488;GO:0032991;GO:0044425;GO:0044422;GO:0043226;GO:0044464;GO:0008152;GO:0071840;GO:0009987;GO:0051179;GO:0050896
gene0956	Scaffold43	Y_1_DNA	hypothetical protein	GO:0005488;GO:0003824;GO:0032991;GO:0043226;GO:0044464;GO:0008152;GO:0009987;GO:0050896
gene0957	Scaffold43	Y_1_DNA	hypothetical protein	GO:0098772;GO:0005488;GO:0044464;GO:0008152;GO:0009987
gene0958	Scaffold43	Y_1_DNA	hypothetical protein	GO:0032991;GO:0044464;GO:0009987;GO:0051179
gene0959	Scaffold43	Y_1_DNA	hypothetical protein	GO:0032991;GO:0044422;GO:0044464;GO:0065007;GO:0008152;GO:0071840;GO:0009987;GO:0050896
gene0960	Scaffold43	Y_1_DNA	hypothetical protein	GO:0032991;GO:0044422;GO:0044464;GO:0071840;GO:0009987
gene0961	Scaffold43	Y_1_DNA	hypothetical protein	GO:0005488;GO:0032991;GO:0044422;GO:0044464;GO:0008152;GO:0009987;GO:0050896
gene0962	Scaffold43	Y_1_DNA	hypothetical protein	GO:0005198;GO:0005488;GO:0032991;GO:0044422;GO:0044464;GO:0008152;GO:0009987
gene0963	Scaffold43	Y_1_DNA	hypothetical protein	GO:0005488;GO:0003824;GO:0043226;GO:0044464;GO:0008152;GO:0009987
gene0964	Scaffold43	Y_1_DNA	hypothetical protein	GO:0098772;GO:0005488;GO:0031974;GO:0032991;GO:0044425;GO:0044422;GO:0044464;GO:0009987;GO:0051179
gene0965	Scaffold43	Y_1_DNA	hypothetical protein	GO:0005488;GO:0003824;GO:0043226;GO:0044464;GO:0008152;GO:0071840;GO:0009987
gene0966	Scaffold43	Y_1_DNA	glycosyltransferase family 71 protein	GO:0003824;GO:0044425;GO:0008152;GO:0009987
gene0968	Scaffold43	Y_1_DNA	hypothetical protein	GO:0005488;GO:0003824;GO:0044422;GO:0016020;GO:0044464;GO:0008152;GO:0009987
gene0969	Scaffold43	Y_1_DNA	hypothetical protein	GO:0044425
gene0971	Scaffold44	Y_1_DNA	hypothetical protein	GO:0005215;GO:0003824;GO:0032991;GO:0005623;GO:0044425;GO:0044422;GO:0016020;GO:0044464;GO:0065007;GO:0008152;GO:0071840;GO:0009987
gene0972	Scaffold44	Y_1_DNA	hypothetical protein	GO:0005488;GO:0003824;GO:0032991;GO:0044422;GO:0044464;GO:0008152;GO:0009987
gene0973	Scaffold44	Y_1_DNA	hypothetical protein	GO:0005488;GO:0032991;GO:0044422;GO:0043226;GO:0044464;GO:0008152;GO:0009987;GO:0051179;GO:0050896
gene0974	Scaffold44	Y_1_DNA	Proline-rich protein LAS17	GO:0005488
gene0975	Scaffold44	Y_1_DNA	hypothetical protein	GO:0065007
gene0976	Scaffold44	Y_1_DNA	hypothetical protein	GO:0140110;GO:0005488
gene0977	Scaffold44	Y_1_DNA	hypothetical protein	GO:0005488;GO:0032991;GO:0044422;GO:0043226;GO:0044464;GO:0008152;GO:0009987
gene0978	Scaffold44	Y_1_DNA	hypothetical protein	GO:0005488;GO:0003824;GO:0044464;GO:0008152;GO:0009987
gene0979	Scaffold44	Y_1_DNA	hypothetical protein	GO:0005488;GO:0003824;GO:0008152;GO:0071840;GO:0009987
gene0980	Scaffold44	Y_1_DNA	hypothetical protein	GO:0005215;GO:0044425;GO:0043226;GO:0044464
gene0981	Scaffold44	Y_1_DNA	hypothetical protein	GO:0032991;GO:0044422;GO:0044464;GO:0008152;GO:0071840;GO:0009987
gene0982	Scaffold44	Y_1_DNA	Bud site selection protein	GO:0098772;GO:0005488
gene0983	Scaffold44	Y_1_DNA	hypothetical protein	GO:0044425
gene0984	Scaffold44	Y_1_DNA	Polyadenylate-binding protein 1	GO:0005488;GO:0032991;GO:0044422;GO:0044464;GO:0065007;GO:0008152;GO:0071840;GO:0009987;GO:0051179
gene0985	Scaffold44	Y_1_DNA	hypothetical protein	GO:0005198;GO:0032991;GO:0043226;GO:0044464;GO:0008152;GO:0009987
gene0986	Scaffold44	Y_1_DNA	hypothetical protein	GO:0008152;GO:0009987
gene0987	Scaffold44	Y_1_DNA	PGS1	GO:0005488;GO:0003824;GO:0044422;GO:0043226;GO:0016020;GO:0044464;GO:0008152;GO:0009987
gene0988	Scaffold44	Y_1_DNA	hypothetical protein	GO:0044425;GO:0043226;GO:0044464;GO:0065007;GO:0009987;GO:0051179
gene0989	Scaffold45	Y_1_DNA	Laminin subunit alpha-2	GO:0032991;GO:0044422;GO:0043226;GO:0044464;GO:0065007;GO:0022414;GO:0071840;GO:0009987;GO:0051179
gene0990	Scaffold45	Y_1_DNA	hypothetical protein	GO:0098772;GO:0005488;GO:0065007;GO:0009987
gene0991	Scaffold45	Y_1_DNA	hypothetical protein	GO:0005488;GO:0003824;GO:0043226;GO:0044464;GO:0008152;GO:0009987
gene0992	Scaffold45	Y_1_DNA	hypothetical protein	GO:0003824;GO:0008152;GO:0009987
gene0993	Scaffold45	Y_1_DNA	hypothetical protein	GO:0005488;GO:0032991;GO:0043226;GO:0016020;GO:0044464;GO:0065007;GO:0008152;GO:0022414;GO:0009987;GO:0051179
gene0994	Scaffold45	Y_1_DNA	hypothetical protein	GO:0003824;GO:0043226;GO:0044464;GO:0008152;GO:0009987
gene0995	Scaffold45	Y_1_DNA	hypothetical protein	GO:0005488;GO:0003824;GO:0065007;GO:0008152
gene0996	Scaffold45	Y_1_DNA	hypothetical protein	GO:0005215;GO:0044425
gene0997	Scaffold45	Y_1_DNA	hypothetical protein	GO:0005488;GO:0044425
gene0998	Scaffold45	Y_1_DNA	hypothetical protein	GO:0005488;GO:0003824
gene0999	Scaffold45	Y_1_DNA	hypothetical protein	GO:0005488
gene1000	Scaffold45	Y_1_DNA	hypothetical protein	GO:0003824;GO:0008152
gene1001	Scaffold45	Y_1_DNA	hypothetical protein	GO:0003824
gene1002	Scaffold45	Y_1_DNA	hypothetical protein	GO:0005488;GO:0043226;GO:0044464;GO:0008152;GO:0009987
gene1003	Scaffold45	Y_1_DNA	hypothetical protein	GO:0008152
gene1004	Scaffold45	Y_1_DNA	hypothetical protein	GO:0003824
gene1005	Scaffold45	Y_1_DNA	glycoside hydrolase family 17 protein	GO:0003824;GO:0044464;GO:0008152;GO:0071840;GO:0009987
gene1006	Scaffold45	Y_1_DNA	hypothetical protein	GO:0005215;GO:0044425
gene1007	Scaffold45	Y_1_DNA	hypothetical protein	GO:0003824
gene1008	Scaffold45	Y_1_DNA	hypothetical protein	GO:0005488;GO:0003824;GO:0044425;GO:0044422;GO:0044464;GO:0008152;GO:0071840;GO:0009987;GO:0051179;GO:0050896
gene1009	Scaffold46	Y_1_DNA	hypothetical protein	GO:0005215;GO:0044425
gene1010	Scaffold46	Y_1_DNA	hypothetical protein	GO:0005215;GO:0098772;GO:0005488;GO:0003824;GO:0044425;GO:0044422;GO:0043226;GO:0044464;GO:0065007;GO:0008152;GO:0071840;GO:0009987;GO:0050896
gene1011	Scaffold46	Y_1_DNA	hypothetical protein	GO:0005488;GO:0003824;GO:0005623;GO:0043226;GO:0044464;GO:0065007;GO:0008152;GO:0009987;GO:0050896
gene1012	Scaffold46	Y_1_DNA	hypothetical protein	GO:0003824
gene1013	Scaffold46	Y_1_DNA	hypothetical protein	GO:0003824;GO:0044425;GO:0044422;GO:0016020;GO:0044464
gene1014	Scaffold46	Y_1_DNA	hypothetical protein	GO:0098772;GO:0005488;GO:0032991;GO:0044422;GO:0043226;GO:0044464;GO:0065007;GO:0008152;GO:0009987
gene1015	Scaffold46	Y_1_DNA	hypothetical protein	GO:0005215;GO:0003824;GO:0032991;GO:0005623;GO:0044425;GO:0044422;GO:0044464;GO:0065007;GO:0009987
gene1016	Scaffold46	Y_1_DNA	hypothetical protein	GO:0005488;GO:0003824;GO:0008152;GO:0009987
gene1017	Scaffold46	Y_1_DNA	hypothetical protein	GO:0005488;GO:0003824;GO:0032991;GO:0044422;GO:0044464;GO:0008152;GO:0009987
gene1018	Scaffold46	Y_1_DNA	Myosin-7	GO:0005488;GO:0003824;GO:0032991;GO:0044422;GO:0044464;GO:0071840;GO:0009987;GO:0051179
gene1019	Scaffold46	Y_1_DNA	hypothetical protein	GO:0003824
gene1020	Scaffold46	Y_1_DNA	hypothetical protein	GO:0005488;GO:0003824;GO:0016020;GO:0065007;GO:0009987
gene1021	Scaffold46	Y_1_DNA	putative serine/threonine-protein kinase HSL1	GO:0005488;GO:0003824
gene1022	Scaffold47	Y_1_DNA	hypothetical protein	GO:0005215;GO:0003824;GO:0032991;GO:0044425;GO:0044422;GO:0044464;GO:0008152;GO:0009987
gene1023	Scaffold47	Y_1_DNA	hypothetical protein	GO:0009987;GO:0051179
gene1024	Scaffold47	Y_1_DNA	hypothetical protein	GO:0005488;GO:0003824;GO:0032991;GO:0043226;GO:0044464;GO:0065007;GO:0008152;GO:0009987
gene1025	Scaffold47	Y_1_DNA	hypothetical protein	GO:0008152;GO:0009987;GO:0050896
gene1026	Scaffold47	Y_1_DNA	Intracellular protein transport protein	GO:0044422;GO:0016020;GO:0044464;GO:0071840;GO:0009987;GO:0051179
gene1027	Scaffold47	Y_1_DNA	hypothetical protein	GO:0005488;GO:0003824;GO:0032991;GO:0044422;GO:0043226;GO:0044464;GO:0008152;GO:0009987;GO:0051179;GO:0050896
gene1028	Scaffold47	Y_1_DNA	hypothetical protein	GO:0005488;GO:0003824;GO:0043226;GO:0044464;GO:0008152;GO:0009987
gene1029	Scaffold47	Y_1_DNA	hypothetical protein	GO:0005215;GO:0032991;GO:0044422;GO:0043226;GO:0044464;GO:0065007;GO:0008152;GO:0071840;GO:0009987;GO:0051179
gene1030	Scaffold47	Y_1_DNA	hypothetical protein	GO:0005488
gene1031	Scaffold47	Y_1_DNA	hypothetical protein	GO:0032991;GO:0044422;GO:0043226;GO:0044464;GO:0065007;GO:0008152;GO:0022414;GO:0071840;GO:0009987
gene1033	Scaffold47	Y_1_DNA	hypothetical protein	GO:0005488;GO:0065007
gene1034	Scaffold47	Y_1_DNA	Kinesin-like protein	GO:0005488;GO:0003824;GO:0005623;GO:0044422;GO:0044464;GO:0099080;GO:0065007;GO:0022414;GO:0071840;GO:0009987;GO:0051179
gene1035	Scaffold47	Y_1_DNA	carbohydrate-binding module family 48 protein	GO:0003824;GO:0032991;GO:0044464;GO:0065007;GO:0009987
gene1036	Scaffold48	Y_1_DNA	hypothetical protein	GO:0003824;GO:0032991;GO:0044422;GO:0043226;GO:0009295;GO:0044464;GO:0008152;GO:0009987
gene1037	Scaffold48	Y_1_DNA	hypothetical protein	GO:0005488;GO:0003824;GO:0031974;GO:0044422;GO:0043226;GO:0016020;GO:0044464;GO:0008152;GO:0009987
gene1038	Scaffold48	Y_1_DNA	hypothetical protein	GO:0098772;GO:0005488;GO:0044464
gene1039	Scaffold48	Y_1_DNA	hypothetical protein	GO:0005215;GO:0044425;GO:0044422;GO:0016020;GO:0044464;GO:0051179
gene1040	Scaffold48	Y_1_DNA	hypothetical protein	GO:0005215;GO:0003824;GO:0032991;GO:0044425;GO:0044422;GO:0016020;GO:0044464
gene1041	Scaffold48	Y_1_DNA	hypothetical protein	GO:0005488;GO:0003824;GO:0032991;GO:0044422;GO:0044464;GO:0008152;GO:0009987
gene1042	Scaffold48	Y_1_DNA	hypothetical protein	GO:0045182;GO:0005488;GO:0032991;GO:0043226;GO:0044464;GO:0065007;GO:0008152;GO:0009987;GO:0051179
gene1043	Scaffold48	Y_1_DNA	hypothetical protein	GO:0003824;GO:0008152;GO:0009987
gene1044	Scaffold48	Y_1_DNA	hypothetical protein	GO:0005488;GO:0003824;GO:0009987;GO:0098754;GO:0050896
gene1045	Scaffold48	Y_1_DNA	hypothetical protein	GO:0005488;GO:0003824;GO:0065007;GO:0009987
gene1046	Scaffold48	Y_1_DNA	hypothetical protein	GO:0003824
gene1047	Scaffold48	Y_1_DNA	hypothetical protein	GO:0003824
gene1049	Scaffold48	Y_1_DNA	hypothetical protein	GO:0003824;GO:0008152;GO:0009987
gene1051	Scaffold48	Y_1_DNA	hypothetical protein	GO:0005198;GO:0005488;GO:0031974;GO:0044422;GO:0044464;GO:0008152;GO:0071840;GO:0009987
gene1052	Scaffold48	Y_1_DNA	hypothetical protein	GO:0003824
gene1053	Scaffold49	Y_1_DNA	hypothetical protein	GO:0098772;GO:0003824;GO:0044425;GO:0044422;GO:0044464;GO:0008152
gene1054	Scaffold49	Y_1_DNA	hypothetical protein	GO:0044425
gene1055	Scaffold49	Y_1_DNA	hypothetical protein	GO:0005488;GO:0003824;GO:0008152;GO:0009987
gene1056	Scaffold49	Y_1_DNA	hypothetical protein	GO:0032991;GO:0044422;GO:0044464
gene1057	Scaffold49	Y_1_DNA	hypothetical protein	GO:0003824
gene1058	Scaffold49	Y_1_DNA	hypothetical protein	GO:0005488;GO:0003824;GO:0050896
gene1060	Scaffold49	Y_1_DNA	hypothetical protein	GO:0003824
gene1061	Scaffold49	Y_1_DNA	hypothetical protein	GO:0003824
gene1062	Scaffold49	Y_1_DNA	hypothetical protein	GO:0003824
gene1063	Scaffold49	Y_1_DNA	hypothetical protein	GO:0003824
gene1064	Scaffold49	Y_1_DNA	hypothetical protein	GO:0003824;GO:0044425;GO:0044422;GO:0016020;GO:0044464;GO:0008152;GO:0009987
gene1065	Scaffold50	Y_1_DNA	hypothetical protein	GO:0005488;GO:0003824;GO:0044464;GO:0065007;GO:0009987
gene1067	Scaffold50	Y_1_DNA	hypothetical protein	GO:0003824;GO:0044425
gene1068	Scaffold50	Y_1_DNA	CCR4-NOT transcription complex subunit 1	GO:0005488;GO:0003824;GO:0065007;GO:0008152;GO:0009987;GO:0050896
gene1069	Scaffold50	Y_1_DNA	glycosyltransferase family 3 protein	GO:0003824;GO:0008152;GO:0009987
gene1070	Scaffold50	Y_1_DNA	hypothetical protein	GO:0003824;GO:0032991;GO:0044464;GO:0008152;GO:0009987
gene1071	Scaffold50	Y_1_DNA	hypothetical protein	GO:0005488;GO:0003824;GO:0044425
gene1072	Scaffold50	Y_1_DNA	hypothetical protein	GO:0005198;GO:0005488;GO:0003824;GO:0032991;GO:0044422;GO:0044464;GO:0008152;GO:0009987
gene1074	Scaffold51	Y_1_DNA	hypothetical protein	GO:0032991;GO:0043226;GO:0044464
gene1075	Scaffold51	Y_1_DNA	hypothetical protein	GO:0005488;GO:0032991;GO:0044425;GO:0044464;GO:0065007
gene1076	Scaffold51	Y_1_DNA	hypothetical protein	GO:0005488;GO:0032991;GO:0044425;GO:0044422;GO:0043226;GO:0044464;GO:0008152;GO:0071840;GO:0009987
gene1077	Scaffold51	Y_1_DNA	hypothetical protein	GO:0005488;GO:0003824;GO:0032991;GO:0008152;GO:0071840;GO:0009987
gene1078	Scaffold51	Y_1_DNA	hypothetical protein	GO:0003824
gene1079	Scaffold51	Y_1_DNA	hypothetical protein	GO:0005488;GO:0003824;GO:0032991;GO:0044425;GO:0044422;GO:0043226;GO:0044464;GO:0008152;GO:0009987
gene1080	Scaffold51	Y_1_DNA	hypothetical protein	GO:0005488;GO:0003824;GO:0032991;GO:0044425;GO:0044422;GO:0043226;GO:0044464;GO:0008152;GO:0009987
gene1081	Scaffold51	Y_1_DNA	hypothetical protein	GO:0005215;GO:0044425;GO:0016020;GO:0044464;GO:0019740
gene1082	Scaffold51	Y_1_DNA	hypothetical protein	GO:0005215;GO:0044425;GO:0044422;GO:0016020;GO:0044464;GO:0051179
gene1083	Scaffold51	Y_1_DNA	hypothetical protein	GO:0044425
gene1084	Scaffold51	Y_1_DNA	hypothetical protein	GO:0005488;GO:0003824
gene1085	Scaffold51	Y_1_DNA	MATE transporter	GO:0005215;GO:0044425
gene1086	Scaffold51	Y_1_DNA	hypothetical protein	GO:0005215;GO:0044425
gene1087	Scaffold51	Y_1_DNA	hypothetical protein	GO:0140110;GO:0005488;GO:0043226;GO:0044464
gene1088	Scaffold51	Y_1_DNA	hypothetical protein	GO:0005488;GO:0003824
gene1089	Scaffold51	Y_1_DNA	hypothetical protein	GO:0005488;GO:0003824
gene1090	Scaffold52	Y_1_DNA	hypothetical protein	GO:0005488;GO:0003824;GO:0044422;GO:0043226;GO:0044464;GO:0065007
gene1091	Scaffold52	Y_1_DNA	hypothetical protein	GO:0005488;GO:0003824;GO:0044425;GO:0044422;GO:0044464;GO:0008152;GO:0009987
gene1092	Scaffold52	Y_1_DNA	hypothetical protein	GO:0005488;GO:0003824;GO:0008152;GO:0009987
gene1093	Scaffold52	Y_1_DNA	CYFA0S06e03026g1_1	GO:0045182;GO:0005488;GO:0032991;GO:0043226;GO:0044464;GO:0065007
gene1095	Scaffold52	Y_1_DNA	hypothetical protein	GO:0051179
gene1096	Scaffold52	Y_1_DNA	hypothetical protein	GO:0005198;GO:0032991;GO:0044422;GO:0044464
gene1097	Scaffold52	Y_1_DNA	hypothetical protein	GO:0005488;GO:0032991;GO:0043226;GO:0044464;GO:0065007;GO:0008152;GO:0009987
gene1098	Scaffold52	Y_1_DNA	hypothetical protein	GO:0005488;GO:0003824;GO:0008152;GO:0009987
gene1099	Scaffold52	Y_1_DNA	hypothetical protein	GO:0005488;GO:0003824;GO:0032991;GO:0044422;GO:0044464;GO:0065007;GO:0008152;GO:0022414;GO:0071840;GO:0009987;GO:0050896
gene1100	Scaffold52	Y_1_DNA	hypothetical protein	GO:0003824;GO:0008152
gene1101	Scaffold52	Y_1_DNA	hypothetical protein	GO:0003824;GO:0008152
gene1102	Scaffold52	Y_1_DNA	hypothetical protein	GO:0005488;GO:0065007;GO:0008152;GO:0009987
gene1103	Scaffold52	Y_1_DNA	hypothetical protein	GO:0005488;GO:0003824;GO:0032991;GO:0044422;GO:0044217;GO:0044464;GO:0008152;GO:0009987
gene1104	Scaffold52	Y_1_DNA	hypothetical protein	GO:0098772;GO:0005488;GO:0044422;GO:0043226;GO:0044464;GO:0065007;GO:0008152;GO:0071840;GO:0009987;GO:0050896
gene1105	Scaffold52	Y_1_DNA	hypothetical protein	GO:0003824;GO:0044425;GO:0043226;GO:0044464;GO:0051179
gene1108	Scaffold53	Y_1_DNA	hypothetical protein	GO:0005488;GO:0003824;GO:0043226;GO:0016020;GO:0044464;GO:0009987;GO:0051179;GO:0050896
gene1109	Scaffold53	Y_1_DNA	hypothetical protein	GO:0005488;GO:0032991;GO:0044464;GO:0071840;GO:0009987
gene1110	Scaffold53	Y_1_DNA	hypothetical protein	GO:0003824;GO:0032991;GO:0044422;GO:0044464;GO:0008152;GO:0009987
gene1111	Scaffold53	Y_1_DNA	hypothetical protein	GO:0005488;GO:0032991;GO:0044422;GO:0044464;GO:0008152;GO:0009987
gene1113	Scaffold53	Y_1_DNA	glycosyltransferase family 8 protein	GO:0003824
gene1114	Scaffold53	Y_1_DNA	hypothetical protein	GO:0005215;GO:0044422;GO:0016020;GO:0044464;GO:0065007;GO:0008152;GO:0009987;GO:0051179
gene1115	Scaffold53	Y_1_DNA	hypothetical protein	GO:0044425
gene1116	Scaffold53	Y_1_DNA	hypothetical protein	GO:0005488
gene1117	Scaffold53	Y_1_DNA	hypothetical protein	GO:0003824;GO:0044425;GO:0044422;GO:0043226;GO:0016020;GO:0044464;GO:0008152;GO:0009987;GO:0051179
gene1118	Scaffold53	Y_1_DNA	hypothetical protein	GO:0005215;GO:0044425
gene1119	Scaffold53	Y_1_DNA	hypothetical protein	GO:0005215;GO:0044425
gene1120	Scaffold53	Y_1_DNA	hypothetical protein	GO:0005488;GO:0043226;GO:0044464;GO:0008152;GO:0009987;GO:0050896
gene1121	Scaffold53	Y_1_DNA	hypothetical protein	GO:0008152;GO:0071840;GO:0009987
gene1122	Scaffold53	Y_1_DNA	hypothetical protein	GO:0005198;GO:0032991;GO:0044422;GO:0044464;GO:0008152;GO:0009987
gene1125	Scaffold54	Y_1_DNA	hypothetical protein	GO:0044217;GO:0008152;GO:0009987;GO:0050896
gene1126	Scaffold54	Y_1_DNA	hypothetical protein	GO:0005488;GO:0003824;GO:0005623;GO:0043226;GO:0044464;GO:0065007;GO:0009987
gene1127	Scaffold54	Y_1_DNA	hypothetical protein	GO:0005215;GO:0005623;GO:0044425;GO:0016020;GO:0044464;GO:0065007;GO:0009987
gene1128	Scaffold54	Y_1_DNA	hypothetical protein	GO:0044425;GO:0044422;GO:0044464;GO:0071840;GO:0009987;GO:0051179
gene1129	Scaffold54	Y_1_DNA	hypothetical protein	GO:0005488;GO:0003824;GO:0043226;GO:0044464;GO:0065007;GO:0008152;GO:0009987;GO:0050896
gene1130	Scaffold54	Y_1_DNA	hypothetical protein	GO:0003824;GO:0031974;GO:0032991;GO:0044425;GO:0044422;GO:0044464;GO:0008152;GO:0071840;GO:0009987
gene1131	Scaffold54	Y_1_DNA	hypothetical protein	GO:0044425
gene1133	Scaffold54	Y_1_DNA	hypothetical protein	GO:0005488
gene1134	Scaffold54	Y_1_DNA	hypothetical protein	GO:0003824;GO:0044425;GO:0044464;GO:0008152;GO:0009987;GO:0051179
gene1135	Scaffold54	Y_1_DNA	hypothetical protein	GO:0005488;GO:0003824;GO:0032991;GO:0005623;GO:0043226;GO:0044464;GO:0008152;GO:0071840;GO:0009987;GO:0051179;GO:0050896
gene1136	Scaffold54	Y_1_DNA	hypothetical protein	GO:0005488;GO:0044425;GO:0051179
gene1138	Scaffold55	Y_1_DNA	hypothetical protein	GO:0043226;GO:0044464;GO:0071840;GO:0009987
gene1139	Scaffold55	Y_1_DNA	hypothetical protein	GO:0005488;GO:0003824;GO:0032991;GO:0044464;GO:0009987
gene1141	Scaffold55	Y_1_DNA	hypothetical protein	GO:0043226;GO:0044464;GO:0071840;GO:0009987;GO:0051179
gene1142	Scaffold55	Y_1_DNA	hypothetical protein	GO:0005488;GO:0003824;GO:0044464;GO:0009987
gene1143	Scaffold55	Y_1_DNA	Midasin	GO:0005488;GO:0003824;GO:0032991;GO:0044422;GO:0043226;GO:0044464;GO:0065007;GO:0008152;GO:0071840;GO:0009987
gene1144	Scaffold55	Y_1_DNA	hypothetical protein	GO:0003824
gene1145	Scaffold55	Y_1_DNA	hypothetical protein	GO:0005488;GO:0003824;GO:0032991;GO:0043226;GO:0044464;GO:0065007;GO:0071840;GO:0051179
gene1146	Scaffold55	Y_1_DNA	hypothetical protein	GO:0032991;GO:0044422;GO:0044464;GO:0008152;GO:0009987
gene1147	Scaffold56	Y_1_DNA	hypothetical protein	GO:0005488;GO:0003824;GO:0032991;GO:0044464;GO:0065007;GO:0008152;GO:0009987;GO:0050896
gene1148	Scaffold56	Y_1_DNA	hypothetical protein	GO:0032991;GO:0044464;GO:0065007;GO:0009987
gene1149	Scaffold56	Y_1_DNA	hypothetical protein	GO:0005488;GO:0032991;GO:0005623;GO:0044425;GO:0044422;GO:0043226;GO:0016020;GO:0044464;GO:0065007;GO:0071840;GO:0009987;GO:0051179
gene1150	Scaffold56	Y_1_DNA	hypothetical protein	GO:0005488
gene1151	Scaffold56	Y_1_DNA	Pyruvate kinase	GO:0005488;GO:0003824;GO:0008152;GO:0009987
gene1152	Scaffold56	Y_1_DNA	hypothetical protein	GO:0005488;GO:0003824;GO:0044464;GO:0008152;GO:0071840;GO:0009987;GO:0050896
gene1153	Scaffold56	Y_1_DNA	hypothetical protein	GO:0005215;GO:0044425;GO:0043226;GO:0044464;GO:0065007;GO:0008152;GO:0071840;GO:0009987;GO:0051179;GO:0050896
gene1154	Scaffold56	Y_1_DNA	hypothetical protein	GO:0003824
gene1155	Scaffold56	Y_1_DNA	hypothetical protein	GO:0003824;GO:0031974;GO:0044425;GO:0044422;GO:0044464;GO:0008152;GO:0009987
gene1156	Scaffold56	Y_1_DNA	hypothetical protein	GO:0140110;GO:0032991;GO:0044422;GO:0044464;GO:0065007
gene1157	Scaffold56	Y_1_DNA	General transcriptional corepressor	GO:0140110;GO:0005488;GO:0032991;GO:0043226;GO:0044464;GO:0065007;GO:0071840;GO:0009987
gene1158	Scaffold56	Y_1_DNA	hypothetical protein	GO:0140110;GO:0032991;GO:0044422;GO:0043226;GO:0044464;GO:0065007;GO:0008152;GO:0071840;GO:0009987;GO:0051179
gene1159	Scaffold56	Y_1_DNA	hypothetical protein	GO:0003824
gene1162	Scaffold57	Y_1_DNA	Coiled-coil-helix-coiled-coil-helix domain-containing protein 2, mitochondrial	GO:0031974;GO:0044422;GO:0044464;GO:0008152;GO:0009987
gene1163	Scaffold57	Y_1_DNA	hypothetical protein	GO:0005215;GO:0044425
gene1164	Scaffold57	Y_1_DNA	hypothetical protein	GO:0140110;GO:0005488;GO:0043226;GO:0044464;GO:0008152;GO:0009987
gene1165	Scaffold57	Y_1_DNA	hypothetical protein	GO:0005488;GO:0003824
gene1166	Scaffold57	Y_1_DNA	hypothetical protein	GO:0044425;GO:0043226;GO:0044464
gene1167	Scaffold57	Y_1_DNA	hypothetical protein	GO:0005488;GO:0003824;GO:0032991;GO:0044422;GO:0043226;GO:0044464;GO:0065007;GO:0008152;GO:0071840;GO:0009987;GO:0051179
gene1168	Scaffold57	Y_1_DNA	hypothetical protein	GO:0005488;GO:0003824;GO:0032991;GO:0044422;GO:0043226;GO:0044464;GO:0065007;GO:0022414;GO:0071840;GO:0009987;GO:0050896
gene1169	Scaffold57	Y_1_DNA	hypothetical protein	GO:0005488;GO:0003824;GO:0032991;GO:0044422;GO:0044464;GO:0008152;GO:0009987
gene1170	Scaffold57	Y_1_DNA	hypothetical protein	GO:0140110;GO:0005488;GO:0032991;GO:0044422;GO:0043226;GO:0044464;GO:0065007;GO:0008152;GO:0022414;GO:0071840;GO:0009987;GO:0050896
gene1171	Scaffold57	Y_1_DNA	hypothetical protein	GO:0003824;GO:0044425;GO:0044422;GO:0043226;GO:0016020;GO:0044464;GO:0008152;GO:0009987
gene1172	Scaffold58	Y_1_DNA	hypothetical protein	GO:0005215;GO:0005623;GO:0044425;GO:0043226;GO:0044464;GO:0065007;GO:0009987
gene1173	Scaffold58	Y_1_DNA	hypothetical protein	GO:0005488;GO:0003824;GO:0071840;GO:0009987
gene1174	Scaffold58	Y_1_DNA	hypothetical protein	GO:0071840;GO:0009987;GO:0032502
gene1176	Scaffold58	Y_1_DNA	hypothetical protein	GO:0065007;GO:0009987
gene1178	Scaffold58	Y_1_DNA	hypothetical protein	GO:0005488;GO:0044425
gene1179	Scaffold58	Y_1_DNA	hypothetical protein	GO:0005488;GO:0032991;GO:0044464;GO:0051179
gene1180	Scaffold58	Y_1_DNA	hypothetical protein	GO:0044425;GO:0051179
gene1182	Scaffold58	Y_1_DNA	hypothetical protein	GO:0003824;GO:0044425
gene1183	Scaffold58	Y_1_DNA	hypothetical protein	GO:0005488;GO:0003824;GO:0043226;GO:0044464;GO:0008152;GO:0009987;GO:0032502
gene1185	Scaffold58	Y_1_DNA	hypothetical protein	GO:0140110;GO:0005488;GO:0003824;GO:0032991;GO:0044422;GO:0043226;GO:0044464;GO:0065007;GO:0008152;GO:0022414;GO:0071840;GO:0009987;GO:0032502;GO:0051179
gene1187	Scaffold59	Y_1_DNA	Histone H4.2	GO:0005488;GO:0032991;GO:0044422;GO:0043226;GO:0044217;GO:0044464;GO:0008152;GO:0009987
gene1188	Scaffold59	Y_1_DNA	hypothetical protein	GO:0005488;GO:0032991;GO:0044422;GO:0043226;GO:0044464;GO:0008152;GO:0022414;GO:0071840;GO:0009987;GO:0032502;GO:0050896
gene1189	Scaffold59	Y_1_DNA	hypothetical protein	GO:0044425
gene1190	Scaffold59	Y_1_DNA	hypothetical protein	GO:0003824;GO:0008152;GO:0071840;GO:0009987
gene1191	Scaffold59	Y_1_DNA	hypothetical protein	GO:0140110;GO:0005488;GO:0044425;GO:0043226;GO:0044464;GO:0008152;GO:0009987
gene1192	Scaffold59	Y_1_DNA	hypothetical protein	GO:0044425;GO:0044422;GO:0043226;GO:0016020;GO:0044464;GO:0065007;GO:0051179
gene1193	Scaffold59	Y_1_DNA	hypothetical protein	GO:0003824;GO:0005623;GO:0044425;GO:0065007;GO:0009987
gene1194	Scaffold59	Y_1_DNA	hypothetical protein	GO:0003824;GO:0008152;GO:0009987;GO:0050896
gene1195	Scaffold59	Y_1_DNA	hypothetical protein	GO:0044425
gene1196	Scaffold59	Y_1_DNA	hypothetical protein	GO:0005488;GO:0003824
gene1197	Scaffold59	Y_1_DNA	hypothetical protein	GO:0003824;GO:0032991;GO:0044464;GO:0008152;GO:0009987
gene1198	Scaffold59	Y_1_DNA	hypothetical protein	GO:0098772;GO:0003824;GO:0032991;GO:0044422;GO:0043226;GO:0016020;GO:0044464;GO:0065007;GO:0008152;GO:0022414;GO:0009987;GO:0051179
gene1199	Scaffold59	Y_1_DNA	hypothetical protein	GO:0005215;GO:0098772;GO:0003824;GO:0032991;GO:0044425;GO:0044422;GO:0044464;GO:0008152;GO:0071840;GO:0009987
gene1200	Scaffold59	Y_1_DNA	hypothetical protein	GO:0003824;GO:0032991;GO:0044422;GO:0043226;GO:0044464;GO:0065007;GO:0008152;GO:0022414;GO:0009987
gene1201	Scaffold59	Y_1_DNA	hypothetical protein	GO:0008152;GO:0009987
gene1204	Scaffold59	Y_1_DNA	hypothetical protein	GO:0140110;GO:0005488;GO:0043226;GO:0044464
gene1207	Scaffold60	Y_1_DNA	hypothetical protein	GO:0005488;GO:0003824;GO:0044422;GO:0043226;GO:0044464;GO:0071840;GO:0009987;GO:0051179
gene1209	Scaffold60	Y_1_DNA	hypothetical protein	GO:0044425
gene1210	Scaffold60	Y_1_DNA	hypothetical protein	GO:0005488;GO:0032991;GO:0043226;GO:0044464;GO:0008152;GO:0071840;GO:0009987
gene1211	Scaffold60	Y_1_DNA	hypothetical protein	GO:0005215;GO:0044464;GO:0071840;GO:0009987;GO:0051179
gene1212	Scaffold60	Y_1_DNA	hypothetical protein	GO:0044425
gene1213	Scaffold60	Y_1_DNA	hypothetical protein	GO:0044425
gene1216	Scaffold60	Y_1_DNA	carbohydrate-binding module family 48 protein	GO:0032991;GO:0044464;GO:0065007;GO:0008152;GO:0009987
gene1217	Scaffold60	Y_1_DNA	hypothetical protein	GO:0140110;GO:0005488;GO:0043226;GO:0044464;GO:0065007;GO:0008152;GO:0009987
gene1218	Scaffold61	Y_1_DNA	hypothetical protein	GO:0044425
gene1219	Scaffold61	Y_1_DNA	hypothetical protein	GO:0003824;GO:0008152;GO:0009987
gene1220	Scaffold61	Y_1_DNA	hypothetical protein	GO:0003824;GO:0032991;GO:0043226;GO:0044464;GO:0008152;GO:0009987;GO:0051179
gene1221	Scaffold61	Y_1_DNA	hypothetical protein	GO:0098772;GO:0005488;GO:0043226;GO:0044464;GO:0008152;GO:0009987;GO:0051179
gene1222	Scaffold61	Y_1_DNA	glycoside hydrolase family 37 protein	GO:0005488;GO:0003824;GO:0044464;GO:0008152;GO:0009987
gene1223	Scaffold61	Y_1_DNA	exo-1,3-beta-glucanase	GO:0003824;GO:0008152
gene1224	Scaffold61	Y_1_DNA	hypothetical protein	GO:0003824
gene1225	Scaffold61	Y_1_DNA	hypothetical protein	GO:0044425
gene1227	Scaffold61	Y_1_DNA	hypothetical protein	GO:0005215;GO:0003824;GO:0032991;GO:0044425;GO:0044422;GO:0044464;GO:0008152;GO:0071840;GO:0009987;GO:0051179
gene1228	Scaffold61	Y_1_DNA	hypothetical protein	GO:0005488;GO:0032991;GO:0044422;GO:0044464;GO:0071840;GO:0009987
gene1229	Scaffold61	Y_1_DNA	hypothetical protein	GO:0005488;GO:0003824;GO:0043226;GO:0044464;GO:0051179
gene1230	Scaffold61	Y_1_DNA	hypothetical protein	GO:0005215;GO:0032991;GO:0044425;GO:0044422;GO:0044464;GO:0051179
gene1231	Scaffold61	Y_1_DNA	hypothetical protein	GO:0005488;GO:0032991;GO:0044422;GO:0043226;GO:0044464;GO:0071840;GO:0051179
gene1232	Scaffold61	Y_1_DNA	hypothetical protein	GO:0005488;GO:0003824
gene1233	Scaffold61	Y_1_DNA	hypothetical protein	GO:0005215;GO:0003824;GO:0031974;GO:0032991;GO:0044425;GO:0044422;GO:0043226;GO:0044464;GO:0071840;GO:0009987
gene1236	Scaffold61	Y_1_DNA	hypothetical protein	GO:0003824;GO:0065007;GO:0008152;GO:0009987
gene1237	Scaffold61	Y_1_DNA	hypothetical protein	GO:0005488;GO:0003824;GO:0065007;GO:0008152;GO:0009987
gene1239	Scaffold62	Y_1_DNA	hypothetical protein	GO:0003824;GO:0009987;GO:0040007
gene1240	Scaffold62	Y_1_DNA	putative phosphatase	GO:0003824;GO:0031974;GO:0044422;GO:0044464;GO:0065007;GO:0008152;GO:0071840;GO:0009987
gene1241	Scaffold62	Y_1_DNA	hypothetical protein	GO:0005198;GO:0005488;GO:0032991;GO:0043226;GO:0044464;GO:0008152;GO:0009987
gene1242	Scaffold62	Y_1_DNA	hypothetical protein	GO:0005488;GO:0003824;GO:0032991;GO:0044422;GO:0043226;GO:0044464;GO:0008152;GO:0009987
gene1243	Scaffold62	Y_1_DNA	hypothetical protein	GO:0008152;GO:0009987
gene1244	Scaffold62	Y_1_DNA	30S ribosomal protein S12	GO:0005198;GO:0032991;GO:0044422;GO:0044464;GO:0008152;GO:0009987
gene1245	Scaffold62	Y_1_DNA	hypothetical protein	GO:0005488;GO:0032991;GO:0044422;GO:0044464;GO:0065007;GO:0071840;GO:0009987
gene1247	Scaffold62	Y_1_DNA	hypothetical protein	GO:0003824;GO:0008152
gene1248	Scaffold62	Y_1_DNA	hypothetical protein	GO:0005488;GO:0003824
gene1249	Scaffold62	Y_1_DNA	hypothetical protein	GO:0005215;GO:0044425
gene1250	Scaffold62	Y_1_DNA	hypothetical protein	GO:0005215;GO:0044425
gene1251	Scaffold62	Y_1_DNA	Urea amidolyase	GO:0005488
gene1252	Scaffold62	Y_1_DNA	hypothetical protein	GO:0003824;GO:0008152;GO:0009987
gene1253	Scaffold63	Y_1_DNA	hypothetical protein	GO:0005198;GO:0032991;GO:0044422;GO:0044464;GO:0008152;GO:0009987
gene1254	Scaffold63	Y_1_DNA	hypothetical protein	GO:0032991;GO:0044422;GO:0044464;GO:0008152;GO:0009987
gene1255	Scaffold63	Y_1_DNA	hypothetical protein	GO:0005215;GO:0044425;GO:0043226;GO:0044464
gene1256	Scaffold63	Y_1_DNA	glycosyltransferase family 20 protein	GO:0003824;GO:0032991;GO:0044464;GO:0065007;GO:0008152;GO:0009987;GO:0050896
gene1257	Scaffold63	Y_1_DNA	hypothetical protein	GO:0044425
gene1258	Scaffold63	Y_1_DNA	hypothetical protein	GO:0044425
gene1259	Scaffold63	Y_1_DNA	Inositol-pentakisphosphate 2-kinase	GO:0005488;GO:0003824
gene1261	Scaffold63	Y_1_DNA	hypothetical protein	GO:0140104;GO:0005488;GO:0043226;GO:0044464;GO:0051179
gene1262	Scaffold63	Y_1_DNA	hypothetical protein	GO:0005488;GO:0003824;GO:0044425;GO:0044422;GO:0016020;GO:0044464;GO:0008152;GO:0009987
gene1264	Scaffold63	Y_1_DNA	hypothetical protein	GO:0005488;GO:0003824;GO:0008152;GO:0009987
gene1265	Scaffold63	Y_1_DNA	hypothetical protein	GO:0003824;GO:0031974;GO:0044422;GO:0043226;GO:0044464;GO:0008152;GO:0009987
gene1266	Scaffold63	Y_1_DNA	hypothetical protein	GO:0005488;GO:0032991;GO:0044422;GO:0044464
gene1267	Scaffold63	Y_1_DNA	hypothetical protein	GO:0003824;GO:0044425;GO:0044422;GO:0044464;GO:0008152
gene1269	Scaffold63	Y_1_DNA	hypothetical protein	GO:0003824;GO:0043226;GO:0044464;GO:0008152;GO:0009987
gene1271	Scaffold64	Y_1_DNA	hypothetical protein	GO:0005215;GO:0044425
gene1272	Scaffold64	Y_1_DNA	hypothetical protein	GO:0005488;GO:0003824;GO:0008152;GO:0009987
gene1276	Scaffold64	Y_1_DNA	hypothetical protein	GO:0005488;GO:0043226;GO:0044464
gene1277	Scaffold64	Y_1_DNA	hypothetical protein	GO:0003824;GO:0044425;GO:0008152;GO:0009987
gene1278	Scaffold64	Y_1_DNA	hypothetical protein	GO:0032991;GO:0044422;GO:0043226;GO:0044464;GO:0065007;GO:0008152;GO:0009987
gene1279	Scaffold64	Y_1_DNA	hypothetical protein	GO:0005488;GO:0003824;GO:0043226;GO:0044464;GO:0008152
gene1280	Scaffold64	Y_1_DNA	hypothetical protein	GO:0003824;GO:0065007;GO:0008152;GO:0009987
gene1281	Scaffold64	Y_1_DNA	hypothetical protein	GO:0005215;GO:0044425
gene1282	Scaffold64	Y_1_DNA	hypothetical protein	GO:0003824
gene1283	Scaffold64	Y_1_DNA	hypothetical protein	GO:0003824;GO:0032991;GO:0044422;GO:0044464;GO:0008152;GO:0071840;GO:0009987;GO:0051179
gene1284	Scaffold64	Y_1_DNA	hypothetical protein	GO:0005198;GO:0005488;GO:0032991;GO:0044422;GO:0043226;GO:0044464;GO:0008152;GO:0009987
gene1285	Scaffold64	Y_1_DNA	hypothetical protein	GO:0005198;GO:0032991;GO:0044422;GO:0043226;GO:0044464;GO:0008152;GO:0009987
gene1286	Scaffold64	Y_1_DNA	Peroxisomal membrane protein PEX31	GO:0044425
gene1287	Scaffold65	Y_1_DNA	hypothetical protein	GO:0005198;GO:0032991;GO:0044425;GO:0044422;GO:0016020;GO:0044464;GO:0071840;GO:0009987;GO:0051179
gene1288	Scaffold65	Y_1_DNA	uncharacterized protein AC631_01701	GO:0031974;GO:0044422;GO:0044464;GO:0071840;GO:0009987
gene1289	Scaffold65	Y_1_DNA	hypothetical protein	GO:0003824;GO:0009987
gene1290	Scaffold65	Y_1_DNA	hypothetical protein	GO:0005488;GO:0003824;GO:0032991;GO:0044422;GO:0043226;GO:0044464;GO:0008152;GO:0009987;GO:0050896
gene1291	Scaffold65	Y_1_DNA	hypothetical protein	GO:0003824;GO:0005623;GO:0044425;GO:0043226;GO:0044464;GO:0065007;GO:0008152;GO:0071840;GO:0009987;GO:0051179
gene1292	Scaffold65	Y_1_DNA	hypothetical protein	GO:0005488;GO:0032991;GO:0044464;GO:0009987
gene1293	Scaffold65	Y_1_DNA	Cell division cycle protein	GO:0005488;GO:0044464;GO:0065007;GO:0071840;GO:0009987
gene1294	Scaffold65	Y_1_DNA	hypothetical protein	GO:0005488;GO:0008152;GO:0009987;GO:0050896
gene1295	Scaffold65	Y_1_DNA	hypothetical protein	GO:0044425
gene1296	Scaffold65	Y_1_DNA	hypothetical protein	GO:0005488;GO:0003824;GO:0032991;GO:0044422;GO:0044464;GO:0008152;GO:0009987
gene1297	Scaffold65	Y_1_DNA	Autophagy-related protein	GO:0044425;GO:0044422;GO:0043226;GO:0016020;GO:0044464;GO:0008152;GO:0009987;GO:0051179
gene1298	Scaffold65	Y_1_DNA	hypothetical protein	GO:0005488;GO:0032991;GO:0044422;GO:0043226;GO:0044464;GO:0008152;GO:0009987
gene1303	Scaffold66	Y_1_DNA	hypothetical protein	GO:0005198;GO:0032991;GO:0044422;GO:0044464
gene1304	Scaffold66	Y_1_DNA	hypothetical protein	GO:0005488;GO:0003824;GO:0044422;GO:0043226;GO:0044464;GO:0008152;GO:0022414;GO:0071840;GO:0009987;GO:0032502;GO:0050896
gene1305	Scaffold66	Y_1_DNA	hypothetical protein	GO:0005488;GO:0003824;GO:0043226;GO:0044464;GO:0008152;GO:0009987;GO:0050896
gene1306	Scaffold66	Y_1_DNA	hypothetical protein	GO:0043226;GO:0044464;GO:0071840;GO:0009987
gene1307	Scaffold66	Y_1_DNA	hypothetical protein	GO:0003824
gene1308	Scaffold66	Y_1_DNA	hypothetical protein	GO:0005488;GO:0043226;GO:0044464;GO:0008152;GO:0009987
gene1309	Scaffold66	Y_1_DNA	hypothetical protein	GO:0005488;GO:0003824;GO:0032991;GO:0044422;GO:0043226;GO:0009295;GO:0044464;GO:0008152;GO:0009987
gene1310	Scaffold66	Y_1_DNA	hypothetical protein	GO:0003824;GO:0044422;GO:0043226;GO:0044464;GO:0008152;GO:0009987
gene1313	Scaffold67	Y_1_DNA	hypothetical protein	GO:0009987;GO:0051179
gene1314	Scaffold67	Y_1_DNA	hypothetical protein	GO:0005488;GO:0003824;GO:0032991;GO:0043226;GO:0044464;GO:0065007;GO:0008152;GO:0009987
gene1315	Scaffold67	Y_1_DNA	hypothetical protein	GO:0008152;GO:0009987;GO:0050896
gene1316	Scaffold67	Y_1_DNA	Intracellular protein transport protein	GO:0044422;GO:0016020;GO:0044464;GO:0071840;GO:0009987;GO:0051179
gene1317	Scaffold67	Y_1_DNA	hypothetical protein	GO:0005488;GO:0003824;GO:0032991;GO:0044422;GO:0043226;GO:0044464;GO:0008152;GO:0009987;GO:0051179;GO:0050896
gene1318	Scaffold67	Y_1_DNA	hypothetical protein	GO:0005488;GO:0003824;GO:0043226;GO:0044464;GO:0008152;GO:0009987
gene1319	Scaffold67	Y_1_DNA	hypothetical protein	GO:0005215;GO:0032991;GO:0044422;GO:0043226;GO:0044464;GO:0065007;GO:0008152;GO:0071840;GO:0009987;GO:0051179
gene1320	Scaffold67	Y_1_DNA	hypothetical protein	GO:0005488
gene1321	Scaffold67	Y_1_DNA	hypothetical protein	GO:0032991;GO:0044422;GO:0043226;GO:0044464;GO:0065007;GO:0008152;GO:0022414;GO:0071840;GO:0009987
gene1323	Scaffold67	Y_1_DNA	hypothetical protein	GO:0005488;GO:0065007
gene1325	Scaffold68	Y_1_DNA	hypothetical protein	GO:0032991;GO:0044425;GO:0044422;GO:0044464;GO:0008152;GO:0009987
gene1326	Scaffold68	Y_1_DNA	hypothetical protein	GO:0005488;GO:0003824;GO:0008152;GO:0009987
gene1327	Scaffold68	Y_1_DNA	hypothetical protein	GO:0005488;GO:0003824;GO:0008152;GO:0009987
gene1328	Scaffold68	Y_1_DNA	hypothetical protein	GO:0032991;GO:0044422;GO:0043226;GO:0016020;GO:0044464;GO:0051179
gene1329	Scaffold68	Y_1_DNA	hypothetical protein	GO:0003824;GO:0032991;GO:0044422;GO:0044464;GO:0065007;GO:0008152;GO:0009987;GO:0050896
gene1330	Scaffold68	Y_1_DNA	hypothetical protein	GO:0032991;GO:0005623;GO:0044464;GO:0071840;GO:0009987;GO:0051179
gene1331	Scaffold68	Y_1_DNA	hypothetical protein	GO:0003824;GO:0008152;GO:0009987
gene1332	Scaffold68	Y_1_DNA	glycoside hydrolase family 76 protein	GO:0003824;GO:0044425;GO:0008152
gene1333	Scaffold68	Y_1_DNA	exo-1,3-beta-glucanase	GO:0003824;GO:0005576;GO:0044464;GO:0008152;GO:0071840;GO:0009987
gene1334	Scaffold68	Y_1_DNA	hypothetical protein	GO:0003824
gene1335	Scaffold68	Y_1_DNA	hypothetical protein	GO:0003824
gene1337	Scaffold68	Y_1_DNA	hypothetical protein	GO:0005488;GO:0003824;GO:0031974;GO:0044422;GO:0044464;GO:0065007;GO:0071840;GO:0009987;GO:0050896
gene1338	Scaffold68	Y_1_DNA	hypothetical protein	GO:0044425
gene1340	Scaffold69	Y_1_DNA	hypothetical protein	GO:0032991;GO:0044425;GO:0044422;GO:0044464;GO:0008152;GO:0009987
gene1341	Scaffold69	Y_1_DNA	hypothetical protein	GO:0005488;GO:0003824;GO:0008152;GO:0009987
gene1342	Scaffold69	Y_1_DNA	hypothetical protein	GO:0005488;GO:0003824;GO:0008152;GO:0009987
gene1343	Scaffold69	Y_1_DNA	hypothetical protein	GO:0032991;GO:0044422;GO:0043226;GO:0016020;GO:0044464;GO:0051179
gene1344	Scaffold69	Y_1_DNA	hypothetical protein	GO:0003824;GO:0032991;GO:0044422;GO:0044464;GO:0065007;GO:0008152;GO:0009987;GO:0050896
gene1345	Scaffold69	Y_1_DNA	hypothetical protein	GO:0032991;GO:0005623;GO:0044464;GO:0071840;GO:0009987;GO:0051179
gene1346	Scaffold69	Y_1_DNA	hypothetical protein	GO:0003824;GO:0008152;GO:0009987
gene1347	Scaffold69	Y_1_DNA	glycoside hydrolase family 76 protein	GO:0003824;GO:0044425;GO:0008152
gene1348	Scaffold69	Y_1_DNA	exo-1,3-beta-glucanase	GO:0003824;GO:0005576;GO:0044464;GO:0008152;GO:0071840;GO:0009987
gene1349	Scaffold69	Y_1_DNA	hypothetical protein	GO:0003824
gene1350	Scaffold69	Y_1_DNA	hypothetical protein	GO:0003824
gene1352	Scaffold69	Y_1_DNA	hypothetical protein	GO:0005488;GO:0003824;GO:0031974;GO:0044422;GO:0044464;GO:0065007;GO:0071840;GO:0009987;GO:0050896
gene1353	Scaffold69	Y_1_DNA	hypothetical protein	GO:0044425
gene1355	Scaffold70	Y_1_DNA	hypothetical protein	GO:0005488;GO:0003824;GO:0044425;GO:0043226;GO:0044464;GO:0008152;GO:0009987
gene1356	Scaffold70	Y_1_DNA	hypothetical protein	GO:0032991;GO:0044425;GO:0044464;GO:0051179
gene1359	Scaffold70	Y_1_DNA	DNA replication ATP-dependent helicase Dna2	GO:0005488;GO:0003824;GO:0044422;GO:0044464;GO:0065007;GO:0008152;GO:0022414;GO:0071840;GO:0009987;GO:0032502
gene1360	Scaffold70	Y_1_DNA	hypothetical protein	GO:0005488;GO:0003824;GO:0044464;GO:0008152;GO:0009987
gene1361	Scaffold70	Y_1_DNA	hypothetical protein	GO:0005488;GO:0032991;GO:0044422;GO:0044464;GO:0008152;GO:0009987
gene1363	Scaffold70	Y_1_DNA	hypothetical protein	GO:0003824;GO:0032991;GO:0044425;GO:0044422;GO:0044464;GO:0008152;GO:0071840;GO:0009987
gene1364	Scaffold70	Y_1_DNA	hypothetical protein	GO:0003824;GO:0032991;GO:0044422;GO:0043226;GO:0044464;GO:0008152;GO:0051704;GO:0009987;GO:0050896
gene1365	Scaffold70	Y_1_DNA	hypothetical protein	GO:0005488;GO:0003824;GO:0008152;GO:0009987;GO:0050896
gene1366	Scaffold70	Y_1_DNA	hypothetical protein	GO:0005215;GO:0005488;GO:0003824;GO:0044425;GO:0044422;GO:0043226;GO:0016020;GO:0044464;GO:0065007;GO:0009987;GO:0051179;GO:0050896
gene1367	Scaffold70	Y_1_DNA	hypothetical protein	GO:0005488;GO:0043226;GO:0044464;GO:0065007
gene1368	Scaffold70	Y_1_DNA	hypothetical protein	GO:0044425
gene1369	Scaffold71	Y_1_DNA	hypothetical protein	GO:0098772;GO:0005488;GO:0032991;GO:0044422;GO:0044464;GO:0065007;GO:0051179
gene1371	Scaffold71	Y_1_DNA	hypothetical protein	GO:0003824;GO:0044422;GO:0016020;GO:0044464;GO:0008152;GO:0009987
gene1372	Scaffold71	Y_1_DNA	hypothetical protein	GO:0003824;GO:0044425
gene1373	Scaffold71	Y_1_DNA	hypothetical protein	GO:0044425;GO:0051179
gene1374	Scaffold71	Y_1_DNA	hypothetical protein	GO:0003824;GO:0043226;GO:0044464;GO:0065007;GO:0008152;GO:0022414;GO:0071840;GO:0009987;GO:0032502
gene1375	Scaffold71	Y_1_DNA	hypothetical protein	GO:0044425
gene1376	Scaffold71	Y_1_DNA	putative secreted protein	GO:0003824
gene1377	Scaffold71	Y_1_DNA	putative membrane protein	GO:0060089;GO:0031974;GO:0044425;GO:0044422;GO:0044464;GO:0065007;GO:0022414;GO:0009987
gene1378	Scaffold71	Y_1_DNA	hypothetical protein	GO:0005488;GO:0044422;GO:0043226;GO:0009295;GO:0044464;GO:0065007;GO:0008152;GO:0071840;GO:0009987
gene1380	Scaffold71	Y_1_DNA	hypothetical protein	GO:0098772;GO:0005488;GO:0044422;GO:0043226;GO:0044464;GO:0071840;GO:0009987
gene1381	Scaffold71	Y_1_DNA	hypothetical protein	GO:0005488;GO:0003824
gene1382	Scaffold72	Y_1_DNA	hypothetical protein	GO:0003824
gene1384	Scaffold72	Y_1_DNA	hypothetical protein	GO:0140110;GO:0005488;GO:0043226;GO:0044464
gene1385	Scaffold72	Y_1_DNA	hypothetical protein	GO:0098772;GO:0005488;GO:0044464;GO:0065007;GO:0022414;GO:0009987
gene1386	Scaffold72	Y_1_DNA	hypothetical protein	GO:0008152;GO:0009987
gene1387	Scaffold72	Y_1_DNA	hypothetical protein	GO:0005488;GO:0003824;GO:0044425;GO:0008152;GO:0009987
gene1389	Scaffold73	Y_1_DNA	hypothetical protein	GO:0005215;GO:0044425
gene1390	Scaffold73	Y_1_DNA	hypothetical protein	GO:0044422;GO:0044464;GO:0065007;GO:0071840;GO:0009987;GO:0050896
gene1391	Scaffold73	Y_1_DNA	GTPase-activating protein	GO:0065007;GO:0009987
gene1392	Scaffold73	Y_1_DNA	hypothetical protein	GO:0005488;GO:0003824;GO:0032991;GO:0044422;GO:0044464;GO:0008152;GO:0009987
gene1393	Scaffold73	Y_1_DNA	hypothetical protein	GO:0005488;GO:0003824;GO:0043226;GO:0044464;GO:0008152;GO:0009987
gene1394	Scaffold73	Y_1_DNA	hypothetical protein	GO:0003824;GO:0008152;GO:0009987
gene1395	Scaffold73	Y_1_DNA	hypothetical protein	GO:0003824;GO:0032991;GO:0043226;GO:0044464;GO:0008152;GO:0009987
gene1399	Scaffold73	Y_1_DNA	hypothetical protein	GO:0005488;GO:0032991;GO:0044422;GO:0044464;GO:0071840;GO:0009987
gene1400	Scaffold73	Y_1_DNA	hypothetical protein	GO:0005488;GO:0043226;GO:0044464;GO:0051179
gene1401	Scaffold73	Y_1_DNA	hypothetical protein	GO:0044425
gene1402	Scaffold73	Y_1_DNA	hypothetical protein	GO:0005488;GO:0003824;GO:0008152;GO:0009987
gene1404	Scaffold74	Y_1_DNA	hypothetical protein	GO:0032991;GO:0044422;GO:0043226;GO:0044464;GO:0008152;GO:0009987
gene1405	Scaffold74	Y_1_DNA	hypothetical protein	GO:0005488;GO:0009987
gene1407	Scaffold74	Y_1_DNA	hypothetical protein	GO:0005488;GO:0003824
gene1408	Scaffold74	Y_1_DNA	ATP-dependent RNA helicase	GO:0005488;GO:0003824
gene1410	Scaffold74	Y_1_DNA	hypothetical protein	GO:0003824;GO:0043226;GO:0044464;GO:0065007;GO:0008152;GO:0009987
gene1411	Scaffold74	Y_1_DNA	hypothetical protein	GO:0005215;GO:0003824;GO:0032991;GO:0044425;GO:0044422;GO:0044464;GO:0008152;GO:0009987;GO:0051179
gene1412	Scaffold74	Y_1_DNA	hypothetical protein	GO:0003824
gene1413	Scaffold74	Y_1_DNA	Factor-induced protein	GO:0044425;GO:0044464;GO:0022414;GO:0071840;GO:0009987;GO:0032502
gene1414	Scaffold74	Y_1_DNA	hypothetical protein	GO:0005215;GO:0044425;GO:0016020;GO:0044464;GO:0065007;GO:0022414;GO:0071840;GO:0009987;GO:0032502
gene1415	Scaffold74	Y_1_DNA	hypothetical protein	GO:0003824;GO:0008152;GO:0009987
gene1416	Scaffold74	Y_1_DNA	hypothetical protein	GO:0003824;GO:0044425
gene1417	Scaffold74	Y_1_DNA	hypothetical protein	GO:0005215;GO:0003824;GO:0044425;GO:0043226;GO:0044464;GO:0008152;GO:0009987;GO:0051179
gene1418	Scaffold74	Y_1_DNA	Sorting nexin MVP1	GO:0005488
gene1419	Scaffold74	Y_1_DNA	hypothetical protein	GO:0003824;GO:0016020
gene1420	Scaffold74	Y_1_DNA	hypothetical protein	GO:0005215;GO:0005488;GO:0003824;GO:0005623;GO:0044425;GO:0044422;GO:0016020;GO:0044464;GO:0065007;GO:0009987;GO:0051179
gene1421	Scaffold75	Y_1_DNA	Cu2+-exporting ATPase	GO:0005215;GO:0005488;GO:0003824;GO:0005623;GO:0044425;GO:0044422;GO:0016020;GO:0044464;GO:0065007;GO:0009987;GO:0051179
gene1422	Scaffold75	Y_1_DNA	hypothetical protein	GO:0003824
gene1423	Scaffold75	Y_1_DNA	hypothetical protein	GO:0003824;GO:0016020
gene1424	Scaffold75	Y_1_DNA	Sorting nexin MVP1	GO:0005488
gene1425	Scaffold75	Y_1_DNA	hypothetical protein	GO:0005215;GO:0003824;GO:0044425;GO:0043226;GO:0044464;GO:0008152;GO:0009987;GO:0051179
gene1426	Scaffold75	Y_1_DNA	hypothetical protein	GO:0003824;GO:0044425
gene1427	Scaffold75	Y_1_DNA	hypothetical protein	GO:0003824;GO:0008152;GO:0009987
gene1428	Scaffold75	Y_1_DNA	hypothetical protein	GO:0005215;GO:0044425;GO:0016020;GO:0044464;GO:0065007;GO:0022414;GO:0071840;GO:0009987;GO:0032502
gene1429	Scaffold75	Y_1_DNA	Factor-induced protein	GO:0044425;GO:0044464;GO:0022414;GO:0071840;GO:0009987;GO:0032502
gene1430	Scaffold75	Y_1_DNA	hypothetical protein	GO:0003824
gene1431	Scaffold75	Y_1_DNA	hypothetical protein	GO:0005215;GO:0003824;GO:0032991;GO:0044425;GO:0044422;GO:0044464;GO:0008152;GO:0009987;GO:0051179
gene1432	Scaffold75	Y_1_DNA	hypothetical protein	GO:0003824;GO:0043226;GO:0044464;GO:0065007;GO:0008152;GO:0009987
gene1434	Scaffold75	Y_1_DNA	ATP-dependent RNA helicase	GO:0005488;GO:0003824
gene1435	Scaffold75	Y_1_DNA	hypothetical protein	GO:0005488;GO:0003824
gene1437	Scaffold75	Y_1_DNA	hypothetical protein	GO:0005488;GO:0009987
gene1438	Scaffold75	Y_1_DNA	hypothetical protein	GO:0032991;GO:0044422;GO:0043226;GO:0044464;GO:0008152;GO:0009987
gene1440	Scaffold76	Y_1_DNA	hypothetical protein	GO:0003824;GO:0008152;GO:0009987
gene1442	Scaffold76	Y_1_DNA	hypothetical protein	GO:0098772;GO:0005488;GO:0003824;GO:0031974;GO:0044422;GO:0044464;GO:0051179;GO:0050896
gene1444	Scaffold76	Y_1_DNA	glycoside hydrolase family 76 protein	GO:0003824;GO:0044425;GO:0044464;GO:0008152;GO:0022414;GO:0071840;GO:0009987;GO:0040007
gene1445	Scaffold76	Y_1_DNA	hypothetical protein	GO:0032991;GO:0044422;GO:0044464
gene1446	Scaffold76	Y_1_DNA	hypothetical protein	GO:0005215;GO:0005623;GO:0044425;GO:0044422;GO:0043226;GO:0016020;GO:0044464;GO:0065007;GO:0009987;GO:0051179
gene1447	Scaffold76	Y_1_DNA	hypothetical protein	GO:0043226;GO:0044464;GO:0051179
gene1448	Scaffold76	Y_1_DNA	hypothetical protein	GO:0005488;GO:0032991;GO:0044422;GO:0044464;GO:0008152;GO:0009987
gene1449	Scaffold76	Y_1_DNA	hypothetical protein	GO:0005488;GO:0032991;GO:0044425;GO:0044422;GO:0043226;GO:0044464;GO:0065007;GO:0008152;GO:0009987;GO:0051179;GO:0050896
gene1450	Scaffold76	Y_1_DNA	hypothetical protein	GO:0044425
gene1453	Scaffold77	Y_1_DNA	hypothetical protein	GO:0005488;GO:0003824
gene1454	Scaffold77	Y_1_DNA	hypothetical protein	GO:0005488;GO:0003824
gene1455	Scaffold77	Y_1_DNA	hypothetical protein	GO:0044464;GO:0065007
gene1456	Scaffold77	Y_1_DNA	hypothetical protein	GO:0005488;GO:0003824;GO:0032991;GO:0044422;GO:0043226;GO:0009295;GO:0044464;GO:0008152;GO:0071840;GO:0009987
gene1457	Scaffold77	Y_1_DNA	hypothetical protein	GO:0005488;GO:0032991;GO:0044425;GO:0044422;GO:0016020;GO:0044464;GO:0008152;GO:0071840;GO:0009987;GO:0051179;GO:0050896
gene1458	Scaffold77	Y_1_DNA	hypothetical protein	GO:0005488;GO:0032991;GO:0044425;GO:0044422;GO:0043226;GO:0044464;GO:0065007;GO:0071840;GO:0009987;GO:0051179
gene1459	Scaffold77	Y_1_DNA	hypothetical protein	GO:0005488;GO:0044422;GO:0043226;GO:0044464;GO:0071840
gene1460	Scaffold77	Y_1_DNA	hypothetical protein	GO:0140110;GO:0005488;GO:0044425;GO:0043226;GO:0044464;GO:0008152;GO:0009987;GO:0051179
gene1462	Scaffold77	Y_1_DNA	hypothetical protein	GO:0005488;GO:0003824
gene1464	Scaffold77	Y_1_DNA	glycoside hydrolase family 16 protein	GO:0003824;GO:0044425;GO:0008152;GO:0009987
gene1465	Scaffold77	Y_1_DNA	hypothetical protein	GO:0005488;GO:0032991;GO:0044422;GO:0044464;GO:0065007;GO:0008152;GO:0071840;GO:0009987
gene1466	Scaffold77	Y_1_DNA	hypothetical protein	GO:0003824
gene1468	Scaffold78	Y_1_DNA	hypothetical protein	GO:0005215;GO:0003824;GO:0032991;GO:0044425;GO:0044422;GO:0044464;GO:0065007;GO:0008152;GO:0071840;GO:0009987;GO:0051179;GO:0050896
gene1469	Scaffold78	Y_1_DNA	DNA-directed RNA polymerase II subunit	GO:0005488;GO:0003824;GO:0032991;GO:0044422;GO:0044464;GO:0008152;GO:0009987
gene1470	Scaffold78	Y_1_DNA	hypothetical protein	GO:0003824;GO:0044464;GO:0008152;GO:0009987
gene1471	Scaffold78	Y_1_DNA	hypothetical protein	GO:0044422;GO:0043226;GO:0044464;GO:0008152;GO:0009987
gene1472	Scaffold78	Y_1_DNA	hypothetical protein	GO:0003824;GO:0008152;GO:0009987
gene1473	Scaffold78	Y_1_DNA	hypothetical protein	GO:0005488
gene1474	Scaffold78	Y_1_DNA	hypothetical protein	GO:0005215;GO:0044425
gene1478	Scaffold78	Y_1_DNA	hypothetical protein	GO:0005488;GO:0032991;GO:0044422;GO:0043226;GO:0044464
gene1479	Scaffold78	Y_1_DNA	hypothetical protein	GO:0005488;GO:0032991;GO:0044422;GO:0043226;GO:0044464
gene1480	Scaffold78	Y_1_DNA	hypothetical protein	GO:0005488;GO:0016020;GO:0044464;GO:0008152;GO:0071840;GO:0009987
gene1481	Scaffold79	Y_1_DNA	hypothetical protein	GO:0044425
gene1482	Scaffold79	Y_1_DNA	hypothetical protein	GO:0005488;GO:0003824
gene1483	Scaffold79	Y_1_DNA	hypothetical protein	GO:0005488;GO:0032991;GO:0005623;GO:0044422;GO:0043226;GO:0044464;GO:0099080;GO:0065007;GO:0071840;GO:0009987;GO:0051179
gene1484	Scaffold79	Y_1_DNA	hypothetical protein	GO:0005215;GO:0005488;GO:0003824;GO:0032991;GO:0005623;GO:0044425;GO:0044422;GO:0016020;GO:0044464;GO:0065007;GO:0008152;GO:0071840;GO:0009987;GO:0050896
gene1486	Scaffold79	Y_1_DNA	hypothetical protein	GO:0098772;GO:0003824;GO:0032991;GO:0044464;GO:0071840;GO:0009987;GO:0050896
gene1487	Scaffold79	Y_1_DNA	hypothetical protein	GO:0140110;GO:0003824;GO:0032991;GO:0044422;GO:0044464;GO:0065007;GO:0008152;GO:0071840;GO:0009987;GO:0050896
gene1488	Scaffold79	Y_1_DNA	hypothetical protein	GO:0032991;GO:0044422;GO:0044464;GO:0008152;GO:0009987
gene1489	Scaffold79	Y_1_DNA	hypothetical protein	GO:0005488;GO:0003824;GO:0008152;GO:0009987
gene1490	Scaffold79	Y_1_DNA	hypothetical protein	GO:0043226;GO:0044464
gene1492	Scaffold79	Y_1_DNA	hypothetical protein	GO:0003824;GO:0044422;GO:0043226;GO:0044464;GO:0065007;GO:0008152;GO:0022414;GO:0071840;GO:0009987
gene1493	Scaffold79	Y_1_DNA	hypothetical protein	GO:0005488;GO:0003824;GO:0044422;GO:0044464;GO:0099080;GO:0065007;GO:0071840;GO:0009987;GO:0051179
gene1494	Scaffold79	Y_1_DNA	hypothetical protein	GO:0005215;GO:0005488;GO:0003824;GO:0032991;GO:0044425;GO:0043226;GO:0044464;GO:0008152;GO:0009987;GO:0051179;GO:0050896
gene1495	Scaffold80	Y_1_DNA	hypothetical protein	GO:0005215;GO:0005488;GO:0003824;GO:0032991;GO:0044425;GO:0043226;GO:0044464;GO:0008152;GO:0009987;GO:0051179;GO:0050896
gene1496	Scaffold80	Y_1_DNA	hypothetical protein	GO:0005488;GO:0003824;GO:0044422;GO:0044464;GO:0099080;GO:0065007;GO:0071840;GO:0009987;GO:0051179
gene1497	Scaffold80	Y_1_DNA	hypothetical protein	GO:0003824;GO:0044422;GO:0043226;GO:0044464;GO:0065007;GO:0008152;GO:0022414;GO:0071840;GO:0009987
gene1499	Scaffold80	Y_1_DNA	hypothetical protein	GO:0043226;GO:0044464
gene1500	Scaffold80	Y_1_DNA	hypothetical protein	GO:0005488;GO:0003824;GO:0008152;GO:0009987
gene1501	Scaffold80	Y_1_DNA	hypothetical protein	GO:0032991;GO:0044422;GO:0044464;GO:0008152;GO:0009987
gene1502	Scaffold80	Y_1_DNA	hypothetical protein	GO:0140110;GO:0003824;GO:0032991;GO:0044422;GO:0044464;GO:0065007;GO:0008152;GO:0071840;GO:0009987;GO:0050896
gene1503	Scaffold80	Y_1_DNA	hypothetical protein	GO:0098772;GO:0003824;GO:0032991;GO:0044464;GO:0071840;GO:0009987;GO:0050896
gene1505	Scaffold80	Y_1_DNA	hypothetical protein	GO:0005215;GO:0005488;GO:0003824;GO:0032991;GO:0005623;GO:0044425;GO:0044422;GO:0016020;GO:0044464;GO:0065007;GO:0008152;GO:0071840;GO:0009987;GO:0050896
gene1506	Scaffold80	Y_1_DNA	hypothetical protein	GO:0005488;GO:0032991;GO:0005623;GO:0044422;GO:0043226;GO:0044464;GO:0099080;GO:0065007;GO:0071840;GO:0009987;GO:0051179
gene1507	Scaffold80	Y_1_DNA	hypothetical protein	GO:0005488;GO:0003824
gene1508	Scaffold80	Y_1_DNA	hypothetical protein	GO:0044425
gene1510	Scaffold81	Y_1_DNA	Mannan polymerase II complex ANP1 subunit	GO:0003824;GO:0044425
gene1511	Scaffold81	Y_1_DNA	hypothetical protein	GO:0003824;GO:0032991;GO:0008152;GO:0009987;GO:0050896
gene1512	Scaffold81	Y_1_DNA	hypothetical protein	GO:0051179
gene1513	Scaffold81	Y_1_DNA	hypothetical protein	GO:0005488;GO:0031386;GO:0043226;GO:0016020;GO:0044464;GO:0008152;GO:0051704;GO:0022414;GO:0071840;GO:0009987;GO:0032502;GO:0040007;GO:0050896
gene1514	Scaffold81	Y_1_DNA	hypothetical protein	GO:0005488;GO:0032991;GO:0043226;GO:0044464;GO:0071840;GO:0009987
gene1515	Scaffold81	Y_1_DNA	hypothetical protein	GO:0140110;GO:0005488;GO:0043226;GO:0044217;GO:0044464
gene1516	Scaffold81	Y_1_DNA	hypothetical protein	GO:0005215;GO:0044425;GO:0016020;GO:0044464
gene1517	Scaffold81	Y_1_DNA	hypothetical protein	GO:0005488;GO:0003824
gene1519	Scaffold81	Y_1_DNA	hypothetical protein	GO:0005488;GO:0003824;GO:0032991;GO:0043226;GO:0044464;GO:0008152;GO:0009987
gene1520	Scaffold81	Y_1_DNA	hypothetical protein	GO:0032991;GO:0044422;GO:0044464;GO:0071840;GO:0009987
gene1521	Scaffold82	Y_1_DNA	hypothetical protein	GO:0140110;GO:0005488;GO:0043226;GO:0044464
gene1522	Scaffold82	Y_1_DNA	hypothetical protein	GO:0003824
gene1523	Scaffold82	Y_1_DNA	hypothetical protein	GO:0005488;GO:0003824;GO:0031974;GO:0005623;GO:0044422;GO:0044464;GO:0065007;GO:0008152;GO:0009987;GO:0050896
gene1525	Scaffold82	Y_1_DNA	hypothetical protein	GO:0005488;GO:0032991;GO:0044422;GO:0044464;GO:0065007;GO:0008152;GO:0009987;GO:0051179;GO:0050896
gene1527	Scaffold82	Y_1_DNA	hypothetical protein	GO:0044425;GO:0071840;GO:0009987
gene1529	Scaffold82	Y_1_DNA	hypothetical protein	GO:0043226;GO:0044464
gene1530	Scaffold82	Y_1_DNA	hypothetical protein	GO:0005198;GO:0005488;GO:0032991;GO:0044422;GO:0043226;GO:0044464;GO:0008152;GO:0071840;GO:0009987
gene1533	Scaffold83	Y_1_DNA	hypothetical protein	GO:0003824;GO:0044425
gene1534	Scaffold83	Y_1_DNA	hypothetical protein	GO:0005488
gene1536	Scaffold83	Y_1_DNA	hypothetical protein	GO:0005488;GO:0003824;GO:0032991;GO:0008152;GO:0009987
gene1537	Scaffold83	Y_1_DNA	hypothetical protein	GO:0044425
gene1539	Scaffold83	Y_1_DNA	hypothetical protein	GO:0005215;GO:0005488;GO:0003824;GO:0044425;GO:0044422;GO:0016020;GO:0044464;GO:0009987;GO:0051179;GO:0050896
gene1540	Scaffold83	Y_1_DNA	hypothetical protein	GO:0005215;GO:0003824;GO:0032991;GO:0044425;GO:0044422;GO:0044464;GO:0008152;GO:0009987;GO:0051179
gene1541	Scaffold83	Y_1_DNA	hypothetical protein	GO:0005488;GO:0032991;GO:0044422;GO:0043226;GO:0044464;GO:0065007;GO:0008152;GO:0071840;GO:0009987
gene1542	Scaffold83	Y_1_DNA	hypothetical protein	GO:0005488;GO:0043226;GO:0044464;GO:0065007;GO:0008152;GO:0071840;GO:0009987
gene1543	Scaffold83	Y_1_DNA	hypothetical protein	GO:0032991;GO:0044422;GO:0044464;GO:0071840;GO:0009987
gene1544	Scaffold83	Y_1_DNA	hypothetical protein	GO:0044425;GO:0051179
gene1545	Scaffold83	Y_1_DNA	hypothetical protein	GO:0098772;GO:0005488;GO:0060089;GO:0003824;GO:0031974;GO:0032991;GO:0044422;GO:0043226;GO:0016020;GO:0044464;GO:0065007;GO:0008152;GO:0071840;GO:0009987;GO:0032502
gene1546	Scaffold84	Y_1_DNA	hypothetical protein	GO:0032991;GO:0044422;GO:0043226;GO:0044464;GO:0008152;GO:0009987;GO:0051179;GO:0050896
gene1547	Scaffold84	Y_1_DNA	Cytoplasmic dynein 1 intermediate chain	GO:0005215;GO:0003824;GO:0032991;GO:0044425;GO:0044422;GO:0044464;GO:0051179
gene1548	Scaffold84	Y_1_DNA	hypothetical protein	GO:0140110;GO:0005488;GO:0043226;GO:0044217;GO:0044464
gene1550	Scaffold84	Y_1_DNA	hypothetical protein	GO:0005488;GO:0003824
gene1551	Scaffold84	Y_1_DNA	hypothetical protein	GO:0005488;GO:0003824;GO:0043226;GO:0044464;GO:0065007;GO:0008152;GO:0009987;GO:0051179;GO:0050896
gene1554	Scaffold84	Y_1_DNA	glycosyltransferase family 71 protein	GO:0003824;GO:0044425;GO:0008152;GO:0009987
gene1555	Scaffold84	Y_1_DNA	glycosyltransferase family 71 protein	GO:0003824;GO:0044425;GO:0008152;GO:0009987
gene1557	Scaffold84	Y_1_DNA	hypothetical protein	GO:0032991;GO:0044422;GO:0044464
gene1558	Scaffold84	Y_1_DNA	hypothetical protein	GO:0005488;GO:0003824;GO:0032991;GO:0044422;GO:0044464;GO:0008152;GO:0009987
gene1559	Scaffold84	Y_1_DNA	hypothetical protein	GO:0003824;GO:0032991;GO:0044422;GO:0044464
gene1560	Scaffold85	Y_1_DNA	hypothetical protein	GO:0005488;GO:0003824
gene1561	Scaffold85	Y_1_DNA	hypothetical protein	GO:0005488;GO:0003824;GO:0044422;GO:0044464
gene1562	Scaffold85	Y_1_DNA	hypothetical protein	GO:0044425;GO:0043226;GO:0044464;GO:0051179
gene1563	Scaffold85	Y_1_DNA	Zinc finger protein	GO:0005488
gene1564	Scaffold85	Y_1_DNA	putative membrane protein	GO:0044425;GO:0065007;GO:0051179
gene1566	Scaffold85	Y_1_DNA	E3 ubiquitin-protein ligase	GO:0005488;GO:0003824;GO:0043226;GO:0044464;GO:0008152;GO:0071840;GO:0009987
gene1568	Scaffold85	Y_1_DNA	hypothetical protein	GO:0005488;GO:0003824;GO:0032991;GO:0044464;GO:0065007;GO:0008152;GO:0009987
gene1569	Scaffold85	Y_1_DNA	hypothetical protein	GO:0005488;GO:0003824;GO:0032991;GO:0071840;GO:0009987;GO:0050896
gene1570	Scaffold86	Y_1_DNA	hypothetical protein	GO:0003824
gene1572	Scaffold86	Y_1_DNA	hypothetical protein	GO:0005198;GO:0032991;GO:0044422;GO:0044464;GO:0008152;GO:0009987
gene1573	Scaffold86	Y_1_DNA	hypothetical protein	GO:0005488;GO:0003824;GO:0032991;GO:0044422;GO:0044464;GO:0065007;GO:0008152;GO:0071840;GO:0009987;GO:0051179;GO:0050896
gene1574	Scaffold86	Y_1_DNA	hypothetical protein	GO:0044425
gene1575	Scaffold86	Y_1_DNA	hypothetical protein	GO:0005488;GO:0003824;GO:0065007;GO:0008152;GO:0071840;GO:0009987
gene1576	Scaffold86	Y_1_DNA	Structural maintenance of chromosomes protein	GO:0005488;GO:0003824;GO:0032991;GO:0044422;GO:0043226;GO:0044464;GO:0065007;GO:0008152;GO:0022414;GO:0071840;GO:0009987;GO:0051179;GO:0050896
gene1577	Scaffold86	Y_1_DNA	hypothetical protein	GO:0005488;GO:0003824;GO:0032991;GO:0044464;GO:0008152;GO:0009987;GO:0050896
gene1579	Scaffold86	Y_1_DNA	hypothetical protein	GO:0044425
gene1581	Scaffold87	Y_1_DNA	hypothetical protein	GO:0005488
gene1582	Scaffold87	Y_1_DNA	hypothetical protein	GO:0005198;GO:0032991;GO:0044425;GO:0044422;GO:0016020;GO:0044464;GO:0051179
gene1583	Scaffold87	Y_1_DNA	hypothetical protein	GO:0005198;GO:0032991;GO:0044422;GO:0044464;GO:0008152;GO:0009987
gene1584	Scaffold87	Y_1_DNA	H/ACA ribonucleoprotein complex subunit 2	GO:0005488;GO:0032991;GO:0044422;GO:0043226;GO:0044464;GO:0008152;GO:0009987
gene1585	Scaffold87	Y_1_DNA	hypothetical protein	GO:0005488;GO:0003824;GO:0043226;GO:0044464;GO:0008152;GO:0009987
gene1586	Scaffold87	Y_1_DNA	hypothetical protein	GO:0044425;GO:0044422;GO:0016020;GO:0044464
gene1587	Scaffold87	Y_1_DNA	hypothetical protein	GO:0005488;GO:0003824;GO:0031974;GO:0044422;GO:0044464;GO:0065007;GO:0008152;GO:0009987
gene1590	Scaffold88	Y_1_DNA	hypothetical protein	GO:0005488;GO:0003824;GO:0031974;GO:0044422;GO:0043226;GO:0016020;GO:0044464;GO:0065007;GO:0008152;GO:0071840;GO:0009987;GO:0050896
gene1591	Scaffold88	Y_1_DNA	hypothetical protein	GO:0005215;GO:0005488;GO:0003824;GO:0005623;GO:0044425;GO:0044422;GO:0016020;GO:0044464;GO:0065007;GO:0008152;GO:0071840;GO:0009987;GO:0051179;GO:0098754
gene1594	Scaffold88	Y_1_DNA	Peroxiredoxin-2	GO:0016209;GO:0003824;GO:0005623;GO:0044464;GO:0065007;GO:0009987;GO:0050896
gene1595	Scaffold88	Y_1_DNA	hypothetical protein	GO:0003824;GO:0044425;GO:0016020;GO:0044464;GO:0051179
gene1596	Scaffold88	Y_1_DNA	hypothetical protein	GO:0003824;GO:0065007;GO:0008152;GO:0009987
gene1597	Scaffold88	Y_1_DNA	hypothetical protein	GO:0005198;GO:0032991;GO:0043226;GO:0044464;GO:0008152;GO:0009987
gene1599	Scaffold88	Y_1_DNA	hypothetical protein	GO:0005488;GO:0016020;GO:0044464;GO:0065007;GO:0009987;GO:0051179
gene1600	Scaffold88	Y_1_DNA	hypothetical protein	GO:0005488;GO:0003824;GO:0008152;GO:0009987
gene1601	Scaffold88	Y_1_DNA	hypothetical protein	GO:0005488;GO:0003824;GO:0008152;GO:0009987
gene1602	Scaffold88	Y_1_DNA	glycoside hydrolase family 81 protein	GO:0003824;GO:0071840;GO:0009987
gene1603	Scaffold89	Y_1_DNA	hypothetical protein	GO:0005488
gene1604	Scaffold89	Y_1_DNA	COP9 signalosome complex subunit 5	GO:0003824;GO:0032991;GO:0044422;GO:0044464
gene1605	Scaffold89	Y_1_DNA	putative WD repeat-containing protein	GO:0043226;GO:0044464;GO:0008152;GO:0009987
gene1606	Scaffold89	Y_1_DNA	Ubiquitin carboxyl-terminal hydrolase	GO:0003824;GO:0044422;GO:0043226;GO:0044464;GO:0065007;GO:0008152;GO:0071840;GO:0009987
gene1607	Scaffold89	Y_1_DNA	hypothetical protein	GO:0005198;GO:0032991;GO:0044422;GO:0043226;GO:0044464;GO:0008152;GO:0009987
gene1608	Scaffold89	Y_1_DNA	Nitrogen permease reactivator protein	GO:0005488;GO:0003824
gene1609	Scaffold89	Y_1_DNA	hypothetical protein	GO:0044425
gene1611	Scaffold89	Y_1_DNA	hypothetical protein	GO:0008152;GO:0009987
gene1612	Scaffold89	Y_1_DNA	hypothetical protein	GO:0005488;GO:0032991;GO:0044422;GO:0043226;GO:0044464;GO:0071840
gene1613	Scaffold89	Y_1_DNA	hypothetical protein	GO:0005488;GO:0003824;GO:0044422;GO:0016020;GO:0044464;GO:0065007;GO:0009987
gene1614	Scaffold89	Y_1_DNA	hypothetical protein	GO:0005198;GO:0005488;GO:0003824;GO:0032991;GO:0044422;GO:0044464;GO:0008152;GO:0009987;GO:0051179
gene1615	Scaffold89	Y_1_DNA	hypothetical protein	GO:0005488;GO:0044425;GO:0044422;GO:0016020;GO:0044464;GO:0071840;GO:0009987
gene1616	Scaffold90	Y_1_DNA	SWR1-complex protein	GO:0032991;GO:0044422;GO:0044464;GO:0071840;GO:0009987
gene1617	Scaffold90	Y_1_DNA	hypothetical protein	GO:0032991;GO:0044425;GO:0044422;GO:0044464;GO:0071840;GO:0009987;GO:0051179
gene1618	Scaffold90	Y_1_DNA	Sporulation-specific protein	GO:0098772;GO:0003824;GO:0032991;GO:0044425;GO:0044464;GO:0065007;GO:0008152;GO:0071840;GO:0009987
gene1619	Scaffold90	Y_1_DNA	hypothetical protein	GO:0032991;GO:0044422;GO:0044464;GO:0008152;GO:0009987;GO:0051179
gene1620	Scaffold90	Y_1_DNA	hypothetical protein	GO:0005488;GO:0032991;GO:0044422;GO:0044464;GO:0008152;GO:0009987
gene1621	Scaffold90	Y_1_DNA	hypothetical protein	GO:0005488
gene1623	Scaffold90	Y_1_DNA	hypothetical protein	GO:0005488;GO:0003824;GO:0032991;GO:0044422;GO:0043226;GO:0044464;GO:0065007;GO:0008152;GO:0071840;GO:0009987
gene1624	Scaffold90	Y_1_DNA	hypothetical protein	GO:0005488;GO:0003824;GO:0032991;GO:0044422;GO:0044217;GO:0044464;GO:0008152;GO:0009987
gene1625	Scaffold90	Y_1_DNA	hypothetical protein	GO:0005198;GO:0032991;GO:0044422;GO:0044464;GO:0051179
gene1626	Scaffold90	Y_1_DNA	hypothetical protein	GO:0005488;GO:0003824;GO:0032991;GO:0043226;GO:0044464;GO:0008152;GO:0071840;GO:0009987
gene1630	Scaffold91	Y_1_DNA	hypothetical protein	GO:0003824;GO:0044422;GO:0043226;GO:0009295;GO:0044464;GO:0008152;GO:0009987
gene1631	Scaffold91	Y_1_DNA	hypothetical protein	GO:0005215;GO:0044425;GO:0016020;GO:0044464;GO:0051179
gene1632	Scaffold91	Y_1_DNA	hypothetical protein	GO:0005215;GO:0044425;GO:0016020;GO:0044464;GO:0008152;GO:0009987
gene1633	Scaffold91	Y_1_DNA	hypothetical protein	GO:0003824;GO:0008152;GO:0009987
gene1634	Scaffold91	Y_1_DNA	hypothetical protein	GO:0005488;GO:0003824;GO:0065007;GO:0008152;GO:0009987
gene1635	Scaffold91	Y_1_DNA	hypothetical protein	GO:0005488;GO:0003824;GO:0008152;GO:0009987
gene1636	Scaffold91	Y_1_DNA	hypothetical protein	GO:0005488
gene1637	Scaffold91	Y_1_DNA	hypothetical protein	GO:0044217
gene1638	Scaffold91	Y_1_DNA	hypothetical protein	GO:0044217
gene1639	Scaffold92	Y_1_DNA	hypothetical protein	GO:0003824;GO:0044425;GO:0008152
gene1640	Scaffold92	Y_1_DNA	Ribosome maturation protein SBDS	GO:0098772;GO:0005488;GO:0071840;GO:0009987
gene1641	Scaffold92	Y_1_DNA	hypothetical protein	GO:0005623;GO:0044425;GO:0065007;GO:0009987
gene1642	Scaffold92	Y_1_DNA	hypothetical protein	GO:0044425
gene1643	Scaffold92	Y_1_DNA	hypothetical protein	GO:0005488
gene1644	Scaffold92	Y_1_DNA	hypothetical protein	GO:0005215;GO:0044425;GO:0044422;GO:0016020;GO:0044464;GO:0051179
gene1645	Scaffold92	Y_1_DNA	hypothetical protein	GO:0005488;GO:0032991;GO:0044422;GO:0044464;GO:0008152;GO:0009987
gene1646	Scaffold92	Y_1_DNA	hypothetical protein	GO:0005488;GO:0032991;GO:0044422;GO:0043226;GO:0044464;GO:0008152;GO:0071840;GO:0009987
gene1647	Scaffold92	Y_1_DNA	hypothetical protein	GO:0005488
gene1648	Scaffold92	Y_1_DNA	Pyruvate dehydrogenase complex protein X component, mitochondrial	GO:0005198;GO:0003824;GO:0032991;GO:0044422;GO:0044464;GO:0008152;GO:0009987
gene1649	Scaffold92	Y_1_DNA	hypothetical protein	GO:0005488;GO:0003824;GO:0044464;GO:0008152;GO:0009987
gene1650	Scaffold92	Y_1_DNA	hypothetical protein	GO:0005215;GO:0005488;GO:0003824;GO:0044425;GO:0051179
gene1651	Scaffold93	Y_1_DNA	hypothetical protein	GO:0005488;GO:0003824;GO:0008152;GO:0009987;GO:0051179
gene1652	Scaffold93	Y_1_DNA	hypothetical protein	GO:0005488;GO:0003824;GO:0008152;GO:0009987;GO:0050896
gene1653	Scaffold93	Y_1_DNA	hypothetical protein	GO:0005488;GO:0032991;GO:0043226;GO:0044464;GO:0051179
gene1654	Scaffold93	Y_1_DNA	hypothetical protein	GO:0005198;GO:0032991;GO:0044422;GO:0043226;GO:0044464;GO:0008152;GO:0071840;GO:0009987
gene1655	Scaffold93	Y_1_DNA	hypothetical protein	GO:0003824;GO:0032991;GO:0043226;GO:0044464;GO:0008152;GO:0009987;GO:0051179
gene1656	Scaffold93	Y_1_DNA	hypothetical protein	GO:0044425;GO:0043226;GO:0044464;GO:0071840;GO:0009987
gene1657	Scaffold93	Y_1_DNA	hypothetical protein	GO:0044425
gene1658	Scaffold93	Y_1_DNA	hypothetical protein	GO:0005488;GO:0044425;GO:0043226;GO:0044464;GO:0051179
gene1659	Scaffold93	Y_1_DNA	hypothetical protein	GO:0005198;GO:0003824;GO:0032991;GO:0044422;GO:0044464;GO:0008152;GO:0009987
gene1660	Scaffold93	Y_1_DNA	hypothetical protein	GO:0003824;GO:0008152
gene1662	Scaffold93	Y_1_DNA	hypothetical protein	GO:0044425
gene1663	Scaffold93	Y_1_DNA	hypothetical protein	GO:0005488;GO:0003824;GO:0031974;GO:0005623;GO:0044422;GO:0044464;GO:0065007;GO:0008152;GO:0071840;GO:0009987
gene1664	Scaffold93	Y_1_DNA	hypothetical protein	GO:0005488;GO:0003824;GO:0043226;GO:0044464
gene1665	Scaffold93	Y_1_DNA	hypothetical protein	GO:0005488;GO:0032991;GO:0044422;GO:0044464;GO:0071840;GO:0009987
gene1666	Scaffold93	Y_1_DNA	glycoside hydrolase family 17 protein	GO:0003824;GO:0008152
gene1667	Scaffold94	Y_1_DNA	hypothetical protein	GO:0044425;GO:0071840;GO:0009987
gene1669	Scaffold94	Y_1_DNA	hypothetical protein	GO:0032991;GO:0044464;GO:0051179
gene1670	Scaffold94	Y_1_DNA	hypothetical protein	GO:0005488;GO:0003824;GO:0032991;GO:0044422;GO:0043226;GO:0044464;GO:0008152;GO:0009987;GO:0050896
gene1672	Scaffold94	Y_1_DNA	hypothetical protein	GO:0005488;GO:0003824;GO:0032991;GO:0044422;GO:0044464;GO:0008152;GO:0071840;GO:0009987;GO:0050896
gene1673	Scaffold94	Y_1_DNA	hypothetical protein	GO:0005198;GO:0032991;GO:0043226;GO:0044464;GO:0008152;GO:0009987
gene1674	Scaffold94	Y_1_DNA	hypothetical protein	GO:0032991;GO:0044422;GO:0044464
gene1675	Scaffold94	Y_1_DNA	hypothetical protein	GO:0005215;GO:0044425
gene1676	Scaffold94	Y_1_DNA	hypothetical protein	GO:0005215;GO:0044425
gene1677	Scaffold94	Y_1_DNA	CYFA0S06e00628g1_1	GO:0016020;GO:0044464;GO:0071840;GO:0009987;GO:0051179
gene1678	Scaffold94	Y_1_DNA	putative membrane protein	GO:0044425;GO:0044422;GO:0044464;GO:0065007
gene1679	Scaffold95	Y_1_DNA	hypothetical protein	GO:0032991;GO:0044422;GO:0044464;GO:0065007
gene1680	Scaffold95	Y_1_DNA	hypothetical protein	GO:0005488;GO:0003824
gene1681	Scaffold95	Y_1_DNA	hypothetical protein	GO:0005488;GO:0008152;GO:0071840;GO:0009987;GO:0050896
gene1682	Scaffold95	Y_1_DNA	Casein kinase I	GO:0005488;GO:0003824;GO:0044464;GO:0065007;GO:0009987
gene1685	Scaffold95	Y_1_DNA	hypothetical protein	GO:0044425;GO:0016020;GO:0044464;GO:0071840;GO:0009987;GO:0051179
gene1686	Scaffold95	Y_1_DNA	hypothetical protein	GO:0044425
gene1687	Scaffold95	Y_1_DNA	hypothetical protein	GO:0044425
gene1688	Scaffold95	Y_1_DNA	Proteasome subunit alpha type-3	GO:0003824;GO:0032991;GO:0043226;GO:0044464;GO:0008152;GO:0071840;GO:0009987
gene1689	Scaffold95	Y_1_DNA	hypothetical protein	GO:0008152;GO:0009987
gene1690	Scaffold95	Y_1_DNA	glycoside hydrolase family 16 protein	GO:0003824;GO:0044425;GO:0008152;GO:0009987
gene1692	Scaffold96	Y_1_DNA	hypothetical protein	GO:0044425;GO:0044422;GO:0044464;GO:0065007
gene1693	Scaffold96	Y_1_DNA	CYFA0S06e00628g1_1	GO:0016020;GO:0044464;GO:0071840;GO:0009987;GO:0051179
gene1694	Scaffold96	Y_1_DNA	hypothetical protein	GO:0005215;GO:0044425
gene1695	Scaffold96	Y_1_DNA	hypothetical protein	GO:0005215;GO:0044425
gene1696	Scaffold96	Y_1_DNA	hypothetical protein	GO:0032991;GO:0044422;GO:0044464
gene1697	Scaffold96	Y_1_DNA	hypothetical protein	GO:0005198;GO:0032991;GO:0043226;GO:0044464;GO:0008152;GO:0009987
gene1698	Scaffold96	Y_1_DNA	hypothetical protein	GO:0005488;GO:0003824;GO:0032991;GO:0044422;GO:0044464;GO:0008152;GO:0071840;GO:0009987;GO:0050896
gene1701	Scaffold96	Y_1_DNA	hypothetical protein	GO:0005488;GO:0003824;GO:0032991;GO:0044422;GO:0043226;GO:0044464;GO:0008152;GO:0009987;GO:0050896
gene1702	Scaffold96	Y_1_DNA	hypothetical protein	GO:0032991;GO:0044464;GO:0051179
gene1704	Scaffold96	Y_1_DNA	hypothetical protein	GO:0044425;GO:0071840;GO:0009987
gene1705	Scaffold97	Y_1_DNA	hypothetical protein	GO:0003824;GO:0008152;GO:0009987
gene1706	Scaffold97	Y_1_DNA	hypothetical protein	GO:0005488;GO:0032991;GO:0044422;GO:0043226;GO:0044464
gene1707	Scaffold97	Y_1_DNA	hypothetical protein	GO:0005488;GO:0032991;GO:0044422;GO:0043226;GO:0044464;GO:0065007;GO:0008152;GO:0071840;GO:0009987;GO:0050896
gene1708	Scaffold97	Y_1_DNA	hypothetical protein	GO:0044425
gene1709	Scaffold97	Y_1_DNA	hypothetical protein	GO:0032991;GO:0044422;GO:0043226;GO:0044464;GO:0008152;GO:0009987
gene1710	Scaffold97	Y_1_DNA	unnamed protein product	GO:0005488;GO:0032991;GO:0044422;GO:0043226;GO:0044464;GO:0065007;GO:0008152;GO:0071840;GO:0009987;GO:0050896
gene1711	Scaffold97	Y_1_DNA	hypothetical protein	GO:0005488
gene1712	Scaffold97	Y_1_DNA	hypothetical protein	GO:0044425
gene1713	Scaffold98	Y_1_DNA	hypothetical protein	GO:0044425;GO:0008152
gene1714	Scaffold98	Y_1_DNA	hypothetical protein	GO:0044425
gene1715	Scaffold98	Y_1_DNA	hypothetical protein	GO:0140110;GO:0005488;GO:0043226;GO:0044464
gene1717	Scaffold98	Y_1_DNA	hypothetical protein	GO:0003824;GO:0032991;GO:0044422;GO:0044464;GO:0008152;GO:0009987
gene1718	Scaffold98	Y_1_DNA	hypothetical protein	GO:0045182;GO:0005488;GO:0032991;GO:0044422;GO:0044464;GO:0065007;GO:0071840
gene1719	Scaffold98	Y_1_DNA	hypothetical protein	GO:0005488;GO:0003824
gene1720	Scaffold98	Y_1_DNA	hypothetical protein	GO:0044425;GO:0065007;GO:0071840;GO:0009987;GO:0051179
gene1721	Scaffold98	Y_1_DNA	hypothetical protein	GO:0005488;GO:0032991;GO:0043226;GO:0044464;GO:0008152;GO:0009987
gene1722	Scaffold98	Y_1_DNA	hypothetical protein	GO:0005488;GO:0003824;GO:0044422;GO:0043226;GO:0044464;GO:0008152;GO:0009987
gene1723	Scaffold98	Y_1_DNA	hypothetical protein	GO:0044425
gene1724	Scaffold98	Y_1_DNA	hypothetical protein	GO:0003824;GO:0044422;GO:0043226;GO:0044464
gene1725	Scaffold98	Y_1_DNA	hypothetical protein	GO:0005488;GO:0003824;GO:0032991;GO:0044422;GO:0044464;GO:0008152;GO:0071840;GO:0009987;GO:0051179
gene1726	Scaffold98	Y_1_DNA	hypothetical protein	GO:0005488;GO:0003824;GO:0043226;GO:0044464;GO:0065007;GO:0008152;GO:0071840;GO:0009987;GO:0051179
gene1728	Scaffold99	Y_1_DNA	hypothetical protein	GO:0044425;GO:0051179
gene1730	Scaffold99	Y_1_DNA	hypothetical protein	GO:0140110;GO:0005488;GO:0043226;GO:0044464;GO:0065007;GO:0008152;GO:0071840;GO:0009987;GO:0050896
gene1731	Scaffold99	Y_1_DNA	glycoside hydrolase family 3 protein	GO:0003824;GO:0008152;GO:0009987
gene1732	Scaffold99	Y_1_DNA	hypothetical protein	GO:0005488;GO:0032991;GO:0044422;GO:0044464;GO:0065007;GO:0071840;GO:0009987
gene1733	Scaffold99	Y_1_DNA	hypothetical protein	GO:0005488;GO:0032991;GO:0044422;GO:0044464;GO:0008152;GO:0009987
gene1734	Scaffold99	Y_1_DNA	Cruciform cutting endonuclease 1, mitochondrial	GO:0005488;GO:0003824;GO:0032991;GO:0044425;GO:0044422;GO:0044464;GO:0008152;GO:0009987;GO:0051179
gene1735	Scaffold99	Y_1_DNA	hypothetical protein	GO:0044422;GO:0043226;GO:0044464;GO:0008152;GO:0009987
gene1736	Scaffold99	Y_1_DNA	hypothetical protein	GO:0140110;GO:0005488;GO:0043226;GO:0044464;GO:0065007;GO:0008152;GO:0071840;GO:0009987
gene1737	Scaffold100	Y_1_DNA	unnamed protein product	GO:0003824
gene1738	Scaffold100	Y_1_DNA	glycosyltransferase family 8 protein	GO:0003824
gene1739	Scaffold100	Y_1_DNA	hypothetical protein	GO:0005198;GO:0005488;GO:0003824;GO:0032991;GO:0044422;GO:0043226;GO:0016020;GO:0044464;GO:0099080;GO:0071840;GO:0009987;GO:0032502
gene1740	Scaffold100	Y_1_DNA	hypothetical protein	GO:0005198;GO:0032991;GO:0044422;GO:0016020;GO:0044464;GO:0008152;GO:0009987
gene1741	Scaffold100	Y_1_DNA	hypothetical protein	GO:0005488;GO:0003824
gene1742	Scaffold100	Y_1_DNA	hypothetical protein	GO:0005488;GO:0003824
gene1743	Scaffold100	Y_1_DNA	hypothetical protein	GO:0031974;GO:0044422;GO:0043226;GO:0044464;GO:0008152;GO:0009987
gene1745	Scaffold100	Y_1_DNA	hypothetical protein	GO:0044425
gene1746	Scaffold100	Y_1_DNA	hypothetical protein	GO:0098772;GO:0005488;GO:0003824;GO:0032991;GO:0016020;GO:0044464;GO:0065007;GO:0008152;GO:0009987;GO:0051179
gene1747	Scaffold100	Y_1_DNA	hypothetical protein	GO:0005198;GO:0032991;GO:0044422;GO:0043226;GO:0044464;GO:0008152;GO:0009987
gene1748	Scaffold100	Y_1_DNA	hypothetical protein	GO:0044217;GO:0065007;GO:0009987;GO:0050896
gene1749	Scaffold100	Y_1_DNA	hypothetical protein	GO:0044425
gene1750	Scaffold100	Y_1_DNA	hypothetical protein	GO:0005488;GO:0044422;GO:0044464;GO:0071840;GO:0009987
gene1752	Scaffold100	Y_1_DNA	hypothetical protein	GO:0005198;GO:0032991;GO:0044422;GO:0043226;GO:0044464;GO:0065007;GO:0008152;GO:0009987;GO:0050896
gene1754	Scaffold100	Y_1_DNA	hypothetical protein	GO:0140110;GO:0005488;GO:0043226;GO:0044464
gene1755	Scaffold100	Y_1_DNA	hypothetical protein	GO:0140110;GO:0005488;GO:0043226;GO:0044464
gene1756	Scaffold100	Y_1_DNA	hypothetical protein	GO:0140110;GO:0005488;GO:0043226;GO:0044464
gene1757	Scaffold101	Y_1_DNA	hypothetical protein	GO:0044422;GO:0043226;GO:0044464;GO:0008152;GO:0009987
gene1758	Scaffold101	Y_1_DNA	hypothetical protein	GO:0005488;GO:0003824;GO:0032991;GO:0044422;GO:0043226;GO:0009295;GO:0044464;GO:0008152;GO:0009987
gene1759	Scaffold101	Y_1_DNA	hypothetical protein	GO:0003824;GO:0044425;GO:0043226;GO:0044464;GO:0008152;GO:0009987
gene1762	Scaffold101	Y_1_DNA	hypothetical protein	GO:0098772;GO:0005488;GO:0032991;GO:0044464;GO:0008152;GO:0071840;GO:0009987;GO:0051179;GO:0050896
gene1763	Scaffold101	Y_1_DNA	hypothetical protein	GO:0140110;GO:0005488;GO:0044425;GO:0043226;GO:0044464
gene1764	Scaffold101	Y_1_DNA	hypothetical protein	GO:0005215;GO:0044425
gene1765	Scaffold101	Y_1_DNA	hypothetical protein	GO:0140110;GO:0005488;GO:0043226;GO:0044464
gene1766	Scaffold101	Y_1_DNA	hypothetical protein	GO:0140110;GO:0005488;GO:0043226;GO:0044464
gene1767	Scaffold101	Y_1_DNA	hypothetical protein	GO:0044425
gene1770	Scaffold102	Y_1_DNA	hypothetical protein	GO:0140110;GO:0032991;GO:0044422;GO:0044464;GO:0065007
gene1771	Scaffold102	Y_1_DNA	hypothetical protein	GO:0140110;GO:0005488;GO:0043226;GO:0044464;GO:0008152;GO:0009987
gene1772	Scaffold102	Y_1_DNA	hypothetical protein	GO:0005488;GO:0003824;GO:0032991;GO:0044422;GO:0044464;GO:0008152;GO:0071840;GO:0009987;GO:0051179
gene1773	Scaffold102	Y_1_DNA	hypothetical protein	GO:0005488;GO:0003824;GO:0008152;GO:0009987
gene1774	Scaffold102	Y_1_DNA	hypothetical protein	GO:0032991;GO:0043226;GO:0044217;GO:0044464;GO:0065007;GO:0008152;GO:0009987
gene1775	Scaffold102	Y_1_DNA	hypothetical protein	GO:0003824;GO:0044464
gene1776	Scaffold102	Y_1_DNA	hypothetical protein	GO:0003824
gene1779	Scaffold103	Y_1_DNA	hypothetical protein	GO:0044425
gene1780	Scaffold103	Y_1_DNA	hypothetical protein	GO:0140110;GO:0005488;GO:0043226;GO:0044464
gene1781	Scaffold103	Y_1_DNA	hypothetical protein	GO:0140110;GO:0005488;GO:0043226;GO:0044464
gene1782	Scaffold103	Y_1_DNA	hypothetical protein	GO:0005215;GO:0044425
gene1783	Scaffold103	Y_1_DNA	hypothetical protein	GO:0140110;GO:0005488;GO:0044425;GO:0043226;GO:0044464
gene1784	Scaffold103	Y_1_DNA	hypothetical protein	GO:0098772;GO:0005488;GO:0032991;GO:0044464;GO:0008152;GO:0071840;GO:0009987;GO:0051179;GO:0050896
gene1787	Scaffold103	Y_1_DNA	hypothetical protein	GO:0003824;GO:0044425;GO:0043226;GO:0044464;GO:0008152;GO:0009987
gene1788	Scaffold103	Y_1_DNA	hypothetical protein	GO:0005488;GO:0003824;GO:0032991;GO:0044422;GO:0043226;GO:0009295;GO:0044464;GO:0008152;GO:0009987
gene1789	Scaffold103	Y_1_DNA	hypothetical protein	GO:0044422;GO:0043226;GO:0044464;GO:0008152;GO:0009987
gene1790	Scaffold104	Y_1_DNA	hypothetical protein	GO:0005488;GO:0003824;GO:0032991;GO:0044422;GO:0044464;GO:0065007;GO:0008152;GO:0071840;GO:0009987;GO:0051179;GO:0050896
gene1791	Scaffold104	Y_1_DNA	hypothetical protein	GO:0005488;GO:0032991;GO:0044422;GO:0043226;GO:0044464;GO:0008152;GO:0071840;GO:0009987;GO:0051179
gene1792	Scaffold104	Y_1_DNA	hypothetical protein	GO:0005488;GO:0003824;GO:0044422;GO:0043226;GO:0016020;GO:0009295;GO:0044464;GO:0065007;GO:0008152;GO:0071840;GO:0009987
gene1794	Scaffold104	Y_1_DNA	hypothetical protein	GO:0005488;GO:0044464;GO:0071840;GO:0009987
gene1795	Scaffold104	Y_1_DNA	putative beta-1,3-glucanase	GO:0003824;GO:0044464;GO:0008152
gene1796	Scaffold104	Y_1_DNA	DNA primase small subunit	GO:0005488;GO:0003824;GO:0032991;GO:0044422;GO:0044464
gene1797	Scaffold104	Y_1_DNA	hypothetical protein	GO:0098772;GO:0003824;GO:0032991;GO:0044425;GO:0044422;GO:0043226;GO:0016020;GO:0044464;GO:0008152;GO:0009987
gene1798	Scaffold104	Y_1_DNA	ATP-dependent RNA helicase	GO:0005488;GO:0003824;GO:0032991;GO:0044422;GO:0044464
gene1799	Scaffold104	Y_1_DNA	hypothetical protein	GO:0003824
gene1800	Scaffold104	Y_1_DNA	hypothetical protein	GO:0005488;GO:0003824;GO:0008152;GO:0009987
gene1801	Scaffold105	Y_1_DNA	putative septin	GO:0005488
gene1802	Scaffold105	Y_1_DNA	hypothetical protein	GO:0032991;GO:0044422;GO:0043226;GO:0044464;GO:0065007;GO:0071840;GO:0009987;GO:0051179
gene1804	Scaffold105	Y_1_DNA	hypothetical protein	GO:0003824;GO:0043226;GO:0044464
gene1805	Scaffold105	Y_1_DNA	hypothetical protein	GO:0005488;GO:0032991;GO:0044422;GO:0044464
gene1806	Scaffold105	Y_1_DNA	hypothetical protein	GO:0005488;GO:0003824;GO:0031974;GO:0044425;GO:0044422;GO:0044464;GO:0071840;GO:0009987;GO:0051179
gene1808	Scaffold105	Y_1_DNA	hypothetical protein	GO:0140104;GO:0005488;GO:0043226;GO:0044464;GO:0051179
gene1809	Scaffold105	Y_1_DNA	hypothetical protein	GO:0003824
gene1811	Scaffold105	Y_1_DNA	hypothetical protein	GO:0005488;GO:0003824;GO:0043226;GO:0005576;GO:0044464;GO:0008152;GO:0071840;GO:0009987;GO:0032502
gene1812	Scaffold105	Y_1_DNA	hypothetical protein	GO:0005488;GO:0003824;GO:0032991;GO:0044464;GO:0008152;GO:0009987
gene1813	Scaffold106	Y_1_DNA	hypothetical protein	GO:0005215;GO:0044425;GO:0044422;GO:0016020;GO:0044464
gene1815	Scaffold106	Y_1_DNA	hypothetical protein	GO:0005215;GO:0044425
gene1816	Scaffold106	Y_1_DNA	hypothetical protein	GO:0005215;GO:0044425;GO:0016020;GO:0044464
gene1818	Scaffold106	Y_1_DNA	Spliceosome-associated protein	GO:0043226;GO:0044464
gene1819	Scaffold106	Y_1_DNA	Ribonuclease 3	GO:0005488;GO:0003824;GO:0008152;GO:0009987
gene1820	Scaffold106	Y_1_DNA	hypothetical protein	GO:0005488;GO:0003824;GO:0008152;GO:0009987
gene1821	Scaffold106	Y_1_DNA	hypothetical protein	GO:0005488;GO:0003824;GO:0043226;GO:0044464;GO:0071840;GO:0009987
gene1822	Scaffold106	Y_1_DNA	hypothetical protein	GO:0005488;GO:0003824;GO:0008152;GO:0009987;GO:0050896
gene1825	Scaffold107	Y_1_DNA	DNA damage-inducible protein 1	GO:0005488;GO:0003824;GO:0016020;GO:0044464;GO:0065007;GO:0009987;GO:0051179;GO:0050896
gene1826	Scaffold107	Y_1_DNA	U6 snRNA-associated Sm-like protein LSm5	GO:0005488;GO:0032991;GO:0044422;GO:0044464;GO:0008152;GO:0009987
gene1827	Scaffold107	Y_1_DNA	hypothetical protein	GO:0003824;GO:0071840;GO:0009987
gene1828	Scaffold107	Y_1_DNA	hypothetical protein	GO:0005215;GO:0044425
gene1830	Scaffold107	Y_1_DNA	hypothetical protein	GO:0044425
gene1831	Scaffold107	Y_1_DNA	hypothetical protein	GO:0005488;GO:0003824;GO:0031974;GO:0044425;GO:0044422;GO:0044464;GO:0065007;GO:0008152;GO:0009987
gene1832	Scaffold107	Y_1_DNA	hypothetical protein	GO:0003824;GO:0044425;GO:0008152;GO:0009987
gene1833	Scaffold107	Y_1_DNA	hypothetical protein	GO:0005488;GO:0032991;GO:0044422;GO:0044464;GO:0008152;GO:0009987
gene1834	Scaffold107	Y_1_DNA	hypothetical protein	GO:0005488;GO:0003824;GO:0044464;GO:0008152;GO:0009987
gene1835	Scaffold107	Y_1_DNA	hypothetical protein	GO:0003824
gene1836	Scaffold108	Y_1_DNA	hypothetical protein	GO:0005215;GO:0044425;GO:0044422;GO:0016020;GO:0044464
gene1838	Scaffold108	Y_1_DNA	hypothetical protein	GO:0005215;GO:0044425;GO:0044422;GO:0016020;GO:0044464
gene1839	Scaffold108	Y_1_DNA	hypothetical protein	GO:0005215;GO:0044425;GO:0016020;GO:0044464
gene1841	Scaffold108	Y_1_DNA	Spliceosome-associated protein	GO:0043226;GO:0044464
gene1842	Scaffold108	Y_1_DNA	Ribonuclease 3	GO:0005488;GO:0003824;GO:0008152;GO:0009987
gene1843	Scaffold108	Y_1_DNA	hypothetical protein	GO:0005488;GO:0003824;GO:0008152;GO:0009987
gene1844	Scaffold108	Y_1_DNA	hypothetical protein	GO:0005488;GO:0003824;GO:0043226;GO:0044464;GO:0071840;GO:0009987
gene1845	Scaffold108	Y_1_DNA	hypothetical protein	GO:0005488;GO:0003824;GO:0008152;GO:0009987;GO:0050896
gene1847	Scaffold109	Y_1_DNA	hypothetical protein	GO:0044425
gene1848	Scaffold109	Y_1_DNA	hypothetical protein	GO:0005488;GO:0003824
gene1849	Scaffold109	Y_1_DNA	glycosyltransferase family 15 protein	GO:0003824;GO:0044425;GO:0016020;GO:0008152;GO:0009987
gene1850	Scaffold109	Y_1_DNA	hypothetical protein	GO:0003824;GO:0044422;GO:0016020;GO:0044464;GO:0008152;GO:0009987
gene1851	Scaffold109	Y_1_DNA	hypothetical protein	GO:0044425;GO:0044422;GO:0016020;GO:0044464;GO:0071840;GO:0009987
gene1852	Scaffold109	Y_1_DNA	hypothetical protein	GO:0003824;GO:0032991;GO:0044425;GO:0044422;GO:0016020;GO:0044464;GO:0008152;GO:0009987
gene1853	Scaffold109	Y_1_DNA	hypothetical protein	GO:0005488;GO:0032991;GO:0044464;GO:0065007
gene1854	Scaffold109	Y_1_DNA	hypothetical protein	GO:0003824;GO:0032991;GO:0043226;GO:0044464;GO:0065007;GO:0008152;GO:0071840;GO:0009987;GO:0050896
gene1855	Scaffold109	Y_1_DNA	hypothetical protein	GO:0005488;GO:0003824;GO:0044422;GO:0043226;GO:0016020;GO:0044464;GO:0008152;GO:0071840;GO:0009987;GO:0051179
gene1856	Scaffold109	Y_1_DNA	hypothetical protein	GO:0003824
gene1857	Scaffold109	Y_1_DNA	Nucleoporin	GO:0044425
gene1858	Scaffold109	Y_1_DNA	hypothetical protein	GO:0005488;GO:0003824;GO:0043226;GO:0044464;GO:0008152;GO:0009987
gene1859	Scaffold109	Y_1_DNA	hypothetical protein	GO:0140104;GO:0005488;GO:0031974;GO:0044422;GO:0044464;GO:0051179
gene1860	Scaffold110	Y_1_DNA	hypothetical protein	GO:0003824;GO:0008152;GO:0009987
gene1861	Scaffold110	Y_1_DNA	hypothetical protein	GO:0003824;GO:0044464;GO:0008152;GO:0009987
gene1862	Scaffold110	Y_1_DNA	hypothetical protein	GO:0005198;GO:0032991;GO:0043226;GO:0044464;GO:0008152;GO:0009987
gene1863	Scaffold110	Y_1_DNA	hypothetical protein	GO:0005488;GO:0044425;GO:0071840;GO:0009987;GO:0051179
gene1864	Scaffold110	Y_1_DNA	hypothetical protein	GO:0005488;GO:0003824;GO:0032991;GO:0044464;GO:0008152;GO:0009987
gene1865	Scaffold110	Y_1_DNA	hypothetical protein	GO:0005488;GO:0003824;GO:0043226;GO:0044464;GO:0008152;GO:0022414;GO:0071840;GO:0009987;GO:0032502;GO:0051179
gene1866	Scaffold110	Y_1_DNA	hypothetical protein	GO:0008152;GO:0009987
gene1867	Scaffold110	Y_1_DNA	hypothetical protein	GO:0005215;GO:0044425
gene1868	Scaffold110	Y_1_DNA	hypothetical protein	GO:0005215;GO:0044425;GO:0051179
gene1869	Scaffold110	Y_1_DNA	hypothetical protein	GO:0003824
gene1870	Scaffold110	Y_1_DNA	hypothetical protein	GO:0005488;GO:0003824
gene1871	Scaffold110	Y_1_DNA	hypothetical protein	GO:0003824
gene1872	Scaffold110	Y_1_DNA	hypothetical protein	GO:0005215;GO:0044425
gene1874	Scaffold111	Y_1_DNA	hypothetical protein	GO:0003824;GO:0032991;GO:0044422;GO:0043226;GO:0044464;GO:0008152;GO:0009987
gene1876	Scaffold111	Y_1_DNA	hypothetical protein	GO:0005488;GO:0003824;GO:0008152;GO:0009987
gene1877	Scaffold111	Y_1_DNA	hypothetical protein	GO:0003824;GO:0044425;GO:0051179
gene1878	Scaffold111	Y_1_DNA	hypothetical protein	GO:0005488;GO:0003824;GO:0044422;GO:0043226;GO:0044464;GO:0008152;GO:0009987
gene1879	Scaffold111	Y_1_DNA	hypothetical protein	GO:0005215;GO:0044425
gene1880	Scaffold111	Y_1_DNA	hypothetical protein	GO:0003824;GO:0044425;GO:0044422;GO:0016020;GO:0044464;GO:0008152
gene1881	Scaffold111	Y_1_DNA	hypothetical protein	GO:0098772;GO:0005488;GO:0044422;GO:0016020;GO:0044464;GO:0065007;GO:0009987
gene1882	Scaffold111	Y_1_DNA	hypothetical protein	GO:0005488;GO:0003824;GO:0044425;GO:0044422;GO:0044464;GO:0008152;GO:0009987
gene1883	Scaffold111	Y_1_DNA	hypothetical protein	GO:0005488
gene1886	Scaffold112	Y_1_DNA	hypothetical protein	GO:0005488;GO:0044425;GO:0051179
gene1887	Scaffold112	Y_1_DNA	hypothetical protein	GO:0005488;GO:0003824;GO:0032991;GO:0005623;GO:0043226;GO:0044464;GO:0008152;GO:0071840;GO:0009987;GO:0051179;GO:0050896
gene1888	Scaffold112	Y_1_DNA	hypothetical protein	GO:0003824;GO:0044425;GO:0044464;GO:0008152;GO:0009987;GO:0051179
gene1889	Scaffold112	Y_1_DNA	hypothetical protein	GO:0005488
gene1891	Scaffold112	Y_1_DNA	hypothetical protein	GO:0044425
gene1892	Scaffold112	Y_1_DNA	hypothetical protein	GO:0003824;GO:0031974;GO:0032991;GO:0044425;GO:0044422;GO:0044464;GO:0008152;GO:0071840;GO:0009987
gene1893	Scaffold112	Y_1_DNA	hypothetical protein	GO:0005488;GO:0003824;GO:0043226;GO:0044464;GO:0065007;GO:0008152;GO:0009987;GO:0050896
gene1894	Scaffold112	Y_1_DNA	hypothetical protein	GO:0044425;GO:0044422;GO:0044464;GO:0071840;GO:0009987;GO:0051179
gene1895	Scaffold112	Y_1_DNA	hypothetical protein	GO:0005215;GO:0005623;GO:0044425;GO:0016020;GO:0044464;GO:0065007;GO:0009987
gene1896	Scaffold113	Y_1_DNA	glycosyltransferase family 1 protein	GO:0005488;GO:0003824;GO:0032991;GO:0005623;GO:0044422;GO:0016020;GO:0044464;GO:0065007;GO:0008152;GO:0009987;GO:0051179
gene1898	Scaffold113	Y_1_DNA	hypothetical protein	GO:0005488;GO:0032991;GO:0044422;GO:0043226;GO:0044464
gene1899	Scaffold113	Y_1_DNA	hypothetical protein	GO:0005198;GO:0003824;GO:0032991;GO:0044422;GO:0044464;GO:0065007;GO:0008152;GO:0071840;GO:0009987
gene1900	Scaffold113	Y_1_DNA	hypothetical protein	GO:0044425
gene1901	Scaffold113	Y_1_DNA	hypothetical protein	GO:0003824;GO:0032991;GO:0044425;GO:0044422;GO:0044464;GO:0008152;GO:0009987
gene1902	Scaffold113	Y_1_DNA	hypothetical protein	GO:0005488;GO:0032991;GO:0044464;GO:0051179
gene1903	Scaffold113	Y_1_DNA	hypothetical protein	GO:0044425;GO:0071840;GO:0009987
gene1904	Scaffold113	Y_1_DNA	hypothetical protein	GO:0032991;GO:0044422;GO:0044464;GO:0071840;GO:0009987
gene1905	Scaffold113	Y_1_DNA	glycoside hydrolase family 47 protein	GO:0005488;GO:0003824;GO:0044425;GO:0043226;GO:0016020;GO:0044464;GO:0008152;GO:0009987;GO:0050896
gene1906	Scaffold113	Y_1_DNA	hypothetical protein	GO:0005488;GO:0003824;GO:0008152;GO:0009987
gene1907	Scaffold113	Y_1_DNA	hypothetical protein	GO:0005215;GO:0003824;GO:0032991;GO:0044425;GO:0044422;GO:0044464;GO:0008152;GO:0071840;GO:0009987;GO:0051179
gene1908	Scaffold113	Y_1_DNA	hypothetical protein	GO:0003824;GO:0008152;GO:0009987
gene1910	Scaffold113	Y_1_DNA	hypothetical protein	GO:0003824;GO:0008152;GO:0009987
gene1912	Scaffold113	Y_1_DNA	hypothetical protein	GO:0005488;GO:0044425
gene1913	Scaffold114	Y_1_DNA	hypothetical protein	GO:0003824;GO:0008152;GO:0009987
gene1914	Scaffold114	Y_1_DNA	hypothetical protein	GO:0005198;GO:0032991;GO:0044425;GO:0044422;GO:0016020;GO:0044464;GO:0065007;GO:0008152;GO:0071840;GO:0009987;GO:0051179;GO:0050896
gene1915	Scaffold114	Y_1_DNA	ERAD-associated E3 ubiquitin-protein ligase component HRD3	GO:0003824;GO:0044425;GO:0044464;GO:0065007;GO:0008152;GO:0009987
gene1916	Scaffold114	Y_1_DNA	hypothetical protein	GO:0003824;GO:0008152;GO:0009987
gene1918	Scaffold114	Y_1_DNA	hypothetical protein	GO:0005488;GO:0044464;GO:0065007;GO:0009987;GO:0051179
gene1919	Scaffold114	Y_1_DNA	hypothetical protein	GO:0005488;GO:0032991;GO:0043226;GO:0044464;GO:0008152;GO:0009987
gene1921	Scaffold114	Y_1_DNA	hypothetical protein	GO:0098772;GO:0005488;GO:0065007;GO:0009987
gene1922	Scaffold115	Y_1_DNA	glycosyltransferase family 1 protein	GO:0005488;GO:0003824;GO:0032991;GO:0005623;GO:0044422;GO:0016020;GO:0044464;GO:0065007;GO:0008152;GO:0009987;GO:0051179
gene1924	Scaffold115	Y_1_DNA	hypothetical protein	GO:0005488;GO:0032991;GO:0044422;GO:0043226;GO:0044464
gene1925	Scaffold115	Y_1_DNA	hypothetical protein	GO:0005198;GO:0003824;GO:0032991;GO:0044422;GO:0044464;GO:0065007;GO:0008152;GO:0071840;GO:0009987
gene1926	Scaffold115	Y_1_DNA	hypothetical protein	GO:0044425
gene1927	Scaffold115	Y_1_DNA	hypothetical protein	GO:0003824;GO:0032991;GO:0044425;GO:0044422;GO:0044464;GO:0008152;GO:0009987
gene1928	Scaffold115	Y_1_DNA	hypothetical protein	GO:0005488;GO:0032991;GO:0044464;GO:0051179
gene1929	Scaffold115	Y_1_DNA	hypothetical protein	GO:0044425;GO:0071840;GO:0009987
gene1930	Scaffold115	Y_1_DNA	hypothetical protein	GO:0032991;GO:0044422;GO:0044464;GO:0071840;GO:0009987
gene1931	Scaffold115	Y_1_DNA	glycoside hydrolase family 47 protein	GO:0005488;GO:0003824;GO:0044425;GO:0043226;GO:0016020;GO:0044464;GO:0008152;GO:0009987;GO:0050896
gene1932	Scaffold115	Y_1_DNA	hypothetical protein	GO:0005488;GO:0003824;GO:0008152;GO:0009987
gene1933	Scaffold115	Y_1_DNA	hypothetical protein	GO:0005215;GO:0003824;GO:0032991;GO:0044425;GO:0044422;GO:0044464;GO:0008152;GO:0071840;GO:0009987;GO:0051179
gene1934	Scaffold115	Y_1_DNA	hypothetical protein	GO:0003824;GO:0008152;GO:0009987
gene1936	Scaffold115	Y_1_DNA	hypothetical protein	GO:0003824;GO:0008152;GO:0009987
gene1938	Scaffold115	Y_1_DNA	hypothetical protein	GO:0005488;GO:0044425
gene1939	Scaffold116	Y_1_DNA	hypothetical protein	GO:0005215;GO:0044425
gene1940	Scaffold116	Y_1_DNA	Magnesium transporter protein 1	GO:0003824;GO:0044425
gene1941	Scaffold116	Y_1_DNA	hypothetical protein	GO:0032991;GO:0044422;GO:0043226;GO:0044464;GO:0071840;GO:0009987
gene1942	Scaffold116	Y_1_DNA	hypothetical protein	GO:0003824;GO:0065007;GO:0008152;GO:0071840;GO:0009987
gene1943	Scaffold116	Y_1_DNA	Transcription initiation factor TFIID subunit 11	GO:0005488;GO:0003824;GO:0043226;GO:0044464;GO:0008152;GO:0009987
gene1944	Scaffold116	Y_1_DNA	hypothetical protein	GO:0003824;GO:0032991;GO:0044425;GO:0044422;GO:0016020;GO:0044464;GO:0008152;GO:0009987
gene1945	Scaffold116	Y_1_DNA	hypothetical protein	GO:0003824;GO:0043226;GO:0044464
gene1946	Scaffold116	Y_1_DNA	hypothetical protein	GO:0005488;GO:0003824
gene1947	Scaffold116	Y_1_DNA	hypothetical protein	GO:0005488;GO:0044422;GO:0044464;GO:0065007;GO:0008152;GO:0071840;GO:0009987;GO:0051179
gene1949	Scaffold116	Y_1_DNA	hypothetical protein	GO:0098772;GO:0005488;GO:0044425;GO:0044464;GO:0065007
gene1952	Scaffold117	Y_1_DNA	hypothetical protein	GO:0043226;GO:0044464
gene1953	Scaffold117	Y_1_DNA	hypothetical protein	GO:0005488;GO:0003824
gene1954	Scaffold117	Y_1_DNA	hypothetical protein	GO:0005488;GO:0003824;GO:0032991;GO:0044422;GO:0043226;GO:0044464;GO:0065007;GO:0071840;GO:0009987;GO:0051179
gene1955	Scaffold117	Y_1_DNA	hypothetical protein	GO:0005488;GO:0003824;GO:0044422;GO:0043226;GO:0044464;GO:0008152;GO:0009987
gene1956	Scaffold117	Y_1_DNA	hypothetical protein	GO:0003824
gene1957	Scaffold117	Y_1_DNA	hypothetical protein	GO:0005215;GO:0044425
gene1962	Scaffold118	Y_1_DNA	hypothetical protein	GO:0003824;GO:0008152;GO:0009987
gene1963	Scaffold118	Y_1_DNA	hypothetical protein	GO:0005488;GO:0032991;GO:0044422;GO:0044464;GO:0008152;GO:0071840;GO:0009987
gene1964	Scaffold118	Y_1_DNA	glycoside hydrolase family 18 protein	GO:0005488;GO:0003824;GO:0008152;GO:0009987;GO:0032502
gene1965	Scaffold118	Y_1_DNA	hypothetical protein	GO:0005488;GO:0044425;GO:0044422;GO:0044464;GO:0065007;GO:0008152;GO:0009987;GO:0051179;GO:0050896
gene1966	Scaffold118	Y_1_DNA	hypothetical protein	GO:0003824;GO:0005623;GO:0065007;GO:0008152;GO:0009987
gene1967	Scaffold118	Y_1_DNA	hypothetical protein	GO:0005215;GO:0005488;GO:0003824;GO:0044425;GO:0044422;GO:0043226;GO:0016020;GO:0044464;GO:0071840;GO:0009987;GO:0051179
gene1968	Scaffold118	Y_1_DNA	hypothetical protein	GO:0005488;GO:0003824;GO:0008152;GO:0071840;GO:0009987
gene1972	Scaffold119	Y_1_DNA	hypothetical protein	GO:0005198;GO:0005488;GO:0032991;GO:0044422;GO:0044464;GO:0008152;GO:0009987
gene1973	Scaffold119	Y_1_DNA	glycosyltransferase family 15 protein	GO:0003824;GO:0044425;GO:0016020;GO:0008152;GO:0009987
gene1974	Scaffold119	Y_1_DNA	hypothetical protein	GO:0003824;GO:0008152;GO:0009987
gene1975	Scaffold119	Y_1_DNA	hypothetical protein	GO:0005215;GO:0044425
gene1976	Scaffold119	Y_1_DNA	Allantoin permease	GO:0005215;GO:0044425
gene1977	Scaffold119	Y_1_DNA	hypothetical protein	GO:0003824;GO:0044464
gene1978	Scaffold119	Y_1_DNA	hypothetical protein	GO:0003824
gene1979	Scaffold119	Y_1_DNA	hypothetical protein	GO:0140110;GO:0005488;GO:0043226;GO:0044464
gene1980	Scaffold119	Y_1_DNA	hypothetical protein	GO:0044425
gene1981	Scaffold119	Y_1_DNA	hypothetical protein	GO:0003824;GO:0032991;GO:0044425;GO:0044422;GO:0044464;GO:0008152;GO:0009987
gene1982	Scaffold119	Y_1_DNA	glycosyltransferase family 71 protein	GO:0003824;GO:0044425;GO:0008152;GO:0009987
gene1983	Scaffold120	Y_1_DNA	glycosyltransferase family 71 protein	GO:0003824;GO:0044425;GO:0008152;GO:0009987
gene1984	Scaffold120	Y_1_DNA	hypothetical protein	GO:0003824;GO:0032991;GO:0044425;GO:0044422;GO:0044464;GO:0008152;GO:0009987
gene1985	Scaffold120	Y_1_DNA	hypothetical protein	GO:0044425
gene1986	Scaffold120	Y_1_DNA	hypothetical protein	GO:0140110;GO:0005488;GO:0043226;GO:0044464
gene1987	Scaffold120	Y_1_DNA	hypothetical protein	GO:0003824
gene1988	Scaffold120	Y_1_DNA	hypothetical protein	GO:0003824;GO:0044464
gene1989	Scaffold120	Y_1_DNA	Allantoin permease	GO:0005215;GO:0044425
gene1990	Scaffold120	Y_1_DNA	hypothetical protein	GO:0005215;GO:0044425
gene1991	Scaffold120	Y_1_DNA	hypothetical protein	GO:0003824;GO:0008152;GO:0009987
gene1992	Scaffold120	Y_1_DNA	glycosyltransferase family 15 protein	GO:0003824;GO:0044425;GO:0016020;GO:0008152;GO:0009987
gene1993	Scaffold120	Y_1_DNA	hypothetical protein	GO:0005198;GO:0005488;GO:0032991;GO:0044422;GO:0044464;GO:0008152;GO:0009987
gene1995	Scaffold121	Y_1_DNA	hypothetical protein	GO:0003824;GO:0032991;GO:0043226;GO:0044464;GO:0008152;GO:0009987
gene1996	Scaffold121	Y_1_DNA	hypothetical protein	GO:0009987
gene1997	Scaffold121	Y_1_DNA	hypothetical protein	GO:0005488;GO:0003824;GO:0032991;GO:0043226;GO:0044464;GO:0008152;GO:0071840;GO:0009987
gene1998	Scaffold121	Y_1_DNA	hypothetical protein	GO:0005488;GO:0003824;GO:0043226;GO:0044464;GO:0008152;GO:0009987
gene1999	Scaffold121	Y_1_DNA	hypothetical protein	GO:0032991;GO:0044422;GO:0044464;GO:0008152;GO:0009987
gene2000	Scaffold121	Y_1_DNA	hypothetical protein	GO:0051179
gene2002	Scaffold121	Y_1_DNA	hypothetical protein	GO:0008152;GO:0071840;GO:0009987
gene2003	Scaffold121	Y_1_DNA	hypothetical protein	GO:0005198;GO:0032991;GO:0043226;GO:0044464;GO:0008152;GO:0009987
gene2004	Scaffold122	Y_1_DNA	hypothetical protein	GO:0005198;GO:0032991;GO:0043226;GO:0044464;GO:0008152;GO:0009987
gene2005	Scaffold122	Y_1_DNA	hypothetical protein	GO:0008152;GO:0071840;GO:0009987
gene2007	Scaffold122	Y_1_DNA	hypothetical protein	GO:0051179
gene2008	Scaffold122	Y_1_DNA	hypothetical protein	GO:0032991;GO:0044422;GO:0044464;GO:0008152;GO:0009987
gene2009	Scaffold122	Y_1_DNA	hypothetical protein	GO:0005488;GO:0003824;GO:0043226;GO:0044464;GO:0008152;GO:0009987
gene2010	Scaffold122	Y_1_DNA	hypothetical protein	GO:0005488;GO:0003824;GO:0032991;GO:0043226;GO:0044464;GO:0008152;GO:0071840;GO:0009987
gene2011	Scaffold122	Y_1_DNA	hypothetical protein	GO:0009987
gene2012	Scaffold122	Y_1_DNA	hypothetical protein	GO:0003824;GO:0032991;GO:0043226;GO:0044464;GO:0008152;GO:0009987
gene2013	Scaffold123	Y_1_DNA	hypothetical protein	GO:0003824;GO:0008152
gene2014	Scaffold123	Y_1_DNA	t-SNARE VTI1	GO:0005488;GO:0044425;GO:0043226;GO:0044464;GO:0051179
gene2015	Scaffold123	Y_1_DNA	hypothetical protein	GO:0005488;GO:0003824
gene2016	Scaffold123	Y_1_DNA	Kinesin-3	GO:0005488
gene2017	Scaffold123	Y_1_DNA	hypothetical protein	GO:0032991;GO:0044422;GO:0044464
gene2020	Scaffold123	Y_1_DNA	hypothetical protein	GO:0005215;GO:0044425
gene2021	Scaffold123	Y_1_DNA	hypothetical protein	GO:0005488;GO:0044217;GO:0008152;GO:0009987;GO:0050896
gene2022	Scaffold123	Y_1_DNA	hypothetical protein	GO:0005488;GO:0003824
gene2024	Scaffold124	Y_1_DNA	GPI-anchor transamidase	GO:0003824;GO:0032991;GO:0044425;GO:0044422;GO:0044464;GO:0008152;GO:0009987
gene2025	Scaffold124	Y_1_DNA	hypothetical protein	GO:0005488;GO:0003824
gene2026	Scaffold124	Y_1_DNA	hypothetical protein	GO:0005488;GO:0003824;GO:0008152;GO:0009987
gene2027	Scaffold124	Y_1_DNA	Transcription factor	GO:0140110;GO:0043226;GO:0044464
gene2029	Scaffold124	Y_1_DNA	hypothetical protein	GO:0032991;GO:0044422;GO:0044464
gene2030	Scaffold124	Y_1_DNA	hypothetical protein	GO:0044425;GO:0043226;GO:0044464
gene2031	Scaffold124	Y_1_DNA	hypothetical protein	GO:0003824
gene2032	Scaffold124	Y_1_DNA	hypothetical protein	GO:0005215;GO:0005488;GO:0003824;GO:0032991;GO:0005623;GO:0044425;GO:0044422;GO:0043226;GO:0044464;GO:0065007;GO:0009987
gene2035	Scaffold124	Y_1_DNA	hypothetical protein	GO:0044425
gene2036	Scaffold124	Y_1_DNA	hypothetical protein	GO:0005215;GO:0044425;GO:0044422;GO:0016020;GO:0044464
gene2037	Scaffold125	Y_1_DNA	hypothetical protein	GO:0003824;GO:0044425
gene2038	Scaffold125	Y_1_DNA	hypothetical protein	GO:0140110;GO:0005488;GO:0043226;GO:0044464;GO:0065007
gene2040	Scaffold125	Y_1_DNA	hypothetical protein	GO:0003824;GO:0044464;GO:0008152;GO:0009987;GO:0032502
gene2041	Scaffold125	Y_1_DNA	hypothetical protein	GO:0008152;GO:0009987
gene2042	Scaffold125	Y_1_DNA	hypothetical protein	GO:0032991;GO:0044422;GO:0044464;GO:0008152;GO:0009987
gene2044	Scaffold125	Y_1_DNA	hypothetical protein	GO:0032991;GO:0044464;GO:0071840;GO:0009987
gene2045	Scaffold125	Y_1_DNA	hypothetical protein	GO:0005488;GO:0032991;GO:0044464;GO:0065007;GO:0071840;GO:0009987
gene2046	Scaffold125	Y_1_DNA	hypothetical protein	GO:0005488;GO:0032991;GO:0044422;GO:0043226;GO:0016020;GO:0044464;GO:0008152;GO:0009987
gene2047	Scaffold125	Y_1_DNA	hypothetical protein	GO:0005488;GO:0003824;GO:0008152;GO:0009987
gene2048	Scaffold125	Y_1_DNA	putative RNA-binding protein	GO:0005488
gene2049	Scaffold125	Y_1_DNA	hypothetical protein	GO:0044425
gene2050	Scaffold126	Y_1_DNA	hypothetical protein	GO:0140110;GO:0005488;GO:0003824;GO:0044425;GO:0043226;GO:0044464;GO:0065007
gene2052	Scaffold126	Y_1_DNA	hypothetical protein	GO:0003824;GO:0044464;GO:0008152;GO:0009987;GO:0032502
gene2053	Scaffold126	Y_1_DNA	hypothetical protein	GO:0008152;GO:0009987
gene2054	Scaffold126	Y_1_DNA	hypothetical protein	GO:0032991;GO:0044422;GO:0044464;GO:0008152;GO:0009987
gene2056	Scaffold126	Y_1_DNA	hypothetical protein	GO:0032991;GO:0044464;GO:0071840;GO:0009987
gene2057	Scaffold126	Y_1_DNA	hypothetical protein	GO:0005488;GO:0032991;GO:0044464;GO:0065007;GO:0071840;GO:0009987
gene2058	Scaffold126	Y_1_DNA	hypothetical protein	GO:0005488;GO:0032991;GO:0044422;GO:0043226;GO:0016020;GO:0044464;GO:0008152;GO:0009987
gene2059	Scaffold126	Y_1_DNA	hypothetical protein	GO:0005488;GO:0003824;GO:0008152;GO:0009987
gene2060	Scaffold126	Y_1_DNA	putative RNA-binding protein	GO:0005488
gene2061	Scaffold126	Y_1_DNA	hypothetical protein	GO:0044425
gene2062	Scaffold127	Y_1_DNA	hypothetical protein	GO:0005488;GO:0003824;GO:0044464;GO:0071840;GO:0009987
gene2065	Scaffold127	Y_1_DNA	hypothetical protein	GO:0005488;GO:0003824;GO:0008152;GO:0009987
gene2066	Scaffold127	Y_1_DNA	hypothetical protein	GO:0098772;GO:0005488;GO:0031974;GO:0044425;GO:0044422;GO:0044464;GO:0008152;GO:0071840;GO:0009987;GO:0050896
gene2068	Scaffold127	Y_1_DNA	hypothetical protein	GO:0005198;GO:0032991;GO:0044422;GO:0044464
gene2069	Scaffold127	Y_1_DNA	hypothetical protein	GO:0032991;GO:0043226;GO:0044464
gene2070	Scaffold127	Y_1_DNA	hypothetical protein	GO:0003824;GO:0032991;GO:0044464;GO:0008152;GO:0009987
gene2073	Scaffold128	Y_1_DNA	hypothetical protein	GO:0003824;GO:0043226;GO:0044464;GO:0065007;GO:0008152;GO:0009987
gene2074	Scaffold128	Y_1_DNA	hypothetical protein	GO:0005215;GO:0005623;GO:0044425;GO:0043226;GO:0016020;GO:0044464;GO:0065007;GO:0009987;GO:0051179
gene2075	Scaffold128	Y_1_DNA	hypothetical protein	GO:0140110;GO:0005488;GO:0043226;GO:0044464;GO:0008152;GO:0009987
gene2076	Scaffold128	Y_1_DNA	hypothetical protein	GO:0005488
gene2077	Scaffold128	Y_1_DNA	hypothetical protein	GO:0098772
gene2078	Scaffold128	Y_1_DNA	hypothetical protein	GO:0005198;GO:0032991;GO:0044422;GO:0043226;GO:0044464
gene2079	Scaffold128	Y_1_DNA	hypothetical protein	GO:0005198;GO:0032991;GO:0043226;GO:0044464;GO:0008152;GO:0009987
gene2084	Scaffold129	Y_1_DNA	hypothetical protein	GO:0005488;GO:0044422;GO:0043226;GO:0044464;GO:0051179
gene2086	Scaffold129	Y_1_DNA	hypothetical protein	GO:0005488;GO:0003824;GO:0032991;GO:0044422;GO:0043226;GO:0044464;GO:0065007;GO:0008152;GO:0071840;GO:0009987;GO:0051179;GO:0050896
gene2087	Scaffold129	Y_1_DNA	hypothetical protein	GO:0005488;GO:0032991;GO:0044464;GO:0008152
gene2088	Scaffold129	Y_1_DNA	hypothetical protein	GO:0005488;GO:0003824
gene2089	Scaffold129	Y_1_DNA	hypothetical protein	GO:0005488;GO:0032991;GO:0044422;GO:0044464;GO:0065007;GO:0071840;GO:0009987;GO:0051179
gene2090	Scaffold129	Y_1_DNA	hypothetical protein	GO:0005488;GO:0032991;GO:0044464;GO:0009987
gene2091	Scaffold129	Y_1_DNA	hypothetical protein	GO:0005488;GO:0003824;GO:0032991;GO:0044422;GO:0043226;GO:0044464;GO:0008152;GO:0009987
gene2092	Scaffold129	Y_1_DNA	hypothetical protein	GO:0005488;GO:0003824;GO:0043226;GO:0044464;GO:0008152;GO:0071840;GO:0009987
gene2093	Scaffold129	Y_1_DNA	hypothetical protein	GO:0032991;GO:0044464
gene2094	Scaffold129	Y_1_DNA	hypothetical protein	GO:0032991;GO:0044425;GO:0044422;GO:0016020;GO:0044464
gene2096	Scaffold130	Y_1_DNA	hypothetical protein	GO:0140110;GO:0005488;GO:0044425;GO:0043226;GO:0044464;GO:0008152;GO:0009987;GO:0051179
gene2097	Scaffold130	Y_1_DNA	hypothetical protein	GO:0005488;GO:0044422;GO:0043226;GO:0044464;GO:0071840
gene2098	Scaffold130	Y_1_DNA	hypothetical protein	GO:0005488;GO:0032991;GO:0044425;GO:0044422;GO:0043226;GO:0044464;GO:0065007;GO:0071840;GO:0009987;GO:0051179
gene2099	Scaffold130	Y_1_DNA	hypothetical protein	GO:0005488;GO:0032991;GO:0044425;GO:0044422;GO:0016020;GO:0044464;GO:0008152;GO:0071840;GO:0009987;GO:0051179;GO:0050896
gene2100	Scaffold130	Y_1_DNA	hypothetical protein	GO:0005488;GO:0003824;GO:0032991;GO:0044422;GO:0043226;GO:0009295;GO:0044464;GO:0008152;GO:0071840;GO:0009987
gene2101	Scaffold130	Y_1_DNA	hypothetical protein	GO:0044464;GO:0065007
gene2102	Scaffold130	Y_1_DNA	hypothetical protein	GO:0005488;GO:0003824
gene2103	Scaffold130	Y_1_DNA	hypothetical protein	GO:0005488;GO:0003824;GO:0008152
gene2104	Scaffold130	Y_1_DNA	hypothetical protein	GO:0044425
gene2105	Scaffold131	Y_1_DNA	hypothetical protein	GO:0005488;GO:0043226;GO:0005576;GO:0044464;GO:0008152;GO:0071840;GO:0009987
gene2106	Scaffold131	Y_1_DNA	hypothetical protein	GO:0005488;GO:0043226;GO:0044464;GO:0008152;GO:0009987;GO:0050896
gene2110	Scaffold131	Y_1_DNA	hypothetical protein	GO:0005488;GO:0003824;GO:0032991;GO:0044422;GO:0044464;GO:0008152;GO:0009987
gene2111	Scaffold131	Y_1_DNA	hypothetical protein	GO:0005215;GO:0005488;GO:0003824;GO:0005623;GO:0044425;GO:0044422;GO:0044464;GO:0065007;GO:0009987
gene2114	Scaffold132	Y_1_DNA	hypothetical protein	GO:0032991;GO:0044422;GO:0043226;GO:0044464;GO:0008152;GO:0009987
gene2115	Scaffold132	Y_1_DNA	hypothetical protein	GO:0044425
gene2116	Scaffold132	Y_1_DNA	hypothetical protein	GO:0005488;GO:0003824;GO:0044425
gene2117	Scaffold132	Y_1_DNA	hypothetical protein	GO:0005198;GO:0032991;GO:0043226;GO:0044464;GO:0008152;GO:0009987
gene2119	Scaffold132	Y_1_DNA	hypothetical protein	GO:0005198;GO:0032991;GO:0043226;GO:0044464;GO:0008152;GO:0009987
gene2120	Scaffold132	Y_1_DNA	hypothetical protein	GO:0005488;GO:0032991;GO:0044464;GO:0071840;GO:0009987
gene2121	Scaffold132	Y_1_DNA	hypothetical protein	GO:0032991;GO:0044425;GO:0044422;GO:0044464
gene2123	Scaffold132	Y_1_DNA	N amino acid transport system protein	GO:0044425
gene2124	Scaffold132	Y_1_DNA	putative membrane protein	GO:0044425
gene2125	Scaffold132	Y_1_DNA	Tetratricopeptide repeat protein	GO:0043226;GO:0044464;GO:0071840;GO:0009987
gene2126	Scaffold133	Y_1_DNA	hypothetical protein	GO:0031974;GO:0044422;GO:0016020;GO:0044464;GO:0071840;GO:0009987
gene2127	Scaffold133	Y_1_DNA	hypothetical protein	GO:0098772;GO:0003824;GO:0032991;GO:0043226;GO:0044464;GO:0008152;GO:0009987
gene2128	Scaffold133	Y_1_DNA	hypothetical protein	GO:0098772;GO:0005488;GO:0065007
gene2129	Scaffold133	Y_1_DNA	DNA repair protein	GO:0005488;GO:0003824;GO:0044422;GO:0043226;GO:0044464;GO:0065007;GO:0008152;GO:0022414;GO:0071840;GO:0009987;GO:0032502;GO:0050896
gene2130	Scaffold133	Y_1_DNA	hypothetical protein	GO:0140110;GO:0005488;GO:0043226;GO:0044464;GO:0008152;GO:0009987
gene2131	Scaffold133	Y_1_DNA	hypothetical protein	GO:0016209;GO:0003824;GO:0005623;GO:0043226;GO:0044464;GO:0065007;GO:0009987;GO:0050896
gene2132	Scaffold133	Y_1_DNA	hypothetical protein	GO:0005488;GO:0003824;GO:0044422;GO:0044464;GO:0099080;GO:0071840;GO:0009987
gene2135	Scaffold133	Y_1_DNA	Serine/threonine-protein kinase	GO:0005488;GO:0003824;GO:0032991;GO:0044422;GO:0043226;GO:0044464;GO:0065007;GO:0008152;GO:0071840;GO:0009987;GO:0051179
gene2136	Scaffold133	Y_1_DNA	hypothetical protein	GO:0005488;GO:0003824;GO:0032991;GO:0044422;GO:0043226;GO:0044464;GO:0065007;GO:0022414;GO:0071840;GO:0009987;GO:0032502;GO:0051179
gene2137	Scaffold134	Y_1_DNA	putative threonine-rich GPI-anchored glycoprotein	GO:0003824
gene2141	Scaffold134	Y_1_DNA	hypothetical protein	GO:0003824;GO:0008152;GO:0009987
gene2142	Scaffold134	Y_1_DNA	hypothetical protein	GO:0005488;GO:0032991;GO:0044422;GO:0044464;GO:0071840;GO:0009987
gene2143	Scaffold134	Y_1_DNA	hypothetical protein	GO:0032991;GO:0044422;GO:0044464
gene2144	Scaffold134	Y_1_DNA	hypothetical protein	GO:0032991;GO:0044422;GO:0044464
gene2145	Scaffold134	Y_1_DNA	hypothetical protein	GO:0044425
gene2146	Scaffold134	Y_1_DNA	hypothetical protein	GO:0140110;GO:0005488;GO:0032991;GO:0044422;GO:0044464;GO:0065007;GO:0008152;GO:0009987
gene2147	Scaffold134	Y_1_DNA	hypothetical protein	GO:0003824
gene2148	Scaffold134	Y_1_DNA	hypothetical protein	GO:0005488;GO:0003824;GO:0043226;GO:0044464;GO:0065007;GO:0071840;GO:0009987
gene2149	Scaffold134	Y_1_DNA	hypothetical protein	GO:0005488;GO:0044425;GO:0044422;GO:0044464;GO:0071840;GO:0009987
gene2150	Scaffold135	Y_1_DNA	hypothetical protein	GO:0140110;GO:0005488;GO:0032991;GO:0043226;GO:0044464;GO:0065007;GO:0008152;GO:0071840;GO:0009987
gene2151	Scaffold135	Y_1_DNA	Golgi apyrase	GO:0005488;GO:0003824;GO:0044425;GO:0044422;GO:0016020;GO:0044464;GO:0008152;GO:0009987
gene2152	Scaffold135	Y_1_DNA	aspartate kinase	GO:0003824;GO:0008152;GO:0009987
gene2153	Scaffold135	Y_1_DNA	hypothetical protein	GO:0003824;GO:0044425
gene2154	Scaffold135	Y_1_DNA	hypothetical protein	GO:0005215;GO:0044425
gene2157	Scaffold135	Y_1_DNA	hypothetical protein	GO:0003824;GO:0043226;GO:0044464;GO:0008152;GO:0009987
gene2163	Scaffold136	Y_1_DNA	Lamin-B receptor	GO:0003824;GO:0044425;GO:0008152;GO:0009987
gene2164	Scaffold136	Y_1_DNA	hypothetical protein	GO:0044425;GO:0044422;GO:0016020;GO:0044464;GO:0071840;GO:0009987
gene2165	Scaffold136	Y_1_DNA	hypothetical protein	GO:0140110;GO:0005488;GO:0032991;GO:0044422;GO:0044464;GO:0065007;GO:0008152;GO:0071840;GO:0009987
gene2166	Scaffold136	Y_1_DNA	hypothetical protein	GO:0005488;GO:0032991;GO:0044422;GO:0043226;GO:0044464;GO:0008152;GO:0009987
gene2167	Scaffold136	Y_1_DNA	hypothetical protein	GO:0005488;GO:0003824;GO:0032991;GO:0044422;GO:0043226;GO:0016020;GO:0044464;GO:0065007;GO:0008152;GO:0009987
gene2168	Scaffold136	Y_1_DNA	hypothetical protein	GO:0003824;GO:0044425;GO:0044422;GO:0016020;GO:0044464;GO:0065007;GO:0008152;GO:0009987
gene2169	Scaffold136	Y_1_DNA	hypothetical protein	GO:0005488;GO:0003824
gene2170	Scaffold136	Y_1_DNA	hypothetical protein	GO:0005488;GO:0044425;GO:0044422;GO:0044464;GO:0065007;GO:0008152;GO:0009987
gene2175	Scaffold137	Y_1_DNA	Mitochondrial tumor suppressor 1	GO:0005488
gene2176	Scaffold137	Y_1_DNA	hypothetical protein	GO:0003824;GO:0032991;GO:0044425;GO:0044422;GO:0043226;GO:0044464;GO:0071840;GO:0009987
gene2177	Scaffold137	Y_1_DNA	CYFA0S13e01750g1_1	GO:0005215;GO:0032991;GO:0044425;GO:0044422;GO:0043226;GO:0016020;GO:0044464
gene2178	Scaffold137	Y_1_DNA	hypothetical protein	GO:0005488;GO:0003824;GO:0032991;GO:0044422;GO:0044464;GO:0065007;GO:0008152;GO:0071840;GO:0009987;GO:0050896
gene2179	Scaffold137	Y_1_DNA	hypothetical protein	GO:0005488;GO:0003824;GO:0043226;GO:0044464;GO:0065007;GO:0008152;GO:0009987
gene2181	Scaffold137	Y_1_DNA	hypothetical protein	GO:0005488;GO:0032991;GO:0044464;GO:0071840;GO:0009987
gene2182	Scaffold137	Y_1_DNA	hypothetical protein	GO:0005488;GO:0043226;GO:0044464;GO:0065007;GO:0071840;GO:0009987;GO:0051179;GO:0050896
gene2183	Scaffold137	Y_1_DNA	hypothetical protein	GO:0032991;GO:0044422;GO:0044464;GO:0065007;GO:0009987;GO:0051179;GO:0050896
gene2185	Scaffold137	Y_1_DNA	hypothetical protein	GO:0005198;GO:0005488;GO:0032991;GO:0044422;GO:0043226;GO:0044464;GO:0008152;GO:0009987
gene2186	Scaffold137	Y_1_DNA	hypothetical protein	GO:0044425;GO:0008152;GO:0009987
gene2187	Scaffold137	Y_1_DNA	hypothetical protein	GO:0005488;GO:0003824
gene2189	Scaffold138	Y_1_DNA	hypothetical protein	GO:0032991;GO:0044422;GO:0043226;GO:0044464;GO:0008152;GO:0009987
gene2190	Scaffold138	Y_1_DNA	hypothetical protein	GO:0044425
gene2191	Scaffold138	Y_1_DNA	hypothetical protein	GO:0005488;GO:0003824;GO:0044425
gene2192	Scaffold138	Y_1_DNA	hypothetical protein	GO:0005198;GO:0032991;GO:0043226;GO:0044464;GO:0008152;GO:0009987
gene2194	Scaffold138	Y_1_DNA	hypothetical protein	GO:0005198;GO:0032991;GO:0043226;GO:0044464;GO:0008152;GO:0009987
gene2195	Scaffold138	Y_1_DNA	hypothetical protein	GO:0005488;GO:0032991;GO:0044464;GO:0071840;GO:0009987
gene2196	Scaffold138	Y_1_DNA	hypothetical protein	GO:0032991;GO:0044425;GO:0044422;GO:0044464
gene2198	Scaffold138	Y_1_DNA	N amino acid transport system protein	GO:0044425
gene2199	Scaffold138	Y_1_DNA	putative membrane protein	GO:0044425
gene2200	Scaffold138	Y_1_DNA	Tetratricopeptide repeat protein	GO:0043226;GO:0044464;GO:0071840;GO:0009987
gene2202	Scaffold139	Y_1_DNA	hypothetical protein	GO:0005488;GO:0003824;GO:0065007;GO:0008152;GO:0071840;GO:0009987;GO:0050896
gene2204	Scaffold139	Y_1_DNA	hypothetical protein	GO:0005488;GO:0003824
gene2206	Scaffold139	Y_1_DNA	hypothetical protein	GO:0005488;GO:0003824;GO:0008152;GO:0009987
gene2207	Scaffold139	Y_1_DNA	hypothetical protein	GO:0098772;GO:0005488;GO:0032991;GO:0044422;GO:0044464;GO:0065007;GO:0008152;GO:0009987;GO:0050896
gene2208	Scaffold139	Y_1_DNA	hypothetical protein	GO:0005488;GO:0003824;GO:0008152;GO:0009987
gene2210	Scaffold140	Y_1_DNA	hypothetical protein	GO:0005215;GO:0003824;GO:0044425;GO:0043226;GO:0044464;GO:0008152;GO:0009987;GO:0051179
gene2211	Scaffold140	Y_1_DNA	hypothetical protein	GO:0003824;GO:0044425
gene2212	Scaffold140	Y_1_DNA	hypothetical protein	GO:0003824;GO:0008152;GO:0009987
gene2213	Scaffold140	Y_1_DNA	hypothetical protein	GO:0005215;GO:0044425;GO:0016020;GO:0044464;GO:0065007;GO:0022414;GO:0071840;GO:0009987;GO:0032502
gene2214	Scaffold140	Y_1_DNA	Factor-induced protein	GO:0044425;GO:0044464;GO:0022414;GO:0071840;GO:0009987;GO:0032502
gene2215	Scaffold140	Y_1_DNA	hypothetical protein	GO:0003824
gene2216	Scaffold140	Y_1_DNA	hypothetical protein	GO:0005215;GO:0003824;GO:0032991;GO:0044425;GO:0044422;GO:0044464;GO:0008152;GO:0009987;GO:0051179
gene2217	Scaffold140	Y_1_DNA	hypothetical protein	GO:0003824;GO:0043226;GO:0044464;GO:0065007;GO:0008152;GO:0009987
gene2219	Scaffold140	Y_1_DNA	ATP-dependent RNA helicase	GO:0005488;GO:0003824
gene2220	Scaffold140	Y_1_DNA	hypothetical protein	GO:0005488;GO:0003824
gene2222	Scaffold140	Y_1_DNA	hypothetical protein	GO:0005488;GO:0009987
gene2223	Scaffold140	Y_1_DNA	hypothetical protein	GO:0032991;GO:0044422;GO:0043226;GO:0044464;GO:0008152;GO:0009987
gene2226	Scaffold141	Y_1_DNA	hypothetical protein	GO:0032991;GO:0044422;GO:0043226;GO:0044464;GO:0008152;GO:0009987
gene2227	Scaffold141	Y_1_DNA	hypothetical protein	GO:0005488;GO:0009987
gene2229	Scaffold141	Y_1_DNA	hypothetical protein	GO:0005488;GO:0003824
gene2230	Scaffold141	Y_1_DNA	ATP-dependent RNA helicase	GO:0005488;GO:0003824
gene2232	Scaffold141	Y_1_DNA	hypothetical protein	GO:0003824;GO:0043226;GO:0044464;GO:0065007;GO:0008152;GO:0009987
gene2233	Scaffold141	Y_1_DNA	hypothetical protein	GO:0005215;GO:0003824;GO:0032991;GO:0044425;GO:0044422;GO:0044464;GO:0008152;GO:0009987;GO:0051179
gene2234	Scaffold141	Y_1_DNA	hypothetical protein	GO:0003824
gene2235	Scaffold141	Y_1_DNA	Factor-induced protein	GO:0044425;GO:0044464;GO:0022414;GO:0071840;GO:0009987;GO:0032502
gene2236	Scaffold141	Y_1_DNA	hypothetical protein	GO:0005215;GO:0044425;GO:0016020;GO:0044464;GO:0065007;GO:0022414;GO:0071840;GO:0009987;GO:0032502
gene2237	Scaffold141	Y_1_DNA	hypothetical protein	GO:0003824;GO:0008152;GO:0009987
gene2238	Scaffold141	Y_1_DNA	hypothetical protein	GO:0003824;GO:0044425
gene2239	Scaffold141	Y_1_DNA	hypothetical protein	GO:0005215;GO:0003824;GO:0044425;GO:0043226;GO:0044464;GO:0008152;GO:0009987;GO:0051179
gene2240	Scaffold142	Y_1_DNA	hypothetical protein	GO:0044425
gene2241	Scaffold142	Y_1_DNA	hypothetical protein	GO:0005488;GO:0003824;GO:0031974;GO:0044422;GO:0044464;GO:0008152;GO:0009987;GO:0050896
gene2242	Scaffold142	Y_1_DNA	hypothetical protein	GO:0005488;GO:0044425;GO:0009987;GO:0051179
gene2243	Scaffold142	Y_1_DNA	hypothetical protein	GO:0005488;GO:0003824;GO:0044422;GO:0044464;GO:0065007;GO:0008152;GO:0022414;GO:0071840;GO:0009987
gene2246	Scaffold142	Y_1_DNA	hypothetical protein	GO:0005488;GO:0032991;GO:0044422;GO:0044464;GO:0008152;GO:0071840;GO:0009987
gene2248	Scaffold143	Y_1_DNA	hypothetical protein	GO:0003824
gene2249	Scaffold143	Y_1_DNA	Alanyl-tRNA synthetase	GO:0005488;GO:0043226;GO:0044464
gene2250	Scaffold143	Y_1_DNA	hypothetical protein	GO:0005488;GO:0003824;GO:0032991;GO:0044422;GO:0043226;GO:0044464;GO:0065007;GO:0008152;GO:0009987
gene2251	Scaffold143	Y_1_DNA	hypothetical protein	GO:0003824
gene2252	Scaffold143	Y_1_DNA	hypothetical protein	GO:0003824
gene2253	Scaffold143	Y_1_DNA	hypothetical protein	GO:0005215;GO:0005488;GO:0003824;GO:0032991;GO:0005623;GO:0044425;GO:0044464;GO:0065007;GO:0009987;GO:0051179;GO:0050896
gene2254	Scaffold143	Y_1_DNA	hypothetical protein	GO:0032991;GO:0044425;GO:0044464;GO:0051179
gene2255	Scaffold143	Y_1_DNA	hypothetical protein	GO:0003824;GO:0008152
gene2256	Scaffold143	Y_1_DNA	hypothetical protein	GO:0005198;GO:0005488;GO:0031974;GO:0032991;GO:0044425;GO:0044422;GO:0044464;GO:0071840;GO:0009987;GO:0051179
gene2257	Scaffold144	Y_1_DNA	Heat shock factor protein	GO:0140110;GO:0005488;GO:0043226;GO:0044217;GO:0044464
gene2259	Scaffold144	Y_1_DNA	hypothetical protein	GO:0044425
gene2261	Scaffold144	Y_1_DNA	hypothetical protein	GO:0003824
gene2262	Scaffold144	Y_1_DNA	hypothetical protein	GO:0005488;GO:0032991;GO:0044422;GO:0043226;GO:0044464;GO:0065007;GO:0008152;GO:0071840;GO:0009987;GO:0050896
gene2263	Scaffold144	Y_1_DNA	hypothetical protein	GO:0051179
gene2264	Scaffold144	Y_1_DNA	ubiquitin-60S ribosomal protein L40	GO:0005198;GO:0032991;GO:0043226;GO:0044464;GO:0008152;GO:0009987
gene2265	Scaffold145	Y_1_DNA	hypothetical protein	GO:0140110;GO:0005488;GO:0043226;GO:0044464
gene2266	Scaffold145	Y_1_DNA	hypothetical protein	GO:0005215;GO:0044425;GO:0044422;GO:0016020;GO:0044464;GO:0051179
gene2267	Scaffold145	Y_1_DNA	hypothetical protein	GO:0140110;GO:0005488;GO:0043226;GO:0044464;GO:0008152;GO:0009987
gene2268	Scaffold145	Y_1_DNA	hypothetical protein	GO:0140110;GO:0005488;GO:0043226;GO:0044464
gene2269	Scaffold145	Y_1_DNA	hypothetical protein	GO:0003824
gene2272	Scaffold145	Y_1_DNA	hypothetical protein	GO:0005488;GO:0003824;GO:0031974;GO:0044422;GO:0044464;GO:0008152;GO:0009987
gene2273	Scaffold145	Y_1_DNA	hypothetical protein	GO:0044425
gene2274	Scaffold146	Y_1_DNA	hypothetical protein	GO:0003824;GO:0008152;GO:0009987
gene2275	Scaffold146	Y_1_DNA	hypothetical protein	GO:0032991;GO:0044464;GO:0051179
gene2276	Scaffold146	Y_1_DNA	hypothetical protein	GO:0003824
gene2277	Scaffold146	Y_1_DNA	hypothetical protein	GO:0005488;GO:0003824;GO:0032991;GO:0044422;GO:0043226;GO:0044464;GO:0008152;GO:0071840;GO:0009987
gene2278	Scaffold146	Y_1_DNA	hypothetical protein	GO:0005488;GO:0003824;GO:0044425;GO:0044422;GO:0016020;GO:0044464;GO:0071840;GO:0009987
gene2279	Scaffold146	Y_1_DNA	Zinc metalloprotease	GO:0043226;GO:0044464;GO:0008152;GO:0009987;GO:0050896
gene2280	Scaffold146	Y_1_DNA	hypothetical protein	GO:0003824;GO:0043226;GO:0044464;GO:0065007;GO:0008152;GO:0009987
gene2281	Scaffold146	Y_1_DNA	hypothetical protein	GO:0005198;GO:0032991;GO:0043226;GO:0044464;GO:0008152;GO:0009987
gene2282	Scaffold146	Y_1_DNA	hypothetical protein	GO:0005198;GO:0032991;GO:0043226;GO:0044464;GO:0008152;GO:0009987
gene2283	Scaffold146	Y_1_DNA	hypothetical protein	GO:0008152;GO:0022414;GO:0009987
gene2284	Scaffold146	Y_1_DNA	hypothetical protein	GO:0005488;GO:0003824
gene2286	Scaffold147	Y_1_DNA	Transposon Ty1-A Gag-Pol polyprotein	GO:0005488;GO:0008152;GO:0009987
gene2287	Scaffold147	Y_1_DNA	Chitin deacetylase 2	GO:0003824;GO:0008152
gene2289	Scaffold147	Y_1_DNA	Laminin subunit alpha	GO:0043226;GO:0044464;GO:0009987;GO:0051179;GO:0050896
gene2290	Scaffold147	Y_1_DNA	hypothetical protein	GO:0098772;GO:0005488;GO:0065007;GO:0009987
gene2291	Scaffold147	Y_1_DNA	hypothetical protein	GO:0005488;GO:0003824;GO:0043226;GO:0044464;GO:0008152;GO:0009987
gene2292	Scaffold147	Y_1_DNA	hypothetical protein	GO:0003824;GO:0008152;GO:0009987
gene2293	Scaffold147	Y_1_DNA	hypothetical protein	GO:0005488
gene2294	Scaffold147	Y_1_DNA	hypothetical protein	GO:0005215;GO:0044425
gene2296	Scaffold148	Y_1_DNA	hypothetical protein	GO:0005488;GO:0003824;GO:0044425;GO:0044422;GO:0016020;GO:0044464;GO:0008152;GO:0009987
gene2297	Scaffold148	Y_1_DNA	hypothetical protein	GO:0045182;GO:0098772;GO:0005488;GO:0003824;GO:0032991;GO:0044422;GO:0043226;GO:0044464;GO:0065007;GO:0008152;GO:0009987;GO:0050896
gene2299	Scaffold148	Y_1_DNA	hypothetical protein	GO:0044422;GO:0016020;GO:0044464
gene2300	Scaffold148	Y_1_DNA	hypothetical protein	GO:0005488;GO:0003824;GO:0043226;GO:0044464;GO:0008152;GO:0009987
gene2302	Scaffold148	Y_1_DNA	Hydrocephalus-inducing protein	GO:0043226;GO:0044464;GO:0008152;GO:0009987;GO:0050896
gene2303	Scaffold148	Y_1_DNA	hypothetical protein	GO:0065007;GO:0009987
gene2304	Scaffold149	Y_1_DNA	hypothetical protein	GO:0005215;GO:0044425
gene2305	Scaffold149	Y_1_DNA	hypothetical protein	GO:0005488;GO:0032991;GO:0044422;GO:0016020;GO:0044464;GO:0022414;GO:0009987;GO:0032502
gene2306	Scaffold149	Y_1_DNA	hypothetical protein	GO:0140110;GO:0005488;GO:0003824;GO:0031974;GO:0032991;GO:0044422;GO:0044464;GO:0065007;GO:0008152;GO:0009987
gene2307	Scaffold149	Y_1_DNA	hypothetical protein	GO:0032991;GO:0044422;GO:0044464;GO:0008152;GO:0009987
gene2308	Scaffold149	Y_1_DNA	hypothetical protein	GO:0005488;GO:0003824;GO:0043226;GO:0044464;GO:0065007
gene2309	Scaffold149	Y_1_DNA	hypothetical protein	GO:0005488;GO:0003824;GO:0008152;GO:0009987
gene2310	Scaffold149	Y_1_DNA	hypothetical protein	GO:0003824;GO:0008152;GO:0009987
gene2311	Scaffold149	Y_1_DNA	hypothetical protein	GO:0005488;GO:0003824;GO:0008152;GO:0009987
gene2312	Scaffold149	Y_1_DNA	hypothetical protein	GO:0005215;GO:0044425
gene2313	Scaffold150	Y_1_DNA	hypothetical protein	GO:0005488;GO:0003824
gene2318	Scaffold150	Y_1_DNA	hypothetical protein	GO:0071840;GO:0009987
gene2319	Scaffold150	Y_1_DNA	hypothetical protein	GO:0005215;GO:0044425;GO:0044422;GO:0044464;GO:0051179
gene2321	Scaffold150	Y_1_DNA	hypothetical protein	GO:0005488;GO:0003824;GO:0044422;GO:0044464;GO:0065007;GO:0008152;GO:0009987;GO:0050896
gene2322	Scaffold150	Y_1_DNA	hypothetical protein	GO:0032991;GO:0044422;GO:0044464;GO:0008152;GO:0071840;GO:0009987
gene2323	Scaffold150	Y_1_DNA	hypothetical protein	GO:0005488;GO:0032991;GO:0044425;GO:0044422;GO:0016020;GO:0044464;GO:0051179
gene2324	Scaffold150	Y_1_DNA	hypothetical protein	GO:0005488;GO:0032991;GO:0044422;GO:0044464;GO:0008152;GO:0009987
gene2325	Scaffold151	Y_1_DNA	hypothetical protein	GO:0005488;GO:0003824;GO:0043226;GO:0044464;GO:0008152;GO:0071840;GO:0009987;GO:0051179
gene2327	Scaffold151	Y_1_DNA	hypothetical protein	GO:0044425;GO:0044422;GO:0044464;GO:0071840;GO:0009987
gene2328	Scaffold151	Y_1_DNA	hypothetical protein	GO:0032991;GO:0044422;GO:0044464
gene2329	Scaffold151	Y_1_DNA	hypothetical protein	GO:0005488;GO:0032991;GO:0044425;GO:0044422;GO:0043226;GO:0044464;GO:0071840;GO:0009987;GO:0051179
gene2330	Scaffold151	Y_1_DNA	hypothetical protein	GO:0003824;GO:0044425;GO:0043226;GO:0044464;GO:0051179
gene2331	Scaffold151	Y_1_DNA	hypothetical protein	GO:0005488;GO:0003824
gene2332	Scaffold151	Y_1_DNA	hypothetical protein	GO:0016209;GO:0005488;GO:0003824;GO:0031974;GO:0044422;GO:0043226;GO:0044464;GO:0009987;GO:0032502;GO:0050896
gene2333	Scaffold151	Y_1_DNA	hypothetical protein	GO:0016209;GO:0005488;GO:0003824;GO:0043226;GO:0044464
gene2335	Scaffold151	Y_1_DNA	hypothetical protein	GO:0005215;GO:0044425
gene2336	Scaffold152	Y_1_DNA	hypothetical protein	GO:0051179
gene2337	Scaffold152	Y_1_DNA	hypothetical protein	GO:0005198;GO:0032991;GO:0044422;GO:0044464;GO:0008152;GO:0009987
gene2338	Scaffold152	Y_1_DNA	hypothetical protein	GO:0098772;GO:0005488;GO:0031974;GO:0032991;GO:0044425;GO:0044422;GO:0044464;GO:0009987;GO:0051179
gene2339	Scaffold152	Y_1_DNA	hypothetical protein	GO:0005488;GO:0003824
gene2340	Scaffold152	Y_1_DNA	hypothetical protein	GO:0005198;GO:0032991;GO:0043226;GO:0044464;GO:0008152;GO:0009987
gene2342	Scaffold152	Y_1_DNA	hypothetical protein	GO:0003824
gene2343	Scaffold152	Y_1_DNA	hypothetical protein	GO:0005488;GO:0003824;GO:0044425;GO:0043226;GO:0044464;GO:0065007;GO:0008152;GO:0009987
gene2346	Scaffold152	Y_1_DNA	hypothetical protein	GO:0044422;GO:0043226;GO:0044464;GO:0071840;GO:0009987
gene2348	Scaffold153	Y_1_DNA	glycoside hydrolase family 17 protein	GO:0005488;GO:0003824;GO:0044422;GO:0043226;GO:0044464;GO:0008152;GO:0022414;GO:0071840;GO:0009987
gene2349	Scaffold153	Y_1_DNA	glycoside hydrolase family 63 protein	GO:0003824;GO:0044425;GO:0044422;GO:0044464;GO:0008152;GO:0009987
gene2351	Scaffold153	Y_1_DNA	hypothetical protein	GO:0003824;GO:0043226;GO:0044464;GO:0008152
gene2352	Scaffold153	Y_1_DNA	hypothetical protein	GO:0005623;GO:0044425;GO:0044422;GO:0043226;GO:0016020;GO:0044464;GO:0065007;GO:0022414;GO:0071840;GO:0009987;GO:0032502;GO:0051179
gene2353	Scaffold153	Y_1_DNA	hypothetical protein	GO:0044422;GO:0016020;GO:0044464
gene2354	Scaffold154	Y_1_DNA	hypothetical protein	GO:0005488;GO:0003824;GO:0032991;GO:0044425;GO:0044422;GO:0043226;GO:0044464;GO:0065007;GO:0008152;GO:0071840;GO:0009987;GO:0050896
gene2357	Scaffold154	Y_1_DNA	hypothetical protein	GO:0005488;GO:0032991;GO:0044422;GO:0044464;GO:0008152;GO:0071840;GO:0009987
gene2358	Scaffold154	Y_1_DNA	hypothetical protein	GO:0005488
gene2359	Scaffold154	Y_1_DNA	hypothetical protein	GO:0044425;GO:0044422;GO:0016020;GO:0044464;GO:0051179
gene2360	Scaffold154	Y_1_DNA	hypothetical protein	GO:0098772;GO:0005488;GO:0003824;GO:0032991;GO:0044425;GO:0044422;GO:0043226;GO:0044464;GO:0065007;GO:0008152;GO:0071840;GO:0009987;GO:0051179;GO:0050896
gene2361	Scaffold154	Y_1_DNA	Cyclin-B1-2	GO:0005488;GO:0065007
gene2362	Scaffold155	Y_1_DNA	Sterol uptake control protein 2	GO:0140110;GO:0005488;GO:0043226;GO:0044464
gene2363	Scaffold155	Y_1_DNA	hypothetical protein	GO:0003824
gene2364	Scaffold155	Y_1_DNA	hypothetical protein	GO:0098772;GO:0005488;GO:0044464;GO:0009987;GO:0050896
gene2365	Scaffold155	Y_1_DNA	hypothetical protein	GO:0005488
gene2366	Scaffold155	Y_1_DNA	hypothetical protein	GO:0005488;GO:0003824
gene2367	Scaffold155	Y_1_DNA	hypothetical protein	GO:0005488
gene2368	Scaffold155	Y_1_DNA	hypothetical protein	GO:0140110;GO:0043226;GO:0044464
gene2369	Scaffold155	Y_1_DNA	hypothetical protein	GO:0032991;GO:0044464;GO:0008152;GO:0009987;GO:0050896
gene2371	Scaffold155	Y_1_DNA	hypothetical protein	GO:0044425
gene2372	Scaffold156	Y_1_DNA	hypothetical protein	GO:0005488;GO:0003824;GO:0043226;GO:0044464;GO:0008152;GO:0009987
gene2373	Scaffold156	Y_1_DNA	hypothetical protein	GO:0005488;GO:0032991;GO:0044422;GO:0044464;GO:0065007;GO:0022414;GO:0071840;GO:0009987
gene2375	Scaffold156	Y_1_DNA	glycoside hydrolase family 76 protein	GO:0003824;GO:0008152
gene2377	Scaffold156	Y_1_DNA	hypothetical protein	GO:0044425
gene2379	Scaffold156	Y_1_DNA	hypothetical protein	GO:0005198;GO:0016209;GO:0005488;GO:0003824;GO:0032991;GO:0044422;GO:0044464
gene2380	Scaffold156	Y_1_DNA	hypothetical protein	GO:0005488;GO:0003824
gene2381	Scaffold156	Y_1_DNA	hypothetical protein	GO:0003824;GO:0043226;GO:0044464
gene2382	Scaffold156	Y_1_DNA	5'-3' exoribonuclease 2	GO:0005488;GO:0003824;GO:0044422;GO:0043226;GO:0044464;GO:0065007;GO:0008152;GO:0071840;GO:0009987
gene2383	Scaffold156	Y_1_DNA	hypothetical protein	GO:0045182;GO:0044422;GO:0016020;GO:0044464;GO:0065007;GO:0071840;GO:0009987
gene2384	Scaffold157	Y_1_DNA	Histone deacetylase 1	GO:0005488;GO:0003824;GO:0032991;GO:0044422;GO:0043226;GO:0044464;GO:0065007;GO:0008152;GO:0071840;GO:0009987
gene2385	Scaffold157	Y_1_DNA	hypothetical protein	GO:0003824;GO:0008152;GO:0009987
gene2386	Scaffold157	Y_1_DNA	hypothetical protein	GO:0003824;GO:0009987;GO:0050896
gene2387	Scaffold157	Y_1_DNA	hypothetical protein	GO:0005488;GO:0003824
gene2388	Scaffold157	Y_1_DNA	hypothetical protein	GO:0005488;GO:0003824;GO:0043226;GO:0044464;GO:0008152;GO:0009987
gene2389	Scaffold157	Y_1_DNA	hypothetical protein	GO:0005198;GO:0005488;GO:0032991;GO:0044425;GO:0044422;GO:0044464;GO:0071840;GO:0009987;GO:0051179
gene2390	Scaffold157	Y_1_DNA	hypothetical protein	GO:0003824;GO:0044425
gene2391	Scaffold157	Y_1_DNA	hypothetical protein	GO:0003824
gene2393	Scaffold158	Y_1_DNA	hypothetical protein	GO:0003824;GO:0044425;GO:0044422;GO:0044464;GO:0008152;GO:0071840;GO:0009987
gene2394	Scaffold158	Y_1_DNA	hypothetical protein	GO:0032991;GO:0043226;GO:0044464;GO:0008152;GO:0071840;GO:0009987
gene2395	Scaffold158	Y_1_DNA	hypothetical protein	GO:0005488;GO:0044425;GO:0043226;GO:0044464;GO:0008152;GO:0071840;GO:0009987;GO:0051179
gene2396	Scaffold158	Y_1_DNA	hypothetical protein	GO:0044425;GO:0008152;GO:0071840;GO:0009987
gene2397	Scaffold158	Y_1_DNA	hypothetical protein	GO:0005488;GO:0003824;GO:0043226;GO:0044464;GO:0008152;GO:0009987
gene2399	Scaffold158	Y_1_DNA	hypothetical protein	GO:0005488;GO:0003824;GO:0044464;GO:0065007;GO:0008152;GO:0000003;GO:0009987;GO:0040007;GO:0050896
gene2400	Scaffold158	Y_1_DNA	hypothetical protein	GO:0044425;GO:0044422;GO:0016020;GO:0044464
gene2402	Scaffold158	Y_1_DNA	hypothetical protein	GO:0003824;GO:0008152
gene2403	Scaffold158	Y_1_DNA	hypothetical protein	GO:0005488;GO:0043226;GO:0044464;GO:0008152;GO:0009987
gene2404	Scaffold159	Y_1_DNA	hypothetical protein	GO:0016020;GO:0044464
gene2405	Scaffold159	Y_1_DNA	putative meiotic phospholipase	GO:0003824;GO:0043226;GO:0016020;GO:0044464;GO:0008152;GO:0022414;GO:0071840;GO:0009987
gene2406	Scaffold159	Y_1_DNA	hypothetical protein	GO:0005488;GO:0071840;GO:0009987
gene2407	Scaffold159	Y_1_DNA	hypothetical protein	GO:0043226;GO:0044464;GO:0051179
gene2408	Scaffold159	Y_1_DNA	putative lipase	GO:0005488
gene2409	Scaffold159	Y_1_DNA	hypothetical protein	GO:0098772;GO:0005488;GO:0060089;GO:0003824;GO:0032991;GO:0044422;GO:0043226;GO:0044464;GO:0065007;GO:0008152;GO:0009987;GO:0051179
gene2410	Scaffold159	Y_1_DNA	hypothetical protein	GO:0003824
gene2411	Scaffold159	Y_1_DNA	hypothetical protein	GO:0031974;GO:0044425;GO:0044422;GO:0044464;GO:0071840;GO:0009987;GO:0051179
gene2412	Scaffold159	Y_1_DNA	glycosyltransferase family 22 protein	GO:0003824;GO:0044425;GO:0044422;GO:0016020;GO:0044464;GO:0008152;GO:0009987
gene2413	Scaffold159	Y_1_DNA	hypothetical protein	GO:0003824;GO:0008152;GO:0009987;GO:0050896
gene2414	Scaffold160	Y_1_DNA	hypothetical protein	GO:0005215;GO:0044425
gene2415	Scaffold160	Y_1_DNA	hypothetical protein	GO:0005488;GO:0003824;GO:0044422;GO:0043226;GO:0044464;GO:0008152;GO:0071840;GO:0009987;GO:0050896
gene2417	Scaffold160	Y_1_DNA	hypothetical protein	GO:0044425
gene2418	Scaffold160	Y_1_DNA	hypothetical protein	GO:0044464;GO:0008152;GO:0009987
gene2419	Scaffold160	Y_1_DNA	hypothetical protein	GO:0044425
gene2420	Scaffold160	Y_1_DNA	hypothetical protein	GO:0005488;GO:0003824;GO:0032991;GO:0005623;GO:0044425;GO:0044422;GO:0043226;GO:0044464;GO:0065007;GO:0008152;GO:0071840;GO:0009987;GO:0051179
gene2421	Scaffold160	Y_1_DNA	hypothetical protein	GO:0098772;GO:0005488;GO:0043226;GO:0044464;GO:0065007;GO:0008152;GO:0071840;GO:0009987;GO:0051179
gene2423	Scaffold161	Y_1_DNA	hypothetical protein	GO:0005488;GO:0003824
[truncated: 3,678 more rows]
