# Supplementary material for: Gene Mining and Flavour Metabolism Analyses of Wickerhamomyces anomalus Y-1 Isolated From a Chinese Liquor Fermentation Starter
Source: Front Microbiol. 2022 May 2;13:891387. doi: 10.3389/fmicb.2022.891387 (PMC9108772; doi:10.3389/fmicb.2022.891387)
Supplement: Supplementary file 5 [file Data_Sheet_5.CSV]

Supplementary Table S6.Detail table of gene and KEGG correspondence
Gene ID	Location	Sample Name	Gene Name	KO ID	KO Description	Map ID
gene0002	Scaffold1	Y_1_DNA	-	K05012	chloride channel 3/4/5	-
gene0003	Scaffold1	Y_1_DNA	-	K14862	nucleolar pre-ribosomal-associated protein 2	-
gene0004	Scaffold1	Y_1_DNA	-	K14304	nuclear pore complex protein Nup85	ko03013
gene0005	Scaffold1	Y_1_DNA	ATP6L	K02155	V-type H+-transporting ATPase 16kDa proteolipid subunit	ko00190;ko01100;ko04142;ko04145;ko04721;ko04966;ko05110;ko05120;ko05152;ko05165;ko05323
gene0006	Scaffold1	Y_1_DNA	NHP2L	K12845	U4/U6 small nuclear ribonucleoprotein SNU13	ko03008;ko03040
gene0010	Scaffold1	Y_1_DNA	-	K12232	E3 ubiquitin-protein ligase HECTD2 [EC:2.3.2.26]	-
gene0011	Scaffold1	Y_1_DNA	petA	K00411	ubiquinol-cytochrome c reductase iron-sulfur subunit [EC:7.1.1.8]	ko00190;ko01100;ko02020;ko04260;ko04714;ko04932;ko05010;ko05012;ko05016
gene0015	Scaffold1	Y_1_DNA	-	K13338	peroxin-1	ko04146
gene0017	Scaffold1	Y_1_DNA	argE	K01438	acetylornithine deacetylase [EC:3.5.1.16]	ko00220;ko01100;ko01110;ko01210;ko01230
gene0018	Scaffold1	Y_1_DNA	-	K23451	dihydrosphingosine 1-phosphate phosphatase [EC:3.1.3.-]	ko00600;ko01100
gene0019	Scaffold1	Y_1_DNA	mis13	K11560	kinetochore protein Mis13/DSN1	-
gene0020	Scaffold1	Y_1_DNA	TRS20	K20301	trafficking protein particle complex subunit 2	-
gene0023	Scaffold1	Y_1_DNA	aslA	K01130	arylsulfatase [EC:3.1.6.1]	ko00140;ko00600
gene0024	Scaffold1	Y_1_DNA	dut	K01520	dUTP pyrophosphatase [EC:3.6.1.23]	ko00240;ko00983;ko01100
gene0025	Scaffold1	Y_1_DNA	MDM38	K17800	LETM1 and EF-hand domain-containing protein 1, mitochondrial	ko04139
gene0027	Scaffold1	Y_1_DNA	-	K01074	palmitoyl-protein thioesterase [EC:3.1.2.22]	ko00062;ko01100;ko01212;ko04142
gene0028	Scaffold1	Y_1_DNA	MER3	K15271	ATP-dependent DNA helicase HFM1/MER3 [EC:3.6.4.12]	-
gene0031	Scaffold1	Y_1_DNA	cpdP	K01120	3',5'-cyclic-nucleotide phosphodiesterase [EC:3.1.4.17]	ko00230;ko01100
gene0032	Scaffold1	Y_1_DNA	-	K02736	20S proteasome subunit beta 7 [EC:3.4.25.1]	ko03050
gene0037	Scaffold1	Y_1_DNA	DOM3Z	K14845	RAT1-interacting protein	-
gene0038	Scaffold1	Y_1_DNA	gltX	K01885	glutamyl-tRNA synthetase [EC:6.1.1.17]	ko00860;ko00970;ko01100;ko01110;ko01120
gene0040	Scaffold1	Y_1_DNA	-	K15178	RNA polymerase-associated protein RTF1	-
gene0041	Scaffold1	Y_1_DNA	ADAT1	K15440	tRNA-specific adenosine deaminase 1 [EC:3.5.4.34]	-
gene0043	Scaffold1	Y_1_DNA	RANBP9	K20224	importin-9	-
gene0045	Scaffold1	Y_1_DNA	MDV2	K17969	mitochondrial fission 1 protein	ko04137;ko04139
gene0046	Scaffold1	Y_1_DNA	-	K12659	N-acetyl-gamma-glutamyl-phosphate reductase / acetylglutamate kinase [EC:1.2.1.38 2.7.2.8]	ko00220;ko01100;ko01110;ko01210;ko01230
gene0047	Scaffold1	Y_1_DNA	-	K05754	actin related protein 2/3 complex, subunit 5	ko04144;ko04666;ko04810;ko05100;ko05130;ko05131;ko05132
gene0049	Scaffold1	Y_1_DNA	METTL10	K22856	EEF1A lysine methyltransferase 2 [EC:2.1.1.-]	-
gene0050	Scaffold1	Y_1_DNA	SPF30	K12839	survival of motor neuron-related-splicing factor 30	ko03040
gene0051	Scaffold1	Y_1_DNA	MOT2	K10643	CCR4-NOT transcription complex subunit 4 [EC:2.3.2.27]	ko03018
gene0052	Scaffold2	Y_1_DNA	UQCRB	K00417	ubiquinol-cytochrome c reductase subunit 7	ko00190;ko01100;ko04260;ko04714;ko04932;ko05010;ko05012;ko05016
gene0053	Scaffold2	Y_1_DNA	-	K00988	sulfate adenylyltransferase (ADP) / ATP adenylyltransferase [EC:2.7.7.5 2.7.7.53]	ko00230;ko00920;ko01100;ko01120
gene0054	Scaffold2	Y_1_DNA	coaW	K09680	type II pantothenate kinase [EC:2.7.1.33]	ko00770;ko01100
gene0056	Scaffold2	Y_1_DNA	-	K11322	enhancer of polycomb-like protein	-
gene0057	Scaffold2	Y_1_DNA	SEC8	K06111	exocyst complex component 4	ko05132
gene0058	Scaffold2	Y_1_DNA	-	K00877	hydroxymethylpyrimidine/phosphomethylpyrimidine kinase / thiaminase [EC:2.7.1.49 2.7.4.7 3.5.99.2]	ko00730;ko01100
gene0059	Scaffold2	Y_1_DNA	-	K08257	mannan endo-1,6-alpha-mannosidase [EC:3.2.1.101]	-
gene0060	Scaffold2	Y_1_DNA	-	K01210	glucan 1,3-beta-glucosidase [EC:3.2.1.58]	ko00500;ko01100
gene0061	Scaffold2	Y_1_DNA	ydfG	K16066	3-hydroxy acid dehydrogenase / malonic semialdehyde reductase [EC:1.1.1.381 1.1.1.-]	ko00240;ko00260;ko01100
gene0062	Scaffold2	Y_1_DNA	ydfG	K16066	3-hydroxy acid dehydrogenase / malonic semialdehyde reductase [EC:1.1.1.381 1.1.1.-]	ko00240;ko00260;ko01100
gene0064	Scaffold2	Y_1_DNA	clpB	K03695	ATP-dependent Clp protease ATP-binding subunit ClpB	ko04213
gene0067	Scaffold2	Y_1_DNA	ACH1	K01067	acetyl-CoA hydrolase [EC:3.1.2.1]	ko00620;ko01100
gene0069	Scaffold2	Y_1_DNA	TPS3	K22337	trehalose 6-phosphate synthase complex regulatory subunit	ko00500;ko01100;ko01110
gene0070	Scaffold2	Y_1_DNA	-	K15565	CTD kinase subunit gamma	-
gene0071	Scaffold2	Y_1_DNA	-	K03236	translation initiation factor 1A	ko03013
gene0072	Scaffold2	Y_1_DNA	SLC57A2S	K22733	magnesium transporter	-
gene0074	Scaffold2	Y_1_DNA	-	K01641	hydroxymethylglutaryl-CoA synthase [EC:2.3.3.10]	ko00072;ko00280;ko00650;ko00900;ko01100;ko01110;ko03320
gene0075	Scaffold2	Y_1_DNA	-	K14533	ribonuclease P protein component, mitochondrial [EC:3.1.26.5]	ko03013
gene0076	Scaffold2	Y_1_DNA	-	K11763	chromatin structure-remodeling complex subunit RSC9	-
gene0079	Scaffold2	Y_1_DNA	-	K02726	20S proteasome subunit alpha 2 [EC:3.4.25.1]	ko03050
gene0080	Scaffold2	Y_1_DNA	-	K14567	U3 small nucleolar RNA-associated protein 14	ko03008
gene0081	Scaffold2	Y_1_DNA	pfdA	K04797	prefoldin alpha subunit	-
gene0083	Scaffold2	Y_1_DNA	-	K20131	Rab5 GDP/GTP exchange factor	-
gene0084	Scaffold2	Y_1_DNA	-	K07112	uncharacterized protein	-
gene0089	Scaffold2	Y_1_DNA	amiE	K01426	amidase [EC:3.5.1.4]	ko00330;ko00360;ko00380;ko00627;ko00643;ko01100;ko01120
gene0092	Scaffold3	Y_1_DNA	rpe	K01783	ribulose-phosphate 3-epimerase [EC:5.1.3.1]	ko00030;ko00040;ko00710;ko01100;ko01110;ko01120;ko01200;ko01230
gene0093	Scaffold3	Y_1_DNA	-	K14814	ribosome biogenesis protein ALB1	-
gene0098	Scaffold3	Y_1_DNA	-	K13126	polyadenylate-binding protein	ko03013;ko03015;ko03018
gene0099	Scaffold3	Y_1_DNA	Rli1	K06174	ATP-binding cassette, sub-family E, member 1	-
gene0100	Scaffold3	Y_1_DNA	chaC	K07232	glutathione-specific gamma-glutamylcyclotransferase [EC:4.3.2.7]	ko00480;ko01100
gene0103	Scaffold3	Y_1_DNA	-	K10838	xeroderma pigmentosum group C-complementing protein	ko03420
gene0104	Scaffold3	Y_1_DNA	SPT2	K15193	protein SPT2	-
gene0106	Scaffold3	Y_1_DNA	-	K14849	ribosomal RNA-processing protein 1	-
gene0107	Scaffold3	Y_1_DNA	-	K12819	pre-mRNA-processing factor SLU7	ko03040
gene0108	Scaffold3	Y_1_DNA	ARP6	K11662	actin-related protein 6	-
gene0109	Scaffold3	Y_1_DNA	-	K06675	structural maintenance of chromosome 4	ko04111
gene0110	Scaffold3	Y_1_DNA	WDR3	K14556	U3 small nucleolar RNA-associated protein 12	ko03008
gene0111	Scaffold3	Y_1_DNA	-	K03126	transcription initiation factor TFIID subunit 12	ko03022
gene0112	Scaffold3	Y_1_DNA	-	K17822	DCN1-like protein 1/2	-
gene0114	Scaffold3	Y_1_DNA	ZIP1_2_3	K14709	solute carrier family 39 (zinc transporter), member 1/2/3	-
gene0115	Scaffold3	Y_1_DNA	katE	K03781	catalase [EC:1.11.1.6]	ko00380;ko00630;ko01100;ko01110;ko01200;ko04011;ko04016;ko04068;ko04146;ko04211;ko04212;ko04213;ko05014
gene0118	Scaffold3	Y_1_DNA	-	K01288	carboxypeptidase D [EC:3.4.16.6]	-
gene0119	Scaffold3	Y_1_DNA	glgP	K00688	glycogen phosphorylase [EC:2.4.1.1]	ko00500;ko01100;ko01110;ko02026;ko04217;ko04910;ko04922;ko04931
gene0120	Scaffold3	Y_1_DNA	CDC47	K02210	DNA replication licensing factor MCM7 [EC:3.6.4.12]	ko03030;ko04110;ko04111;ko04113
gene0121	Scaffold4	Y_1_DNA	TEL1	K04728	serine-protein kinase ATM [EC:2.7.11.1]	ko01524;ko03440;ko04064;ko04068;ko04110;ko04115;ko04210;ko04214;ko04218;ko05131;ko05165;ko05166;ko05170;ko05202;ko05206
gene0122	Scaffold4	Y_1_DNA	-	K22646	E3 ubiquitin-protein ligase complex SLX5-SLX8 subunit SLX8 [EC:2.3.2.27]	-
gene0128	Scaffold4	Y_1_DNA	CDC27	K03350	anaphase-promoting complex subunit 3	ko04110;ko04111;ko04113;ko04114;ko04120;ko04914;ko05166
gene0129	Scaffold4	Y_1_DNA	-	K17086	transmembrane 9 superfamily member 2/4	-
gene0130	Scaffold4	Y_1_DNA	-	K12623	U6 snRNA-associated Sm-like protein LSm4	ko03018;ko03040
gene0131	Scaffold4	Y_1_DNA	RANBP4	K20221	importin-4	-
gene0133	Scaffold4	Y_1_DNA	-	K03845	alpha-1,3-mannosyltransferase [EC:2.4.1.258]	ko00510;ko00513;ko01100
gene0135	Scaffold4	Y_1_DNA	-	K05012	chloride channel 3/4/5	-
gene0138	Scaffold4	Y_1_DNA	NUP157	K14312	nuclear pore complex protein Nup155	ko03013
gene0139	Scaffold4	Y_1_DNA	katE	K03781	catalase [EC:1.11.1.6]	ko00380;ko00630;ko01100;ko01110;ko01200;ko04011;ko04016;ko04068;ko04146;ko04211;ko04212;ko04213;ko05014
gene0141	Scaffold4	Y_1_DNA	-	K03942	NADH dehydrogenase (ubiquinone) flavoprotein 1 [EC:7.1.1.2 1.6.99.3]	ko00190;ko01100;ko04714;ko04723;ko04932;ko05010;ko05012;ko05016
gene0143	Scaffold4	Y_1_DNA	GDT1	K23541	Ca2+/H+ antiporter, TMEM165/GDT1 family	-
gene0144	Scaffold4	Y_1_DNA	-	K12871	coiled-coil domain-containing protein 12	ko03040
gene0145	Scaffold4	Y_1_DNA	MOT1	K15192	TATA-binding protein-associated factor [EC:3.6.4.-]	-
gene0147	Scaffold5	Y_1_DNA	SPT6	K11292	transcription elongation factor SPT6	-
gene0149	Scaffold5	Y_1_DNA	-	K19054	frataxin [EC:1.16.3.1]	ko00860
gene0150	Scaffold5	Y_1_DNA	IST3	K13107	RNA-binding motif protein, X-linked 2	-
gene0157	Scaffold5	Y_1_DNA	-	K04460	serine/threonine-protein phosphatase 5 [EC:3.1.3.16]	ko04010
gene0161	Scaffold5	Y_1_DNA	-	K22725	mannosyl-inositol-phosphoceramide inositolphosphotransferase [EC:2.7.1.228]	-
gene0162	Scaffold5	Y_1_DNA	kynU	K01556	kynureninase [EC:3.7.1.3]	ko00380;ko01100
gene0164	Scaffold5	Y_1_DNA	-	K11132	telomere elongation protein [EC:2.7.7.-]	-
gene0165	Scaffold5	Y_1_DNA	-	K03165	DNA topoisomerase III [EC:5.6.2.1]	ko03440;ko03460
gene0166	Scaffold5	Y_1_DNA	RIP1	K18716	nucleoporin NUP42	-
gene0167	Scaffold5	Y_1_DNA	VPS34	K00914	phosphatidylinositol 3-kinase [EC:2.7.1.137]	ko00562;ko01100;ko04070;ko04136;ko04138;ko04140;ko04145;ko04371;ko05010;ko05016;ko05017;ko05131;ko05132;ko05152;ko05167
gene0169	Scaffold5	Y_1_DNA	coaE	K00859	dephospho-CoA kinase [EC:2.7.1.24]	ko00770;ko01100
gene0170	Scaffold5	Y_1_DNA	-	K17665	cytochrome b translational activator protein CBS2, mitochondrial	-
gene0172	Scaffold5	Y_1_DNA	-	K20247	hercynylcysteine S-oxide lyase [EC:4.4.1.36]	ko00340;ko01100
gene0174	Scaffold5	Y_1_DNA	CDC54	K02212	DNA replication licensing factor MCM4 [EC:3.6.4.12]	ko03030;ko04110;ko04111;ko04113
gene0175	Scaffold5	Y_1_DNA	-	K10750	chromatin assembly factor 1 subunit A	-
gene0177	Scaffold5	Y_1_DNA	-	K11572	DASH complex subunit SPC19	-
gene0179	Scaffold6	Y_1_DNA	-	K02537	mitotic spindle assembly checkpoint protein MAD2	ko04110;ko04111;ko04113;ko04114;ko04914;ko05166
gene0180	Scaffold6	Y_1_DNA	-	K14050	geranylgeranyl transferase type-2 subunit alpha [EC:2.5.1.60]	-
gene0181	Scaffold6	Y_1_DNA	-	K15564	CTD kinase subunit beta	-
gene0182	Scaffold6	Y_1_DNA	DBP4	K14776	ATP-dependent RNA helicase DDX10/DBP4 [EC:3.6.4.13]	-
gene0183	Scaffold6	Y_1_DNA	-	K20299	vacuolar protein sorting-associated protein 53	-
gene0184	Scaffold6	Y_1_DNA	-	K09500	T-complex protein 1 subunit theta	-
gene0185	Scaffold6	Y_1_DNA	-	K14790	nucleolar protein 9	-
gene0187	Scaffold6	Y_1_DNA	-	K00326	cytochrome-b5 reductase [EC:1.6.2.2]	ko00520
gene0188	Scaffold6	Y_1_DNA	-	K18328	lariat debranching enzyme [EC:3.1.-.-]	-
gene0189	Scaffold6	Y_1_DNA	SDH1	K00234	succinate dehydrogenase (ubiquinone) flavoprotein subunit [EC:1.3.5.1]	ko00020;ko00190;ko01100;ko01110;ko01120;ko01200;ko04714;ko04932;ko05010;ko05012;ko05016
gene0190	Scaffold6	Y_1_DNA	POLR3H	K03022	DNA-directed RNA polymerase III subunit RPC8	ko03020;ko04623
gene0191	Scaffold6	Y_1_DNA	RPT1	K03061	26S proteasome regulatory subunit T1	ko03050;ko05169
gene0192	Scaffold6	Y_1_DNA	-	K14798	protein LTV1	-
gene0193	Scaffold6	Y_1_DNA	BFR2	K14782	protein AATF/BFR2	-
gene0196	Scaffold6	Y_1_DNA	proB	K00931	glutamate 5-kinase [EC:2.7.2.11]	ko00330;ko00332;ko01100;ko01110;ko01230
gene0197	Scaffold6	Y_1_DNA	nadE	K01950	NAD+ synthase (glutamine-hydrolysing) [EC:6.3.5.1]	ko00760;ko01100
gene0198	Scaffold6	Y_1_DNA	-	K13617	protein phosphatase methylesterase 1 [EC:3.1.1.89]	-
gene0199	Scaffold6	Y_1_DNA	-	K10413	dynein heavy chain 1, cytosolic	ko04145;ko04962;ko05132
gene0200	Scaffold6	Y_1_DNA	-	K01490	AMP deaminase [EC:3.5.4.6]	ko00230;ko01100;ko01110
gene0201	Scaffold6	Y_1_DNA	pgl	K01057	6-phosphogluconolactonase [EC:3.1.1.31]	ko00030;ko01100;ko01110;ko01120;ko01200
gene0202	Scaffold6	Y_1_DNA	-	K15435	2',3'-cyclic-nucleotide 3'-phosphodiesterase [EC:3.1.4.37]	-
gene0205	Scaffold6	Y_1_DNA	HAS1	K13179	ATP-dependent RNA helicase DDX18/HAS1 [EC:3.6.4.13]	-
gene0206	Scaffold6	Y_1_DNA	folE	K01495	GTP cyclohydrolase IA [EC:3.5.4.16]	ko00790;ko01100
gene0209	Scaffold6	Y_1_DNA	pfkA	K00850	6-phosphofructokinase 1 [EC:2.7.1.11]	ko00010;ko00030;ko00051;ko00052;ko00680;ko01100;ko01110;ko01120;ko01200;ko01230;ko03018;ko04066;ko04152;ko04922;ko05230
gene0214	Scaffold7	Y_1_DNA	-	K17415	small subunit ribosomal protein MRP21	-
gene0215	Scaffold7	Y_1_DNA	map	K01265	methionyl aminopeptidase [EC:3.4.11.18]	-
gene0217	Scaffold7	Y_1_DNA	RPL32	K02912	large subunit ribosomal protein L32e	ko03010
gene0218	Scaffold7	Y_1_DNA	MED19	K15138	mediator of RNA polymerase II transcription subunit 19, fungi type	-
gene0220	Scaffold7	Y_1_DNA	-	K03258	translation initiation factor 4B	ko03013;ko04150;ko04151;ko05205
gene0226	Scaffold7	Y_1_DNA	-	K03263	translation initiation factor 5A	-
gene0232	Scaffold7	Y_1_DNA	RPS8	K02995	small subunit ribosomal protein S8e	ko03010
gene0233	Scaffold7	Y_1_DNA	KTI11	K15455	diphthamide biosynthesis protein 3	-
gene0235	Scaffold7	Y_1_DNA	UBC6	K04554	ubiquitin-conjugating enzyme E2 J2 [EC:2.3.2.23]	ko04120;ko04141;ko05012
gene0237	Scaffold7	Y_1_DNA	prsA	K00948	ribose-phosphate pyrophosphokinase [EC:2.7.6.1]	ko00030;ko00230;ko01100;ko01110;ko01120;ko01200;ko01230
gene0240	Scaffold7	Y_1_DNA	-	K11872	ubiquitin carboxyl-terminal hydrolase 9/13 [EC:3.4.19.12]	-
gene0241	Scaffold8	Y_1_DNA	cynT	K01673	carbonic anhydrase [EC:4.2.1.1]	ko00910;ko01100
gene0244	Scaffold8	Y_1_DNA	-	K08287	dual-specificity kinase [EC:2.7.12.1]	-
gene0245	Scaffold8	Y_1_DNA	-	K18183	cytochrome c oxidase assembly protein subunit 19	ko04714
gene0247	Scaffold8	Y_1_DNA	NUP49	K14307	nucleoporin p58/p45	ko03013
gene0248	Scaffold8	Y_1_DNA	KEM1	K12618	5'-3' exoribonuclease 1 [EC:3.1.13.-]	ko03008;ko03018
gene0249	Scaffold8	Y_1_DNA	KEM1	K12618	5'-3' exoribonuclease 1 [EC:3.1.13.-]	ko03008;ko03018
gene0250	Scaffold8	Y_1_DNA	CWC26	K13106	pre-mRNA-splicing factor CWC26	-
gene0252	Scaffold8	Y_1_DNA	AGC	K15105	solute carrier family 25 (mitochondrial aspartate/glutamate transporter), member 12/13	-
gene0255	Scaffold8	Y_1_DNA	-	K14842	ribosome biogenesis protein NSA2	-
gene0256	Scaffold8	Y_1_DNA	LCP5	K14765	U3 small nucleolar ribonucleoprotein protein LCP5	-
gene0258	Scaffold8	Y_1_DNA	-	K03364	cell division cycle 20-like protein 1, cofactor of APC complex	ko04110;ko04111;ko04120;ko04914
gene0260	Scaffold8	Y_1_DNA	-	K06867	uncharacterized protein	-
gene0262	Scaffold8	Y_1_DNA	-	K18803	protein-histidine N-methyltransferase [EC:2.1.1.85]	-
gene0263	Scaffold8	Y_1_DNA	-	K02263	cytochrome c oxidase subunit 4	ko00190;ko01100;ko04260;ko04714;ko04932;ko05010;ko05012;ko05016
gene0264	Scaffold8	Y_1_DNA	-	K14007	protein transport protein SEC24	ko04141;ko05130
gene0266	Scaffold8	Y_1_DNA	PFK	K00900	6-phosphofructo-2-kinase [EC:2.7.1.105]	ko00051;ko01100
gene0267	Scaffold8	Y_1_DNA	CRC1	K15109	solute carrier family 25 (mitochondrial carnitine/acylcarnitine transporter), member 20/29	ko04714
gene0268	Scaffold8	Y_1_DNA	Mats	K06685	MOB kinase activator 1	ko04111;ko04390;ko04391;ko04392
gene0269	Scaffold8	Y_1_DNA	-	K03844	alpha-1,2-mannosyltransferase [EC:2.4.1.131]	ko00510;ko00513;ko01100
gene0272	Scaffold9	Y_1_DNA	-	K07359	calcium/calmodulin-dependent protein kinase kinase 2 [EC:2.7.11.17]	ko04140;ko04152;ko04211;ko04920;ko04921;ko05034
gene0273	Scaffold9	Y_1_DNA	GCD10	K03256	tRNA (adenine58-N1)-methyltransferase non-catalytic subunit	-
gene0274	Scaffold9	Y_1_DNA	-	K14835	25S rRNA (cytosine2870-C5)-methyltransferase [EC:2.1.1.310]	-
gene0275	Scaffold9	Y_1_DNA	INO80M	K11672	actin-related protein 5	-
gene0276	Scaffold9	Y_1_DNA	SRV2	K17261	adenylyl cyclase-associated protein	-
gene0279	Scaffold9	Y_1_DNA	-	K09568	FK506-binding protein 1 [EC:5.2.1.8]	-
gene0280	Scaffold9	Y_1_DNA	-	K20308	trafficking protein particle complex subunit 11	-
gene0281	Scaffold9	Y_1_DNA	-	K07511	enoyl-CoA hydratase [EC:4.2.1.17]	ko00062;ko00071;ko00280;ko00310;ko00380;ko00410;ko00627;ko00640;ko00650;ko00930;ko01100;ko01110;ko01120;ko01200;ko01212
gene0282	Scaffold9	Y_1_DNA	-	K03869	cullin 3	ko04120;ko04340;ko04341
gene0283	Scaffold9	Y_1_DNA	EAF2	K11324	DNA methyltransferase 1-associated protein 1	-
gene0286	Scaffold9	Y_1_DNA	EST2	K11126	telomerase reverse transcriptase [EC:2.7.7.49]	ko05165;ko05166;ko05200;ko05225;ko05226
gene0287	Scaffold9	Y_1_DNA	ADAT3	K15442	tRNA-specific adenosine deaminase 3	-
gene0289	Scaffold9	Y_1_DNA	-	K11770	chromatin structure-remodeling complex subunit SFH1	-
gene0290	Scaffold9	Y_1_DNA	-	K03232	elongation factor 1-beta	-
gene0292	Scaffold9	Y_1_DNA	CPS50	K14961	COMPASS component SWD1	ko04934
gene0296	Scaffold9	Y_1_DNA	RNA15	K14407	cleavage stimulation factor subunit 2	ko03015
gene0297	Scaffold9	Y_1_DNA	RNA15	K14407	cleavage stimulation factor subunit 2	ko03015
gene0298	Scaffold9	Y_1_DNA	-	K03145	transcription elongation factor S-II	-
gene0299	Scaffold9	Y_1_DNA	-	K01697	cystathionine beta-synthase [EC:4.2.1.22]	ko00260;ko00270;ko01100;ko01110;ko01230
gene0301	Scaffold10	Y_1_DNA	tynA	K00276	primary-amine oxidase [EC:1.4.3.21]	ko00260;ko00350;ko00360;ko00410;ko00950;ko00960;ko01100;ko01110
gene0302	Scaffold10	Y_1_DNA	-	K19386	NADH kinase [EC:2.7.1.86]	-
gene0303	Scaffold10	Y_1_DNA	DSL1	K11578	protein transport protein DSL1/ZW10	-
gene0304	Scaffold10	Y_1_DNA	-	K01052	lysosomal acid lipase/cholesteryl ester hydrolase [EC:3.1.1.13]	ko00100;ko04142;ko04979
gene0308	Scaffold10	Y_1_DNA	-	K06679	mitotic spindle assembly checkpoint protein MAD1	ko04110;ko04111;ko04113;ko04114;ko04914;ko05166;ko05203
gene0309	Scaffold10	Y_1_DNA	-	K10704	ubiquitin-conjugating enzyme E2 variant	ko04624;ko05131
gene0315	Scaffold10	Y_1_DNA	tsaD	K01409	N6-L-threonylcarbamoyladenine synthase [EC:2.3.1.234]	-
gene0316	Scaffold10	Y_1_DNA	NSE4	K22825	non-structural maintenance of chromosomes element 4	-
gene0317	Scaffold10	Y_1_DNA	-	K08734	DNA mismatch repair protein MLH1	ko01524;ko03430;ko03460;ko05200;ko05210;ko05213;ko05226
gene0319	Scaffold10	Y_1_DNA	-	K00129	aldehyde dehydrogenase (NAD(P)+) [EC:1.2.1.5]	ko00010;ko00340;ko00350;ko00360;ko00410;ko00980;ko00982;ko01100;ko01110;ko01120;ko05204
gene0320	Scaffold10	Y_1_DNA	-	K19816	transcription activator MSS11	ko04011
gene0321	Scaffold10	Y_1_DNA	-	K09518	DnaJ homolog subfamily B member 12	ko04141
gene0322	Scaffold10	Y_1_DNA	-	K00972	UDP-N-acetylglucosamine/UDP-N-acetylgalactosamine diphosphorylase [EC:2.7.7.23 2.7.7.83]	ko00520;ko01100
gene0323	Scaffold10	Y_1_DNA	ltaE	K01620	threonine aldolase [EC:4.1.2.48]	ko00260;ko01100;ko01110;ko01120;ko01230
gene0325	Scaffold10	Y_1_DNA	-	K05533	mannan polymerase II complex ANP1 subunit [EC:2.4.1.-]	ko00513;ko01100
gene0326	Scaffold10	Y_1_DNA	ltaE	K01620	threonine aldolase [EC:4.1.2.48]	ko00260;ko01100;ko01110;ko01120;ko01230
gene0327	Scaffold10	Y_1_DNA	IES6	K11667	INO80 complex subunit C	-
gene0328	Scaffold10	Y_1_DNA	-	K20312	TRAPP-associated protein TCA17	-
gene0330	Scaffold11	Y_1_DNA	-	K00551	phosphatidylethanolamine/phosphatidyl-N-methylethanolamine N-methyltransferase [EC:2.1.1.17 2.1.1.71]	ko00564;ko01100;ko01110
gene0331	Scaffold11	Y_1_DNA	CD243	K05658	ATP-binding cassette, subfamily B (MDR/TAP), member 1 [EC:7.6.2.2]	ko02010;ko04976;ko05206;ko05226
gene0332	Scaffold11	Y_1_DNA	UBA1	K03178	ubiquitin-activating enzyme E1 [EC:6.2.1.45]	ko04120;ko05012
gene0334	Scaffold11	Y_1_DNA	-	K05534	mannan polymerase II complex HOC1 subunit [EC:2.4.1.-]	ko00513;ko01100
gene0338	Scaffold11	Y_1_DNA	-	K05955	protein farnesyltransferase/geranylgeranyltransferase type-1 subunit alpha [EC:2.5.1.58 2.5.1.59]	ko00900;ko01110
gene0339	Scaffold11	Y_1_DNA	-	K14002	DnaJ-related protein SCJ1	ko04141
gene0344	Scaffold11	Y_1_DNA	RIM20	K12200	programmed cell death 6-interacting protein	ko04144
gene0345	Scaffold11	Y_1_DNA	-	K21842	protein EFR3	-
gene0346	Scaffold11	Y_1_DNA	-	K03261	cap-associated protein CAF20	-
gene0347	Scaffold11	Y_1_DNA	-	K14860	translation machinery-associated protein 16	-
gene0349	Scaffold11	Y_1_DNA	ileS	K01870	isoleucyl-tRNA synthetase [EC:6.1.1.5]	ko00970
gene0350	Scaffold11	Y_1_DNA	BTF3	K01527	nascent polypeptide-associated complex subunit beta	ko04214
gene0351	Scaffold11	Y_1_DNA	gadB	K01580	glutamate decarboxylase [EC:4.1.1.15]	ko00250;ko00410;ko00430;ko00650;ko01100;ko01110;ko01120;ko02024;ko04727;ko04940
gene0356	Scaffold12	Y_1_DNA	-	K18083	myotubularin-related protein 6/7/8 [EC:3.1.3.64 3.1.3.95]	ko00562;ko01100;ko04070;ko04138
gene0359	Scaffold12	Y_1_DNA	-	K06101	[histone H3]-lysine4 N-trimethyltransferase ASH1L [EC:2.1.1.354]	ko00310;ko01100
gene0360	Scaffold12	Y_1_DNA	rpsN	K02954	small subunit ribosomal protein S14	ko03010
gene0362	Scaffold12	Y_1_DNA	rnhA	K03469	ribonuclease HI [EC:3.1.26.4]	ko03030
gene0363	Scaffold12	Y_1_DNA	SDH4	K00237	succinate dehydrogenase (ubiquinone) membrane anchor subunit	ko00020;ko00190;ko01100;ko01110;ko01120;ko01200;ko04714;ko04932;ko05010;ko05012;ko05016
gene0364	Scaffold12	Y_1_DNA	UQCRC1	K00414	ubiquinol-cytochrome c reductase core subunit 1	ko00190;ko01100;ko04260;ko04714;ko04932;ko05010;ko05012;ko05016
gene0366	Scaffold12	Y_1_DNA	rpsG	K02992	small subunit ribosomal protein S7	ko03010
gene0369	Scaffold12	Y_1_DNA	-	K12472	epidermal growth factor receptor substrate 15	ko04144
gene0370	Scaffold12	Y_1_DNA	SEC17	K15296	alpha-soluble NSF attachment protein	ko04138;ko04721
gene0371	Scaffold12	Y_1_DNA	carB	K01955	carbamoyl-phosphate synthase large subunit [EC:6.3.5.5]	ko00240;ko00250;ko01100
gene0372	Scaffold12	Y_1_DNA	-	K04630	guanine nucleotide-binding protein G(i) subunit alpha	ko04015;ko04022;ko04024;ko04062;ko04071;ko04113;ko04261;ko04360;ko04371;ko04540;ko04611;ko04670;ko04713;ko04723;ko04724;ko04725;ko04726;ko04727;ko04728;ko04730;ko04914;ko04915;ko04916;ko04921;ko04923;ko04924;ko04926;ko04928;ko04934;ko04935;ko04971;ko05012;ko05030;ko05032;ko05034;ko05133;ko05142;ko05145;ko05163;ko05170;ko05200
gene0374	Scaffold12	Y_1_DNA	pmt	K00728	dolichyl-phosphate-mannose-protein mannosyltransferase [EC:2.4.1.109]	ko00514;ko00515;ko01100
gene0375	Scaffold12	Y_1_DNA	TARBP1	K15333	tRNA guanosine-2'-O-methyltransferase [EC:2.1.1.34]	-
gene0376	Scaffold12	Y_1_DNA	-	K21996	sorting nexin-41/42	-
gene0378	Scaffold12	Y_1_DNA	NUP84	K14301	nuclear pore complex protein Nup107	ko03013
gene0380	Scaffold13	Y_1_DNA	-	K03128	transcription initiation factor TFIID subunit 2	ko03022
gene0381	Scaffold13	Y_1_DNA	-	K19801	phosphatidylinositol 4-kinase B [EC:2.7.1.67]	ko00562;ko01100;ko04070
gene0382	Scaffold13	Y_1_DNA	-	K06961	ribosomal RNA assembly protein	-
gene0383	Scaffold13	Y_1_DNA	HNM1	K19564	choline transport protein	-
gene0384	Scaffold13	Y_1_DNA	-	K11243	nuclear fusion protein	ko04011
gene0386	Scaffold13	Y_1_DNA	-	K16261	yeast amino acid transporter	-
gene0387	Scaffold13	Y_1_DNA	-	K16261	yeast amino acid transporter	-
gene0388	Scaffold13	Y_1_DNA	-	K16261	yeast amino acid transporter	-
gene0389	Scaffold13	Y_1_DNA	-	K11238	cytokinesis protein	ko04011
gene0390	Scaffold13	Y_1_DNA	-	K19940	Rab guanine nucleotide exchange factor SEC2	-
gene0391	Scaffold13	Y_1_DNA	-	K08286	protein-serine/threonine kinase [EC:2.7.11.-]	-
gene0393	Scaffold13	Y_1_DNA	-	K03964	NADH dehydrogenase (ubiquinone) 1 beta subcomplex subunit 8	ko00190;ko01100;ko04714;ko04723;ko04932;ko05010;ko05012;ko05016
gene0395	Scaffold13	Y_1_DNA	-	K11681	helicase SWR1 [EC:3.6.4.12]	-
gene0396	Scaffold13	Y_1_DNA	-	K02309	regulatory subunit for Cdc7p protein kinase	ko04111;ko04113
gene0397	Scaffold13	Y_1_DNA	infB	K02519	translation initiation factor IF-2	-
gene0398	Scaffold13	Y_1_DNA	-	K14801	pre-rRNA-processing protein TSR4	-
gene0402	Scaffold14	Y_1_DNA	-	K08192	MFS transporter, ACS family, allantoate permease	-
gene0404	Scaffold14	Y_1_DNA	-	K05528	alpha 1,6-mannosyltransferase [EC:2.4.1.232]	ko00513;ko01100
gene0405	Scaffold14	Y_1_DNA	-	K05528	alpha 1,6-mannosyltransferase [EC:2.4.1.232]	ko00513;ko01100
gene0407	Scaffold14	Y_1_DNA	UBC6	K04554	ubiquitin-conjugating enzyme E2 J2 [EC:2.3.2.23]	ko04120;ko04141;ko05012
gene0409	Scaffold14	Y_1_DNA	-	K06125	4-hydroxybenzoate polyprenyltransferase [EC:2.5.1.39]	ko00130;ko01100;ko01110
gene0410	Scaffold14	Y_1_DNA	mvaD	K01597	diphosphomevalonate decarboxylase [EC:4.1.1.33]	ko00900;ko01100;ko01110
gene0412	Scaffold14	Y_1_DNA	-	K15263	cell growth-regulating nucleolar protein	-
gene0413	Scaffold14	Y_1_DNA	ABP1	K20520	drebrin-like protein	-
gene0417	Scaffold14	Y_1_DNA	trxA	K03671	thioredoxin 1	ko04621;ko05132;ko05418
gene0420	Scaffold14	Y_1_DNA	-	K10253	DOPA 4,5-dioxygenase [EC:1.14.99.-]	-
gene0425	Scaffold15	Y_1_DNA	SSB	K11090	lupus La protein	ko05322
gene0426	Scaffold15	Y_1_DNA	-	K00902	dolichol kinase [EC:2.7.1.108]	ko00510;ko01100
gene0427	Scaffold15	Y_1_DNA	-	K13509	lysophosphatidate acyltransferase [EC:2.3.1.51]	ko00561;ko00564;ko01100;ko01110;ko04072;ko04975
gene0428	Scaffold15	Y_1_DNA	-	K06699	proteasome activator subunit 4	ko03050
gene0429	Scaffold15	Y_1_DNA	-	K03252	translation initiation factor 3 subunit C	ko03013
gene0430	Scaffold15	Y_1_DNA	NCS6	K14168	cytoplasmic tRNA 2-thiolation protein 1 [EC:2.7.7.-]	ko04122
gene0436	Scaffold15	Y_1_DNA	-	K06185	ATP-binding cassette, subfamily F, member 2	ko05130
gene0439	Scaffold15	Y_1_DNA	msrA	K07304	peptide-methionine (S)-S-oxide reductase [EC:1.8.4.11]	-
gene0440	Scaffold15	Y_1_DNA	cysK	K01738	cysteine synthase [EC:2.5.1.47]	ko00270;ko00920;ko01100;ko01110;ko01120;ko01200;ko01230
gene0441	Scaffold15	Y_1_DNA	cysK	K01738	cysteine synthase [EC:2.5.1.47]	ko00270;ko00920;ko01100;ko01110;ko01120;ko01200;ko01230
gene0444	Scaffold16	Y_1_DNA	ERGIC53	K10080	lectin, mannose-binding 1	ko04141
gene0447	Scaffold16	Y_1_DNA	pgsA	K00995	CDP-diacylglycerol---glycerol-3-phosphate 3-phosphatidyltransferase [EC:2.7.8.5]	ko00564;ko01100
gene0448	Scaffold16	Y_1_DNA	moaE	K03635	molybdopterin synthase catalytic subunit [EC:2.8.1.12]	ko00790;ko01100;ko04122
gene0453	Scaffold16	Y_1_DNA	DCC1	K11271	sister chromatid cohesion protein DCC1	-
gene0454	Scaffold16	Y_1_DNA	-	K15111	solute carrier family 25 (mitochondrial S-adenosylmethionine transporter), member 26	-
gene0455	Scaffold16	Y_1_DNA	iscS	K04487	cysteine desulfurase [EC:2.8.1.7]	ko00730;ko01100;ko04122
gene0456	Scaffold16	Y_1_DNA	leuB	K00052	3-isopropylmalate dehydrogenase [EC:1.1.1.85]	ko00290;ko00660;ko01100;ko01110;ko01210;ko01230
gene0457	Scaffold16	Y_1_DNA	RPL7	K02937	large subunit ribosomal protein L7e	ko03010
gene0458	Scaffold16	Y_1_DNA	-	K09175	regulatory factor X, other	ko04111
gene0460	Scaffold16	Y_1_DNA	-	K23612	neural Wiskott-Aldrich syndrome protein	ko04144;ko04520;ko04810;ko05100;ko05130;ko05131;ko05132;ko05135
gene0462	Scaffold16	Y_1_DNA	CBF5	K11131	H/ACA ribonucleoprotein complex subunit 4 [EC:5.4.99.-]	ko03008
gene0463	Scaffold16	Y_1_DNA	ATP6H	K02153	V-type H+-transporting ATPase subunit e	ko00190;ko01100;ko04145;ko04721;ko04966;ko05110;ko05120;ko05165;ko05323
gene0470	Scaffold17	Y_1_DNA	LIZ1	K03448	MFS transporter, ACS family, pantothenate transporter	-
gene0472	Scaffold17	Y_1_DNA	ilvD	K01687	dihydroxy-acid dehydratase [EC:4.2.1.9]	ko00290;ko00770;ko01100;ko01110;ko01210;ko01230
gene0473	Scaffold17	Y_1_DNA	-	K11374	elongator complex protein 2	-
gene0474	Scaffold17	Y_1_DNA	pmt	K00728	dolichyl-phosphate-mannose-protein mannosyltransferase [EC:2.4.1.109]	ko00514;ko00515;ko01100
gene0476	Scaffold17	Y_1_DNA	-	K15559	regulator of Ty1 transposition protein 103	-
gene0478	Scaffold17	Y_1_DNA	ATG1	K08269	serine/threonine-protein kinase ULK2 [EC:2.7.11.1]	ko04136;ko04138;ko04139;ko04140;ko04150;ko04212;ko05010;ko05016;ko05017
gene0479	Scaffold17	Y_1_DNA	-	K08712	ATP-binding cassette, subfamily G (WHITE), member 2, SNQ2	ko02010
gene0486	Scaffold18	Y_1_DNA	LIZ1	K03448	MFS transporter, ACS family, pantothenate transporter	-
gene0488	Scaffold18	Y_1_DNA	ilvD	K01687	dihydroxy-acid dehydratase [EC:4.2.1.9]	ko00290;ko00770;ko01100;ko01110;ko01210;ko01230
gene0489	Scaffold18	Y_1_DNA	-	K11374	elongator complex protein 2	-
gene0490	Scaffold18	Y_1_DNA	pmt	K00728	dolichyl-phosphate-mannose-protein mannosyltransferase [EC:2.4.1.109]	ko00514;ko00515;ko01100
gene0492	Scaffold18	Y_1_DNA	-	K15559	regulator of Ty1 transposition protein 103	-
gene0494	Scaffold18	Y_1_DNA	ATG1	K08269	serine/threonine-protein kinase ULK2 [EC:2.7.11.1]	ko04136;ko04138;ko04139;ko04140;ko04150;ko04212;ko05010;ko05016;ko05017
gene0495	Scaffold18	Y_1_DNA	-	K08712	ATP-binding cassette, subfamily G (WHITE), member 2, SNQ2	ko02010
gene0496	Scaffold19	Y_1_DNA	-	K10357	myosin V	ko05130
gene0497	Scaffold19	Y_1_DNA	-	K15457	SIT4-associating protein SAP155	-
gene0498	Scaffold19	Y_1_DNA	INOC1	K11665	DNA helicase INO80 [EC:3.6.4.12]	-
gene0499	Scaffold19	Y_1_DNA	NUT1	K15147	mediator of RNA polymerase II transcription subunit 5	-
gene0501	Scaffold19	Y_1_DNA	-	K13343	peroxin-14	ko04146
gene0502	Scaffold19	Y_1_DNA	-	K15118	solute carrier family 25, member 38	-
gene0503	Scaffold19	Y_1_DNA	-	K11713	geranylgeranyl transferase type-1 subunit beta [EC:2.5.1.59]	-
gene0504	Scaffold19	Y_1_DNA	-	K01188	beta-glucosidase [EC:3.2.1.21]	ko00460;ko00500;ko00940;ko01100;ko01110
gene0505	Scaffold19	Y_1_DNA	-	K01191	alpha-mannosidase [EC:3.2.1.24]	ko00511
gene0507	Scaffold19	Y_1_DNA	UCH37	K05610	ubiquitin carboxyl-terminal hydrolase L5 [EC:3.4.19.12]	-
gene0510	Scaffold20	Y_1_DNA	galK	K00849	galactokinase [EC:2.7.1.6]	ko00052;ko00520;ko01100
gene0514	Scaffold20	Y_1_DNA	RPN10	K03029	26S proteasome regulatory subunit N10	ko03050;ko05169
gene0515	Scaffold20	Y_1_DNA	-	K20404	DEP domain-containing protein 5	ko04150
gene0516	Scaffold20	Y_1_DNA	hom	K00003	homoserine dehydrogenase [EC:1.1.1.3]	ko00260;ko00270;ko00300;ko01100;ko01110;ko01120;ko01230
gene0517	Scaffold20	Y_1_DNA	-	K20803	ubiquitin-protein ligase E3 D [EC:2.3.2.26]	-
gene0523	Scaffold20	Y_1_DNA	-	K01078	acid phosphatase [EC:3.1.3.2]	ko00730;ko00740;ko01100
gene0524	Scaffold20	Y_1_DNA	cysI	K00381	sulfite reductase (NADPH) hemoprotein beta-component [EC:1.8.1.2]	ko00920;ko01100;ko01120
gene0525	Scaffold20	Y_1_DNA	phrB	K01669	deoxyribodipyrimidine photo-lyase [EC:4.1.99.3]	-
gene0529	Scaffold21	Y_1_DNA	-	K19836	hypoxanthine phosphoribosyltransferase [EC:2.4.2.8]	ko00230;ko01100;ko01110
gene0530	Scaffold21	Y_1_DNA	-	K01267	aspartyl aminopeptidase [EC:3.4.11.21]	-
gene0531	Scaffold21	Y_1_DNA	WDR43	K14546	U3 small nucleolar RNA-associated protein 5	ko03008
gene0532	Scaffold21	Y_1_DNA	NC2-beta	K21751	down-regulator of transcription 1	-
gene0533	Scaffold21	Y_1_DNA	RANBP7	K20223	importin-7	ko04013
gene0534	Scaffold21	Y_1_DNA	SMP3	K08098	GPI mannosyltransferase 4 [EC:2.4.1.-]	ko00563
gene0535	Scaffold21	Y_1_DNA	RPT3	K03063	26S proteasome regulatory subunit T3	ko03050;ko05169
gene0536	Scaffold21	Y_1_DNA	-	K17983	sensitive to high expression protein 9, mitochondrial	-
gene0538	Scaffold21	Y_1_DNA	thiN	K00949	thiamine pyrophosphokinase [EC:2.7.6.2]	ko00730;ko01100
gene0541	Scaffold21	Y_1_DNA	-	K11134	telomere length regulation protein	-
gene0544	Scaffold21	Y_1_DNA	-	K06013	STE24 endopeptidase [EC:3.4.24.84]	ko00900;ko01110
gene0546	Scaffold21	Y_1_DNA	ADK	K00856	adenosine kinase [EC:2.7.1.20]	ko00230;ko01100
gene0547	Scaffold21	Y_1_DNA	MED17	K15134	mediator of RNA polymerase II transcription subunit 17, fungi type	-
gene0551	Scaffold22	Y_1_DNA	ART2_8	K20060	arrestin-related trafficking adapter 2/8	-
gene0555	Scaffold22	Y_1_DNA	-	K21618	(R)-2-hydroxyglutarate---pyruvate transhydrogenase [EC:1.1.99.40]	ko00620;ko01100
gene0556	Scaffold22	Y_1_DNA	-	K12597	protein AIR1/2	ko03018
gene0557	Scaffold22	Y_1_DNA	thrS	K01868	threonyl-tRNA synthetase [EC:6.1.1.3]	ko00970
gene0559	Scaffold22	Y_1_DNA	-	K17268	coatomer subunit epsilon	-
gene0561	Scaffold22	Y_1_DNA	-	K03939	NADH dehydrogenase (ubiquinone) Fe-S protein 6	ko00190;ko01100;ko04714;ko04723;ko04932;ko05010;ko05012;ko05016
gene0562	Scaffold22	Y_1_DNA	-	K22386	GET complex subunit GET2	-
gene0563	Scaffold22	Y_1_DNA	pyrD	K00254	dihydroorotate dehydrogenase [EC:1.3.5.2]	ko00240;ko01100
gene0567	Scaffold22	Y_1_DNA	-	K06653	CDK inhibitor PHO81	ko04111
gene0568	Scaffold22	Y_1_DNA	CRM1	K14290	exportin-1	ko03008;ko03013;ko04013;ko05164;ko05166
gene0569	Scaffold22	Y_1_DNA	rplC	K02906	large subunit ribosomal protein L3	ko03010
gene0570	Scaffold22	Y_1_DNA	rplF	K02933	large subunit ribosomal protein L6	ko03010
gene0571	Scaffold22	Y_1_DNA	-	K14560	U3 small nucleolar ribonucleoprotein protein IMP3	ko03008
gene0574	Scaffold23	Y_1_DNA	SF3B10	K12832	splicing factor 3B subunit 5	ko03040
gene0575	Scaffold23	Y_1_DNA	-	K12879	THO complex subunit 2	ko03013;ko03040
gene0578	Scaffold23	Y_1_DNA	POLR3G	K03024	DNA-directed RNA polymerase III subunit RPC7	ko03020;ko04623
gene0580	Scaffold23	Y_1_DNA	ALF1	K17262	tubulin-specific chaperone B	-
gene0581	Scaffold23	Y_1_DNA	-	K12626	U6 snRNA-associated Sm-like protein LSm7	ko01110;ko03018;ko03040
gene0582	Scaffold23	Y_1_DNA	upp	K00761	uracil phosphoribosyltransferase [EC:2.4.2.9]	ko00240;ko01100
gene0583	Scaffold23	Y_1_DNA	ARP1	K16575	centractin	ko05016
gene0585	Scaffold23	Y_1_DNA	-	K17583	nucleolar MIF4G domain-containing protein 1	-
gene0586	Scaffold23	Y_1_DNA	lpd	K00382	dihydrolipoamide dehydrogenase [EC:1.8.1.4]	ko00010;ko00020;ko00260;ko00280;ko00310;ko00380;ko00620;ko00630;ko00640;ko01100;ko01110;ko01120;ko01200
gene0587	Scaffold23	Y_1_DNA	-	K00698	chitin synthase [EC:2.4.1.16]	ko00520;ko01100
gene0588	Scaffold23	Y_1_DNA	-	K07152	protein SCO1	-
gene0589	Scaffold23	Y_1_DNA	-	K19788	obg-like ATPase 1	-
gene0590	Scaffold23	Y_1_DNA	-	K13093	HIV Tat-specific factor 1	-
gene0591	Scaffold23	Y_1_DNA	POLR2I	K03017	DNA-directed RNA polymerase II subunit RPB9	ko03020;ko05016
gene0592	Scaffold23	Y_1_DNA	rplL	K02935	large subunit ribosomal protein L7/L12	ko03010
gene0594	Scaffold23	Y_1_DNA	-	K04345	protein kinase A [EC:2.7.11.11]	ko01522;ko04010;ko04014;ko04020;ko04024;ko04062;ko04113;ko04114;ko04138;ko04140;ko04211;ko04213;ko04261;ko04270;ko04310;ko04340;ko04341;ko04361;ko04371;ko04530;ko04540;ko04611;ko04713;ko04714;ko04720;ko04723;ko04724;ko04725;ko04726;ko04727;ko04728;ko04740;ko04742;ko04750;ko04910;ko04911;ko04912;ko04913;ko04914;ko04915;ko04916;ko04918;ko04919;ko04921;ko04922;ko04923;ko04924;ko04925;ko04926;ko04927…
gene0595	Scaffold23	Y_1_DNA	DBP10	K14808	ATP-dependent RNA helicase DDX54/DBP10 [EC:3.6.4.13]	-
gene0596	Scaffold23	Y_1_DNA	-	K05528	alpha 1,6-mannosyltransferase [EC:2.4.1.232]	ko00513;ko01100
gene0597	Scaffold23	Y_1_DNA	-	K12596	poly(A) RNA polymerase	ko03018
gene0598	Scaffold23	Y_1_DNA	-	K11187	peroxiredoxin 5, atypical 2-Cys peroxiredoxin [EC:1.11.1.15]	ko04146
gene0599	Scaffold24	Y_1_DNA	-	K11187	peroxiredoxin 5, atypical 2-Cys peroxiredoxin [EC:1.11.1.15]	ko04146
gene0600	Scaffold24	Y_1_DNA	-	K12596	poly(A) RNA polymerase	ko03018
gene0601	Scaffold24	Y_1_DNA	-	K05528	alpha 1,6-mannosyltransferase [EC:2.4.1.232]	ko00513;ko01100
gene0602	Scaffold24	Y_1_DNA	DBP10	K14808	ATP-dependent RNA helicase DDX54/DBP10 [EC:3.6.4.13]	-
gene0603	Scaffold24	Y_1_DNA	-	K04345	protein kinase A [EC:2.7.11.11]	ko01522;ko04010;ko04014;ko04020;ko04024;ko04062;ko04113;ko04114;ko04138;ko04140;ko04211;ko04213;ko04261;ko04270;ko04310;ko04340;ko04341;ko04361;ko04371;ko04530;ko04540;ko04611;ko04713;ko04714;ko04720;ko04723;ko04724;ko04725;ko04726;ko04727;ko04728;ko04740;ko04742;ko04750;ko04910;ko04911;ko04912;ko04913;ko04914;ko04915;ko04916;ko04918;ko04919;ko04921;ko04922;ko04923;ko04924;ko04925;ko04926;ko04927…
gene0605	Scaffold24	Y_1_DNA	rplL	K02935	large subunit ribosomal protein L7/L12	ko03010
gene0606	Scaffold24	Y_1_DNA	POLR2I	K03017	DNA-directed RNA polymerase II subunit RPB9	ko03020;ko05016
gene0607	Scaffold24	Y_1_DNA	-	K13093	HIV Tat-specific factor 1	-
gene0608	Scaffold24	Y_1_DNA	-	K19788	obg-like ATPase 1	-
gene0609	Scaffold24	Y_1_DNA	-	K07152	protein SCO1	-
gene0610	Scaffold24	Y_1_DNA	-	K00698	chitin synthase [EC:2.4.1.16]	ko00520;ko01100
gene0611	Scaffold24	Y_1_DNA	lpd	K00382	dihydrolipoamide dehydrogenase [EC:1.8.1.4]	ko00010;ko00020;ko00260;ko00280;ko00310;ko00380;ko00620;ko00630;ko00640;ko01100;ko01110;ko01120;ko01200
gene0612	Scaffold24	Y_1_DNA	-	K17583	nucleolar MIF4G domain-containing protein 1	-
gene0614	Scaffold24	Y_1_DNA	ARP1	K16575	centractin	ko05016
gene0615	Scaffold24	Y_1_DNA	upp	K00761	uracil phosphoribosyltransferase [EC:2.4.2.9]	ko00240;ko01100
gene0616	Scaffold24	Y_1_DNA	-	K12626	U6 snRNA-associated Sm-like protein LSm7	ko01110;ko03018;ko03040
gene0617	Scaffold24	Y_1_DNA	ALF1	K17262	tubulin-specific chaperone B	-
gene0619	Scaffold24	Y_1_DNA	POLR3G	K03024	DNA-directed RNA polymerase III subunit RPC7	ko03020;ko04623
gene0622	Scaffold24	Y_1_DNA	-	K12879	THO complex subunit 2	ko03013;ko03040
gene0623	Scaffold24	Y_1_DNA	SF3B10	K12832	splicing factor 3B subunit 5	ko03040
gene0631	Scaffold25	Y_1_DNA	RPL24	K02896	large subunit ribosomal protein L24e	ko03010
gene0632	Scaffold25	Y_1_DNA	-	K09539	DnaJ homolog subfamily C member 19	-
gene0633	Scaffold25	Y_1_DNA	-	K06944	uncharacterized protein	-
gene0636	Scaffold25	Y_1_DNA	IKI1	K11376	elongator complex protein 5	-
gene0637	Scaffold25	Y_1_DNA	ORP3_6_7	K20463	oxysterol-binding protein-related protein 3/6/7	-
gene0638	Scaffold25	Y_1_DNA	CFT1	K14401	cleavage and polyadenylation specificity factor subunit 1	ko03015
gene0639	Scaffold25	Y_1_DNA	-	K05287	GPI ethanolamine phosphate transferase 2/3 subunit F	ko00563;ko01100
gene0641	Scaffold25	Y_1_DNA	-	K12609	CCR4-NOT transcriptional complex subunit CAF120	ko03018
gene0642	Scaffold25	Y_1_DNA	-	K02021	putative ABC transport system ATP-binding protein	-
gene0649	Scaffold26	Y_1_DNA	NOLA1	K11128	H/ACA ribonucleoprotein complex subunit 1	ko03008
gene0650	Scaffold26	Y_1_DNA	-	K12874	intron-binding protein aquarius	ko03040
gene0654	Scaffold26	Y_1_DNA	MCM21	K11552	central kinetochore subunit Mal2/MCM21	-
gene0657	Scaffold26	Y_1_DNA	NPL3	K14651	transcription initiation factor TFIID subunit 15	ko03022;ko05202
gene0658	Scaffold26	Y_1_DNA	CYM1	K06972	presequence protease [EC:3.4.24.-]	-
gene0659	Scaffold26	Y_1_DNA	ERV25	K20352	p24 family protein delta-1	ko05130
gene0661	Scaffold26	Y_1_DNA	SPT5	K15172	transcription elongation factor SPT5	-
gene0662	Scaffold26	Y_1_DNA	-	K12734	peptidyl-prolyl cis-trans isomerase-like 3 [EC:5.2.1.8]	-
gene0664	Scaffold26	Y_1_DNA	MED13	K15165	mediator of RNA polymerase II transcription subunit 13, fungi type	-
gene0665	Scaffold27	Y_1_DNA	-	K17413	small subunit ribosomal protein S35	-
gene0668	Scaffold27	Y_1_DNA	ATP6H	K02153	V-type H+-transporting ATPase subunit e	ko00190;ko01100;ko04145;ko04721;ko04966;ko05110;ko05120;ko05165;ko05323
gene0669	Scaffold27	Y_1_DNA	CBF5	K11131	H/ACA ribonucleoprotein complex subunit 4 [EC:5.4.99.-]	ko03008
gene0671	Scaffold27	Y_1_DNA	-	K23612	neural Wiskott-Aldrich syndrome protein	ko04144;ko04520;ko04810;ko05100;ko05130;ko05131;ko05132;ko05135
gene0673	Scaffold27	Y_1_DNA	-	K09175	regulatory factor X, other	ko04111
gene0674	Scaffold27	Y_1_DNA	RPL7	K02937	large subunit ribosomal protein L7e	ko03010
gene0675	Scaffold27	Y_1_DNA	leuB	K00052	3-isopropylmalate dehydrogenase [EC:1.1.1.85]	ko00290;ko00660;ko01100;ko01110;ko01210;ko01230
gene0676	Scaffold27	Y_1_DNA	iscS	K04487	cysteine desulfurase [EC:2.8.1.7]	ko00730;ko01100;ko04122
gene0677	Scaffold27	Y_1_DNA	-	K15111	solute carrier family 25 (mitochondrial S-adenosylmethionine transporter), member 26	-
gene0678	Scaffold27	Y_1_DNA	DCC1	K11271	sister chromatid cohesion protein DCC1	-
gene0683	Scaffold27	Y_1_DNA	moaE	K03635	molybdopterin synthase catalytic subunit [EC:2.8.1.12]	ko00790;ko01100;ko04122
gene0684	Scaffold27	Y_1_DNA	pgsA	K00995	CDP-diacylglycerol---glycerol-3-phosphate 3-phosphatidyltransferase [EC:2.7.8.5]	ko00564;ko01100
gene0686	Scaffold28	Y_1_DNA	HEATR1	K14550	U3 small nucleolar RNA-associated protein 10	ko03008
gene0689	Scaffold28	Y_1_DNA	-	K12765	meiosis induction protein kinase IME2/SME1 [EC:2.7.11.1]	ko04113
gene0690	Scaffold28	Y_1_DNA	-	K07117	uncharacterized protein	-
gene0691	Scaffold28	Y_1_DNA	TIM16	K17805	mitochondrial import inner membrane translocase subunit TIM16	-
gene0694	Scaffold28	Y_1_DNA	-	K11434	type I protein arginine methyltransferase [EC:2.1.1.319]	ko04068;ko04922
gene0695	Scaffold28	Y_1_DNA	-	K11262	acetyl-CoA carboxylase / biotin carboxylase 1 [EC:6.4.1.2 6.3.4.14 2.1.3.15]	ko00061;ko00254;ko00620;ko00640;ko01100;ko01110;ko01120;ko01212;ko04152;ko04910;ko04922
gene0701	Scaffold29	Y_1_DNA	RPP30	K03539	ribonuclease P/MRP protein subunit RPP1 [EC:3.1.26.5]	ko03008;ko03013
gene0703	Scaffold29	Y_1_DNA	-	K23543	coiled-coil domain-containing protein 115	-
gene0704	Scaffold29	Y_1_DNA	SRB7	K15152	mediator of RNA polymerase II transcription subunit 21	-
gene0707	Scaffold29	Y_1_DNA	-	K10747	DNA ligase 1 [EC:6.5.1.1 6.5.1.6 6.5.1.7]	ko03030;ko03410;ko03420;ko03430
gene0711	Scaffold29	Y_1_DNA	RPS27	K02978	small subunit ribosomal protein S27e	ko03010
gene0713	Scaffold29	Y_1_DNA	RPP29	K03538	ribonuclease P protein subunit POP4 [EC:3.1.26.5]	ko03008;ko03013
gene0714	Scaffold29	Y_1_DNA	-	K00618	amino-acid N-acetyltransferase [EC:2.3.1.1]	ko00220;ko01100;ko01110;ko01210;ko01230
gene0720	Scaffold29	Y_1_DNA	-	K17786	mitochondrial organizing structure protein 2	-
gene0725	Scaffold30	Y_1_DNA	bioA	K00833	adenosylmethionine---8-amino-7-oxononanoate aminotransferase [EC:2.6.1.62]	ko00780;ko01100
gene0728	Scaffold30	Y_1_DNA	bioA	K00833	adenosylmethionine---8-amino-7-oxononanoate aminotransferase [EC:2.6.1.62]	ko00780;ko01100
gene0730	Scaffold30	Y_1_DNA	-	K03940	NADH dehydrogenase (ubiquinone) Fe-S protein 7 [EC:7.1.1.2 1.6.99.3]	ko00190;ko01100;ko04714;ko04723;ko04932;ko05010;ko05012;ko05016
gene0731	Scaffold30	Y_1_DNA	-	K07893	Ras-related protein Rab-6A	-
gene0737	Scaffold30	Y_1_DNA	-	K15042	importin subunit alpha-6/7	ko05164
gene0739	Scaffold30	Y_1_DNA	-	K18802	glutamine amidotransferase	-
gene0741	Scaffold30	Y_1_DNA	-	K07432	beta-1,4-N-acetylglucosaminyltransferase [EC:2.4.1.141]	ko00510;ko00513;ko01100
gene0743	Scaffold30	Y_1_DNA	-	K03260	translation initiation factor 4G	ko03013;ko05416
gene0744	Scaffold30	Y_1_DNA	RPT6	K03066	26S proteasome regulatory subunit T6	ko03050;ko05169
gene0746	Scaffold31	Y_1_DNA	-	K10401	kinesin family member 18/19	-
gene0750	Scaffold31	Y_1_DNA	-	K12601	superkiller protein 8	ko03018
gene0751	Scaffold31	Y_1_DNA	-	K08502	regulator of vacuolar morphogenesis	ko04130;ko04138
gene0753	Scaffold31	Y_1_DNA	leuS	K01869	leucyl-tRNA synthetase [EC:6.1.1.4]	ko00970
gene0754	Scaffold31	Y_1_DNA	-	K22804	structural maintenance of chromosomes protein 6	-
gene0755	Scaffold31	Y_1_DNA	-	K20361	intracellular protein transport protein USO1	-
gene0756	Scaffold31	Y_1_DNA	-	K10959	DNA repair protein RAD59	ko03440
gene0757	Scaffold31	Y_1_DNA	IKBKAP	K11373	elongator complex protein 1	-
gene0758	Scaffold31	Y_1_DNA	-	K20182	vacuolar protein sorting-associated protein 33A	ko04138;ko05132
gene0759	Scaffold32	Y_1_DNA	-	K20121	formin-binding protein 1	ko05131
gene0760	Scaffold32	Y_1_DNA	leuA	K01649	2-isopropylmalate synthase [EC:2.3.3.13]	ko00290;ko00620;ko01100;ko01110;ko01210;ko01230
gene0761	Scaffold32	Y_1_DNA	-	K11367	chromodomain-helicase-DNA-binding protein 1 [EC:3.6.4.12]	-
gene0762	Scaffold32	Y_1_DNA	YAF9	K11341	YEATS domain-containing protein 4	-
gene0763	Scaffold32	Y_1_DNA	-	K15206	transcription factor C subunit 7	-
gene0764	Scaffold32	Y_1_DNA	-	K01383	barrierpepsin [EC:3.4.23.35]	ko04011
gene0765	Scaffold32	Y_1_DNA	maf	K06287	septum formation protein	-
gene0766	Scaffold32	Y_1_DNA	-	K14838	nucleolar protein 15	-
gene0767	Scaffold32	Y_1_DNA	-	K23490	cytochrome b5	-
gene0769	Scaffold32	Y_1_DNA	-	K08876	SCY1-like protein 1	-
gene0770	Scaffold32	Y_1_DNA	DBP2	K12823	ATP-dependent RNA helicase DDX5/DBP2 [EC:3.6.4.13]	ko03040;ko05202;ko05205
gene0771	Scaffold32	Y_1_DNA	POLR1D	K03020	DNA-directed RNA polymerases I and III subunit RPAC2	ko03020;ko04623
gene0775	Scaffold33	Y_1_DNA	-	K00306	sarcosine oxidase / L-pipecolate oxidase [EC:1.5.3.1 1.5.3.7]	ko00260;ko00310;ko01100;ko04146
gene0777	Scaffold33	Y_1_DNA	PUS8	K14655	tRNA pseudouridine32 synthase / 2,5-diamino-6-(5-phospho-D-ribitylamino)-pyrimidin-4(3H)-one deaminase [EC:5.4.99.28]	ko00740;ko01100
gene0778	Scaffold33	Y_1_DNA	-	K20792	N-alpha-acetyltransferase 15/16, NatA auxiliary subunit	-
gene0781	Scaffold33	Y_1_DNA	SDH5	K18168	succinate dehydrogenase assembly factor 2	-
gene0782	Scaffold33	Y_1_DNA	CDCA1	K11548	kinetochore protein Nuf2	-
gene0783	Scaffold33	Y_1_DNA	SAP62	K12826	splicing factor 3A subunit 2	ko03040
gene0784	Scaffold33	Y_1_DNA	-	K17780	mitochondrial import inner membrane translocase subunit TIM8	-
gene0787	Scaffold33	Y_1_DNA	-	K00698	chitin synthase [EC:2.4.1.16]	ko00520;ko01100
gene0789	Scaffold33	Y_1_DNA	MSB3_4	K19953	TBC1 domain family member 6	-
gene0790	Scaffold33	Y_1_DNA	GET5	K23388	ubiquitin-like protein 4A	-
gene0791	Scaffold33	Y_1_DNA	truB	K03177	tRNA pseudouridine55 synthase [EC:5.4.99.25]	-
gene0794	Scaffold34	Y_1_DNA	POF3	K15068	protein DIA2	-
gene0795	Scaffold34	Y_1_DNA	-	K13102	DNA/RNA-binding protein KIN17	-
gene0796	Scaffold34	Y_1_DNA	-	K23010	metalloendopeptidase OMA1, mitochondrial [EC:3.4.24.-]	ko05017
gene0797	Scaffold34	Y_1_DNA	-	K09423	Myb-like DNA-binding protein BAS1	-
gene0799	Scaffold34	Y_1_DNA	-	K18173	cytochrome c oxidase assembly factor 1	ko04714
gene0801	Scaffold34	Y_1_DNA	-	K17971	BNI1-related protein 1	ko04011
gene0802	Scaffold34	Y_1_DNA	HSK1	K11567	DASH complex subunit DAD2	-
gene0803	Scaffold34	Y_1_DNA	-	K14300	nuclear pore complex protein Nup133	ko03013
gene0804	Scaffold34	Y_1_DNA	-	K14847	ribosome production factor 2	-
gene0805	Scaffold34	Y_1_DNA	-	K00295	methylenetetrahydrofolate dehydrogenase (NAD+) [EC:1.5.1.15]	ko00670;ko01100
gene0806	Scaffold34	Y_1_DNA	GYP1	K20360	TBC1 domain family member 2	-
gene0807	Scaffold34	Y_1_DNA	-	K17917	sorting nexin-1/2	ko04144
gene0808	Scaffold34	Y_1_DNA	-	K03849	alpha-1,3-glucosyltransferase [EC:2.4.1.265]	ko00510;ko01100
gene0809	Scaffold34	Y_1_DNA	-	K11379	protein YNG1	-
gene0810	Scaffold34	Y_1_DNA	petC	K00413	ubiquinol-cytochrome c reductase cytochrome c1 subunit	ko00190;ko01100;ko02020;ko04260;ko04714;ko04932;ko05010;ko05012;ko05016
gene0812	Scaffold34	Y_1_DNA	RSP5	K10591	E3 ubiquitin-protein ligase NEDD4 [EC:2.3.2.26]	ko04011;ko04120;ko04144;ko04530;ko05169
gene0814	Scaffold35	Y_1_DNA	ansA	K01424	L-asparaginase [EC:3.5.1.1]	ko00250;ko00460;ko01100;ko01110
gene0817	Scaffold35	Y_1_DNA	RBM19	K14787	multiple RNA-binding domain-containing protein 1	-
gene0820	Scaffold35	Y_1_DNA	-	K14319	Ran GTPase-activating protein 1	ko03013
gene0821	Scaffold35	Y_1_DNA	-	K03627	putative transcription factor	-
gene0823	Scaffold35	Y_1_DNA	TFG1	K03138	transcription initiation factor TFIIF subunit alpha	ko03022
gene0824	Scaffold35	Y_1_DNA	tyrS	K01866	tyrosyl-tRNA synthetase [EC:6.1.1.1]	ko00970
gene0826	Scaffold35	Y_1_DNA	-	K10625	E3 ubiquitin-protein ligase UBR1 [EC:2.3.2.27]	-
gene0827	Scaffold35	Y_1_DNA	UCRC	K00419	ubiquinol-cytochrome c reductase subunit 9	ko00190;ko01100;ko04260;ko04714;ko04932;ko05010;ko05012;ko05016
gene0831	Scaffold36	Y_1_DNA	YSH1	K14403	cleavage and polyadenylation specificity factor subunit 3 [EC:3.1.27.-]	ko03015
gene0832	Scaffold36	Y_1_DNA	CDC46	K02209	DNA replication licensing factor MCM5 [EC:3.6.4.12]	ko03030;ko04110;ko04111;ko04113
gene0833	Scaffold36	Y_1_DNA	SMD2	K11096	small nuclear ribonucleoprotein D2	ko03040
gene0834	Scaffold36	Y_1_DNA	MIS16	K10752	histone-binding protein RBBP4	ko04218
gene0835	Scaffold36	Y_1_DNA	SWP73	K11775	SWI/SNF complex component SWP73	-
gene0837	Scaffold36	Y_1_DNA	thrC	K01733	threonine synthase [EC:4.2.3.1]	ko00260;ko00750;ko01100;ko01110;ko01120;ko01230
gene0838	Scaffold36	Y_1_DNA	-	K19323	ataxin-10	ko05017
gene0840	Scaffold36	Y_1_DNA	UTP1	K14558	periodic tryptophan protein 2	ko03008
gene0844	Scaffold36	Y_1_DNA	-	K00706	1,3-beta-glucan synthase [EC:2.4.1.34]	ko00500;ko01100;ko04011
gene0847	Scaffold37	Y_1_DNA	-	K06874	zinc finger protein	-
gene0849	Scaffold37	Y_1_DNA	-	K06874	zinc finger protein	-
gene0850	Scaffold37	Y_1_DNA	-	K21864	voltage-dependent calcium channel	-
gene0851	Scaffold37	Y_1_DNA	GPI1	K03860	phosphatidylinositol N-acetylglucosaminyltransferase subunit Q	ko00563;ko01100
gene0852	Scaffold37	Y_1_DNA	-	K17411	small subunit ribosomal protein S33	-
gene0853	Scaffold37	Y_1_DNA	RPSA	K02998	small subunit ribosomal protein SAe	ko03010
gene0855	Scaffold37	Y_1_DNA	-	K12782	meiosis-specific APC/C activator protein AMA1	ko04113
gene0857	Scaffold37	Y_1_DNA	-	K03850	alpha-1,2-glucosyltransferase [EC:2.4.1.256]	ko00510;ko01100
gene0860	Scaffold37	Y_1_DNA	-	K17081	prohibitin 2	-
gene0861	Scaffold37	Y_1_DNA	-	K06694	26S proteasome non-ATPase regulatory subunit 10	-
gene0862	Scaffold37	Y_1_DNA	-	K08139	MFS transporter, SP family, sugar:H+ symporter	ko04113
gene0863	Scaffold37	Y_1_DNA	-	K19177	dehydrodolichyl diphosphate syntase complex subunit NUS1 [EC:2.5.1.87]	ko00900;ko01110
gene0864	Scaffold37	Y_1_DNA	-	K07937	ADP-ribosylation factor 1	ko04072;ko04144;ko05110;ko05130;ko05131;ko05132;ko05134
gene0866	Scaffold38	Y_1_DNA	-	K03134	transcription initiation factor TFIID subunit 10	ko03022
gene0867	Scaffold38	Y_1_DNA	PEP3	K20181	vacuolar protein sorting-associated protein 18	ko04138;ko05132
gene0868	Scaffold38	Y_1_DNA	SMD3	K11088	small nuclear ribonucleoprotein D3	ko03040;ko04139;ko05322
gene0869	Scaffold38	Y_1_DNA	SEC5	K17637	exocyst complex component 2	ko04014;ko05132
gene0874	Scaffold38	Y_1_DNA	-	K00889	1-phosphatidylinositol-4-phosphate 5-kinase [EC:2.7.1.68]	ko00562;ko01100;ko04011;ko04070;ko04072;ko04139;ko04144;ko04666;ko04810;ko05135;ko05231
gene0875	Scaffold38	Y_1_DNA	-	K14850	ribosomal RNA-processing protein 8 [EC:2.1.1.287]	-
gene0876	Scaffold38	Y_1_DNA	-	K18187	protein PET100, fungi type	-
gene0879	Scaffold38	Y_1_DNA	TFB5	K10845	TFIIH basal transcription factor complex TTD-A subunit	ko03022;ko03420
gene0880	Scaffold38	Y_1_DNA	SEC34	K20290	conserved oligomeric Golgi complex subunit 3	-
gene0882	Scaffold38	Y_1_DNA	-	K19844	GTPase-activating protein BEM2	ko04011
gene0883	Scaffold39	Y_1_DNA	-	K02731	20S proteasome subunit alpha 4 [EC:3.4.25.1]	ko03050
gene0884	Scaffold39	Y_1_DNA	RPP21	K03540	ribonuclease P protein subunit RPR2 [EC:3.1.26.5]	ko03013
gene0886	Scaffold39	Y_1_DNA	-	K11369	retrograde regulation protein 2	-
gene0887	Scaffold39	Y_1_DNA	-	K00844	hexokinase [EC:2.7.1.1]	ko00010;ko00051;ko00052;ko00500;ko00520;ko00521;ko00524;ko01100;ko01110;ko01120;ko01200;ko04066;ko04910;ko04930;ko04973;ko05131;ko05230
gene0888	Scaffold39	Y_1_DNA	RPN7	K03037	26S proteasome regulatory subunit N7	ko03050;ko05169
gene0889	Scaffold39	Y_1_DNA	ERP4	K14825	p24 family protein gamma-2	-
gene0890	Scaffold39	Y_1_DNA	-	K10878	meiotic recombination protein SPO11	ko04113
gene0892	Scaffold39	Y_1_DNA	-	K19846	protein SPA2	ko04011
gene0893	Scaffold39	Y_1_DNA	-	K09466	zinc finger protein ADR1	-
gene0894	Scaffold39	Y_1_DNA	-	K06661	DNA repair protein RAD9	ko04111;ko04113
gene0896	Scaffold39	Y_1_DNA	-	K16947	sporulation-regulated protein 28	-
gene0897	Scaffold39	Y_1_DNA	-	K21632	white-opaque regulator 2	-
gene0898	Scaffold40	Y_1_DNA	-	K17815	exonuclease V [EC:3.1.-.-]	-
gene0902	Scaffold40	Y_1_DNA	MEX67	K14284	nuclear RNA export factor	ko03008;ko03013;ko03015;ko05164;ko05168
gene0903	Scaffold40	Y_1_DNA	DNAJC23	K09540	translocation protein SEC63	ko03060;ko04141
gene0904	Scaffold40	Y_1_DNA	NAT5	K20793	N-alpha-acetyltransferase 50 [EC:2.3.1.258]	-
gene0905	Scaffold40	Y_1_DNA	-	K17278	membrane-associated progesterone receptor component	-
gene0909	Scaffold40	Y_1_DNA	GPI3	K03857	phosphatidylinositol N-acetylglucosaminyltransferase subunit A [EC:2.4.1.198]	ko00563;ko01100
gene0910	Scaffold40	Y_1_DNA	-	K04648	dynactin 1	ko04962;ko05016
gene0911	Scaffold40	Y_1_DNA	CDC31	K16466	centrin-3	-
gene0912	Scaffold40	Y_1_DNA	rplX	K02895	large subunit ribosomal protein L24	ko03010
gene0914	Scaffold40	Y_1_DNA	SHY1	K14998	surfeit locus 1 family protein	-
gene0915	Scaffold40	Y_1_DNA	-	K02307	DASH complex subunit DAM1	ko04111
gene0916	Scaffold41	Y_1_DNA	-	K00128	aldehyde dehydrogenase (NAD+) [EC:1.2.1.3]	ko00010;ko00053;ko00071;ko00280;ko00310;ko00330;ko00340;ko00380;ko00410;ko00561;ko00620;ko00625;ko00903;ko00981;ko01100;ko01110;ko01120
gene0917	Scaffold41	Y_1_DNA	-	K00128	aldehyde dehydrogenase (NAD+) [EC:1.2.1.3]	ko00010;ko00053;ko00071;ko00280;ko00310;ko00330;ko00340;ko00380;ko00410;ko00561;ko00620;ko00625;ko00903;ko00981;ko01100;ko01110;ko01120
gene0918	Scaffold41	Y_1_DNA	-	K15132	mediator of RNA polymerase II transcription subunit 11, fungi type	-
gene0919	Scaffold41	Y_1_DNA	-	K14753	guanine nucleotide-binding protein subunit beta-2-like 1 protein	ko05162
gene0920	Scaffold41	Y_1_DNA	-	K01410	mitochondrial intermediate peptidase [EC:3.4.24.59]	-
gene0923	Scaffold41	Y_1_DNA	-	K20457	dihydrofolate synthase [EC:6.3.2.12]	ko00790;ko01100
gene0925	Scaffold41	Y_1_DNA	-	K16261	yeast amino acid transporter	-
gene0926	Scaffold41	Y_1_DNA	-	K16261	yeast amino acid transporter	-
gene0927	Scaffold41	Y_1_DNA	-	K16261	yeast amino acid transporter	-
gene0928	Scaffold41	Y_1_DNA	-	K16261	yeast amino acid transporter	-
gene0931	Scaffold41	Y_1_DNA	ERV41	K20366	endoplasmic reticulum-Golgi intermediate compartment protein 2	-
gene0932	Scaffold41	Y_1_DNA	ARA54	K11971	E3 ubiquitin-protein ligase RNF14 [EC:2.3.2.31]	-
gene0937	Scaffold42	Y_1_DNA	REX4	K18327	RNA exonuclease 4 [EC:3.1.-.-]	-
gene0938	Scaffold42	Y_1_DNA	ATP19	K02143	F-type H+-transporting ATPase subunit k	ko00190;ko01100
gene0939	Scaffold42	Y_1_DNA	BRIX1	K14820	ribosome biogenesis protein BRX1	-
gene0940	Scaffold42	Y_1_DNA	MDM20	K17973	N-terminal acetyltransferase B complex non-catalytic subunit	-
gene0943	Scaffold42	Y_1_DNA	YL1	K11664	vacuolar protein sorting-associated protein 72	-
gene0944	Scaffold42	Y_1_DNA	-	K00591	polyprenyldihydroxybenzoate methyltransferase / 3-demethylubiquinol 3-O-methyltransferase [EC:2.1.1.114 2.1.1.64]	ko00130;ko01100;ko01110
gene0946	Scaffold42	Y_1_DNA	CPY	K13289	cathepsin A (carboxypeptidase C) [EC:3.4.16.5]	ko04142;ko04614
gene0947	Scaffold42	Y_1_DNA	-	K13110	microfibrillar-associated protein 1	-
gene0949	Scaffold42	Y_1_DNA	arfC	K14654	2,5-diamino-6-(ribosylamino)-4(3H)-pyrimidinone 5'-phosphate reductase [EC:1.1.1.302]	ko00740;ko01100
gene0950	Scaffold42	Y_1_DNA	POLR2E	K03013	DNA-directed RNA polymerases I, II, and III subunit RPABC1	ko03020;ko04623;ko05016
gene0952	Scaffold42	Y_1_DNA	rpsI	K02996	small subunit ribosomal protein S9	ko03010
gene0953	Scaffold42	Y_1_DNA	-	K01178	glucoamylase [EC:3.2.1.3]	ko00500;ko01100
gene0957	Scaffold43	Y_1_DNA	FES1	K09562	hsp70-interacting protein	ko04141
gene0958	Scaffold43	Y_1_DNA	SEC84	K19986	exocyst complex component 8	-
gene0959	Scaffold43	Y_1_DNA	-	K04508	transducin (beta)-like 1	ko04013;ko04310
gene0960	Scaffold43	Y_1_DNA	SIP1	K13130	gem associated protein 2	ko03013
gene0961	Scaffold43	Y_1_DNA	-	K10756	replication factor C subunit 3/5	ko03030;ko03420;ko03430
gene0963	Scaffold43	Y_1_DNA	pheS	K01889	phenylalanyl-tRNA synthetase alpha chain [EC:6.1.1.20]	ko00970
gene0964	Scaffold43	Y_1_DNA	-	K03687	molecular chaperone GrpE	-
gene0966	Scaffold43	Y_1_DNA	-	K05538	alpha 1,3-mannosyltransferase [EC:2.4.1.-]	ko00513;ko00514;ko01100
gene0968	Scaffold43	Y_1_DNA	mnmE	K03650	tRNA modification GTPase [EC:3.6.-.-]	-
gene0971	Scaffold44	Y_1_DNA	ATP6H	K02153	V-type H+-transporting ATPase subunit e	ko00190;ko01100;ko04145;ko04721;ko04966;ko05110;ko05120;ko05165;ko05323
gene0972	Scaffold44	Y_1_DNA	CBF5	K11131	H/ACA ribonucleoprotein complex subunit 4 [EC:5.4.99.-]	ko03008
gene0974	Scaffold44	Y_1_DNA	-	K23612	neural Wiskott-Aldrich syndrome protein	ko04144;ko04520;ko04810;ko05100;ko05130;ko05131;ko05132;ko05135
gene0976	Scaffold44	Y_1_DNA	-	K09175	regulatory factor X, other	ko04111
gene0977	Scaffold44	Y_1_DNA	RPL7	K02937	large subunit ribosomal protein L7e	ko03010
gene0978	Scaffold44	Y_1_DNA	leuB	K00052	3-isopropylmalate dehydrogenase [EC:1.1.1.85]	ko00290;ko00660;ko01100;ko01110;ko01210;ko01230
gene0979	Scaffold44	Y_1_DNA	iscS	K04487	cysteine desulfurase [EC:2.8.1.7]	ko00730;ko01100;ko04122
gene0980	Scaffold44	Y_1_DNA	-	K15111	solute carrier family 25 (mitochondrial S-adenosylmethionine transporter), member 26	-
gene0981	Scaffold44	Y_1_DNA	DCC1	K11271	sister chromatid cohesion protein DCC1	-
gene0986	Scaffold44	Y_1_DNA	moaE	K03635	molybdopterin synthase catalytic subunit [EC:2.8.1.12]	ko00790;ko01100;ko04122
gene0987	Scaffold44	Y_1_DNA	pgsA	K00995	CDP-diacylglycerol---glycerol-3-phosphate 3-phosphatidyltransferase [EC:2.7.8.5]	ko00564;ko01100
gene0989	Scaffold45	Y_1_DNA	-	K12575	kinetochore protein SLK19	ko04111;ko04113
gene0990	Scaffold45	Y_1_DNA	-	K19840	Rho-type GTPase-activating protein	ko04011
gene0991	Scaffold45	Y_1_DNA	lipA	K03644	lipoyl synthase [EC:2.8.1.8]	ko00785;ko01100
gene0992	Scaffold45	Y_1_DNA	idi	K01823	isopentenyl-diphosphate Delta-isomerase [EC:5.3.3.2]	ko00900;ko01100;ko01110
gene0994	Scaffold45	Y_1_DNA	-	K22684	metacaspase-1 [EC:3.4.22.-]	-
gene0995	Scaffold45	Y_1_DNA	-	K22438	trans-aconitate 3-methyltransferase [EC:2.1.1.145]	-
gene0999	Scaffold45	Y_1_DNA	-	K00480	salicylate hydroxylase [EC:1.14.13.1]	ko00621;ko00624;ko00626;ko01100;ko01120;ko01220
gene1003	Scaffold45	Y_1_DNA	yafV	K13566	omega-amidase [EC:3.5.1.3]	ko00250;ko01100
gene1005	Scaffold45	Y_1_DNA	-	K01210	glucan 1,3-beta-glucosidase [EC:3.2.1.58]	ko00500;ko01100
gene1006	Scaffold45	Y_1_DNA	ZIP1_2_3	K14709	solute carrier family 39 (zinc transporter), member 1/2/3	-
gene1008	Scaffold45	Y_1_DNA	desC	K00507	stearoyl-CoA desaturase (Delta-9 desaturase) [EC:1.14.19.1]	ko01040;ko01100;ko01212;ko03320;ko04152;ko04212
gene1010	Scaffold46	Y_1_DNA	-	K15255	ATP-dependent DNA helicase PIF1 [EC:3.6.4.12]	-
gene1011	Scaffold46	Y_1_DNA	-	K04464	mitogen-activated protein kinase 7 [EC:2.7.11.24]	ko04010;ko04011;ko04138;ko04139;ko04540;ko04657;ko04722;ko04912;ko04921;ko05206;ko05418
gene1013	Scaffold46	Y_1_DNA	-	K01282	dipeptidyl aminopeptidase [EC:3.4.14.-]	-
gene1014	Scaffold46	Y_1_DNA	RPN1	K03028	26S proteasome regulatory subunit N1	ko03050;ko05169
gene1015	Scaffold46	Y_1_DNA	ATP6F	K03661	V-type H+-transporting ATPase 21kDa proteolipid subunit	ko00190;ko01100;ko04142;ko04145;ko04721;ko05110;ko05120;ko05152;ko05165;ko05323
gene1016	Scaffold46	Y_1_DNA	thrB	K00872	homoserine kinase [EC:2.7.1.39]	ko00260;ko01100;ko01110;ko01120;ko01230
gene1017	Scaffold46	Y_1_DNA	MAS2	K01412	mitochondrial-processing peptidase subunit alpha [EC:3.4.24.64]	-
gene1018	Scaffold46	Y_1_DNA	-	K10352	myosin heavy chain	ko04530;ko05130;ko05132
gene1020	Scaffold46	Y_1_DNA	TC21	K07830	Ras-related protein R-Ras2	ko04010;ko04014;ko04024;ko04072;ko04137;ko04140;ko04218;ko04371;ko04625;ko04810;ko05205
gene1021	Scaffold46	Y_1_DNA	-	K02515	serine/threonine-protein kinase HSL1, negative regulator of Swe1 kinase [EC:2.7.11.-]	ko04011;ko04111
gene1022	Scaffold47	Y_1_DNA	-	K02269	cytochrome c oxidase subunit 7	ko00190;ko01100
gene1023	Scaffold47	Y_1_DNA	-	K20182	vacuolar protein sorting-associated protein 33A	ko04138;ko05132
gene1024	Scaffold47	Y_1_DNA	IKBKAP	K11373	elongator complex protein 1	-
gene1025	Scaffold47	Y_1_DNA	-	K10959	DNA repair protein RAD59	ko03440
gene1026	Scaffold47	Y_1_DNA	-	K20361	intracellular protein transport protein USO1	-
gene1027	Scaffold47	Y_1_DNA	-	K22804	structural maintenance of chromosomes protein 6	-
gene1028	Scaffold47	Y_1_DNA	leuS	K01869	leucyl-tRNA synthetase [EC:6.1.1.4]	ko00970
gene1030	Scaffold47	Y_1_DNA	-	K08502	regulator of vacuolar morphogenesis	ko04130;ko04138
gene1031	Scaffold47	Y_1_DNA	-	K12601	superkiller protein 8	ko03018
gene1034	Scaffold47	Y_1_DNA	-	K10401	kinesin family member 18/19	-
gene1036	Scaffold48	Y_1_DNA	pdhB	K00162	pyruvate dehydrogenase E1 component beta subunit [EC:1.2.4.1]	ko00010;ko00020;ko00620;ko01100;ko01110;ko01120;ko01200;ko04066;ko04922;ko05230
gene1037	Scaffold48	Y_1_DNA	-	K22133	oxalate---CoA ligase [EC:6.2.1.8]	ko00630;ko01100
gene1039	Scaffold48	Y_1_DNA	MFM1	K16075	magnesium transporter	-
gene1040	Scaffold48	Y_1_DNA	ATP6E	K02150	V-type H+-transporting ATPase subunit E	ko00190;ko01100;ko04145;ko04150;ko04721;ko04966;ko05110;ko05120;ko05165;ko05323
gene1041	Scaffold48	Y_1_DNA	-	K02332	DNA polymerase gamma 1 [EC:2.7.7.7]	ko04139
gene1043	Scaffold48	Y_1_DNA	-	K15463	tRNA A64-2'-O-ribosylphosphate transferase [EC:2.4.2.-]	-
gene1044	Scaffold48	Y_1_DNA	hmp	K05916	nitric oxide dioxygenase [EC:1.14.12.17]	-
gene1045	Scaffold48	Y_1_DNA	cpdP	K01120	3',5'-cyclic-nucleotide phosphodiesterase [EC:3.1.4.17]	ko00230;ko01100
gene1046	Scaffold48	Y_1_DNA	-	K06009	yapsin 1/2 [EC:3.4.23.41]	ko04011
gene1049	Scaffold48	Y_1_DNA	-	K03434	N-acetylglucosaminylphosphatidylinositol deacetylase [EC:3.5.1.89]	ko00563;ko01100
gene1051	Scaffold48	Y_1_DNA	-	K22072	iron-sulfur cluster assembly 2	-
gene1052	Scaffold48	Y_1_DNA	-	K08596	sentrin-specific protease 7 [EC:3.4.22.68]	-
gene1053	Scaffold49	Y_1_DNA	-	K01341	kexin [EC:3.4.21.61]	-
gene1055	Scaffold49	Y_1_DNA	gdhA	K00262	glutamate dehydrogenase (NADP+) [EC:1.4.1.4]	ko00220;ko00250;ko00910;ko01100;ko01120
gene1056	Scaffold49	Y_1_DNA	MED16	K15160	mediator of RNA polymerase II transcription subunit 16, fungi type	-
gene1057	Scaffold49	Y_1_DNA	-	K19245	sulfonate dioxygenase [EC:1.14.11.-]	-
gene1059	Scaffold49	Y_1_DNA	-	K18638	protein BNI4	-
gene1060	Scaffold49	Y_1_DNA	-	K01694	tryptophan synthase [EC:4.2.1.20]	ko00260;ko00400;ko01100;ko01110;ko01230
gene1061	Scaffold49	Y_1_DNA	fadD	K01897	long-chain acyl-CoA synthetase [EC:6.2.1.3]	ko00061;ko00071;ko01100;ko01212;ko02024;ko03320;ko04146;ko04216;ko04714;ko04920
gene1062	Scaffold49	Y_1_DNA	fadD	K01897	long-chain acyl-CoA synthetase [EC:6.2.1.3]	ko00061;ko00071;ko01100;ko01212;ko02024;ko03320;ko04146;ko04216;ko04714;ko04920
gene1063	Scaffold49	Y_1_DNA	fadD	K01897	long-chain acyl-CoA synthetase [EC:6.2.1.3]	ko00061;ko00071;ko01100;ko01212;ko02024;ko03320;ko04146;ko04216;ko04714;ko04920
gene1064	Scaffold49	Y_1_DNA	hemY	K00231	protoporphyrinogen/coproporphyrinogen III oxidase [EC:1.3.3.4 1.3.3.15]	ko00860;ko01100;ko01110
gene1065	Scaffold50	Y_1_DNA	-	K08794	calcium/calmodulin-dependent protein kinase I [EC:2.7.11.17]	ko04020;ko04921;ko04925;ko05214
gene1069	Scaffold50	Y_1_DNA	-	K00693	glycogen synthase [EC:2.4.1.11]	ko00500;ko01100;ko01110;ko04151;ko04152;ko04910;ko04922;ko04931
gene1070	Scaffold50	Y_1_DNA	-	K20824	N-alpha-acetyltransferase 38, NatC auxiliary subunit	-
gene1071	Scaffold50	Y_1_DNA	UBC8	K10576	ubiquitin-conjugating enzyme E2 H [EC:2.3.2.23]	ko04120
gene1074	Scaffold51	Y_1_DNA	RPS10	K02947	small subunit ribosomal protein S10e	ko03010
gene1076	Scaffold51	Y_1_DNA	PDCD11	K14792	rRNA biogenesis protein RRP5	-
gene1077	Scaffold51	Y_1_DNA	prsA	K00948	ribose-phosphate pyrophosphokinase [EC:2.7.6.1]	ko00030;ko00230;ko01100;ko01110;ko01120;ko01200;ko01230
gene1078	Scaffold51	Y_1_DNA	-	K17623	pseudouridine 5'-phosphatase [EC:3.1.3.96]	-
gene1079	Scaffold51	Y_1_DNA	FLY1_2	K23788	transmembrane E3 ubiquitin-protein ligase [EC:2.3.2.27]	-
gene1080	Scaffold51	Y_1_DNA	FLY1_2	K23788	transmembrane E3 ubiquitin-protein ligase [EC:2.3.2.27]	-
gene1081	Scaffold51	Y_1_DNA	-	K07034	uncharacterized protein	-
gene1084	Scaffold51	Y_1_DNA	speB	K01480	agmatinase [EC:3.5.3.11]	ko00330;ko01100
gene1085	Scaffold51	Y_1_DNA	norM	K03327	multidrug resistance protein, MATE family	-
gene1086	Scaffold51	Y_1_DNA	-	K03457	nucleobase:cation symporter-1, NCS1 family	-
gene1089	Scaffold51	Y_1_DNA	phoD	K01113	alkaline phosphatase D [EC:3.1.3.1]	ko00790;ko01100;ko02020
gene1090	Scaffold52	Y_1_DNA	-	K12735	peptidyl-prolyl cis-trans isomerase-like 4 [EC:5.2.1.8]	-
gene1091	Scaffold52	Y_1_DNA	-	K06126	ubiquinone biosynthesis monooxygenase Coq6 [EC:1.14.13.-]	ko00130;ko01100;ko01110
gene1092	Scaffold52	Y_1_DNA	-	K13939	dihydroneopterin aldolase / 2-amino-4-hydroxy-6-hydroxymethyldihydropteridine diphosphokinase / dihydropteroate synthase [EC:4.1.2.25 2.7.6.3 2.5.1.15]	ko00790;ko01100
gene1093	Scaffold52	Y_1_DNA	-	K09250	cellular nucleic acid-binding protein	-
gene1095	Scaffold52	Y_1_DNA	-	K12880	THO complex subunit 3	ko03013;ko03040
gene1096	Scaffold52	Y_1_DNA	-	K17427	large subunit ribosomal protein L46	-
gene1097	Scaffold52	Y_1_DNA	-	K15560	protein NRD1	-
gene1098	Scaffold52	Y_1_DNA	cysS	K01883	cysteinyl-tRNA synthetase [EC:6.1.1.16]	ko00970
gene1099	Scaffold52	Y_1_DNA	-	K10866	DNA repair protein RAD50 [EC:3.6.-.-]	ko03440;ko03450;ko04218
gene1102	Scaffold52	Y_1_DNA	DNAJC24	K17867	diphthamide biosynthesis protein 4	-
gene1103	Scaffold52	Y_1_DNA	POLR1E	K03005	DNA-directed RNA polymerase I subunit RPA49	ko03020
gene1108	Scaffold53	Y_1_DNA	-	K07952	ADP-ribosylation factor related protein 1	-
gene1109	Scaffold53	Y_1_DNA	-	K15029	translation initiation factor 3 subunit L	-
gene1110	Scaffold53	Y_1_DNA	-	K03003	DNA-directed RNA polymerase I subunit RPA34	ko03020
gene1111	Scaffold53	Y_1_DNA	TFA2	K03137	transcription initiation factor TFIIE subunit beta	ko03022;ko05203
gene1114	Scaffold53	Y_1_DNA	-	K19996	phosphatidylinositol transfer protein SFH5	-
gene1115	Scaffold53	Y_1_DNA	-	K09660	mannose-P-dolichol utilization defect 1	-
gene1116	Scaffold53	Y_1_DNA	-	K20047	actin cytoskeleton-regulatory complex protein PAN1	-
gene1117	Scaffold53	Y_1_DNA	-	K05285	GPI ethanolamine phosphate transferase 1 [EC:2.7.-.-]	ko00563;ko01100
gene1119	Scaffold53	Y_1_DNA	zupT	K07238	zinc transporter, ZIP family	-
gene1120	Scaffold53	Y_1_DNA	-	K10740	replication factor A3	ko03030;ko03420;ko03430;ko03440;ko03460
gene1125	Scaffold54	Y_1_DNA	RAD24	K06662	cell cycle checkpoint protein	ko04111;ko04113
gene1130	Scaffold54	Y_1_DNA	-	K22069	LYR motif-containing protein 4	-
gene1133	Scaffold54	Y_1_DNA	-	K22766	fidgetin-like protein 1 [EC:3.6.4.-]	-
gene1135	Scaffold54	Y_1_DNA	UBC13	K10580	ubiquitin-conjugating enzyme E2 N [EC:2.3.2.23]	ko04120;ko04624;ko05131
gene1136	Scaffold54	Y_1_DNA	-	K01530	phospholipid-translocating ATPase [EC:7.6.2.1]	-
gene1138	Scaffold55	Y_1_DNA	FIS2	K17970	mitochondrial division protein 1	-
gene1139	Scaffold55	Y_1_DNA	-	K09499	T-complex protein 1 subunit eta	-
gene1141	Scaffold55	Y_1_DNA	DID2	K12197	charged multivesicular body protein 1	ko04144;ko04217
gene1143	Scaffold55	Y_1_DNA	REA1	K14572	midasin	ko03008
gene1145	Scaffold55	Y_1_DNA	TEF3	K03235	elongation factor 3	-
gene1146	Scaffold55	Y_1_DNA	PRP6	K12855	pre-mRNA-processing factor 6	ko03040
gene1147	Scaffold56	Y_1_DNA	-	K12571	PAB-dependent poly(A)-specific ribonuclease subunit 2 [EC:3.1.13.4]	ko03018
gene1149	Scaffold56	Y_1_DNA	-	K12479	vacuolar protein sorting-associated protein 45	ko04138;ko04144
gene1151	Scaffold56	Y_1_DNA	pyk	K00873	pyruvate kinase [EC:2.7.1.40]	ko00010;ko00230;ko00620;ko01100;ko01110;ko01120;ko01200;ko01230;ko04922;ko04930;ko05165;ko05203;ko05230
gene1152	Scaffold56	Y_1_DNA	acs	K01895	acetyl-CoA synthetase [EC:6.2.1.1]	ko00010;ko00620;ko00630;ko00640;ko00680;ko00720;ko01100;ko01110;ko01120;ko01200
gene1155	Scaffold56	Y_1_DNA	-	K06127	2-methoxy-6-polyprenyl-1,4-benzoquinol methylase [EC:2.1.1.201]	ko00130;ko01100;ko01110
gene1157	Scaffold56	Y_1_DNA	CYC8	K06665	general transcriptional corepressor CYC8	ko04011;ko04111
gene1158	Scaffold56	Y_1_DNA	SUS1	K11368	enhancer of yellow 2 transcription factor	-
gene1159	Scaffold56	Y_1_DNA	nudF	K01515	ADP-ribose pyrophosphatase [EC:3.6.1.13]	ko00230;ko01100
gene1163	Scaffold57	Y_1_DNA	-	K03457	nucleobase:cation symporter-1, NCS1 family	-
gene1167	Scaffold57	Y_1_DNA	-	K03163	DNA topoisomerase I [EC:5.6.2.1]	-
gene1168	Scaffold57	Y_1_DNA	-	K06660	cell cycle serine/threonine-protein kinase CDC5/MSD2 [EC:2.7.11.21]	ko04111;ko04113
gene1169	Scaffold57	Y_1_DNA	POLR2J	K03008	DNA-directed RNA polymerase II subunit RPB11	ko03020;ko05016
gene1170	Scaffold57	Y_1_DNA	-	K11644	paired amphipathic helix protein Sin3a	ko04139;ko04919;ko05016;ko05169;ko05202
gene1171	Scaffold57	Y_1_DNA	-	K18932	palmitoyltransferase [EC:2.3.1.225]	-
gene1172	Scaffold58	Y_1_DNA	-	K08197	MFS transporter, SIT family, siderophore-iron:H+ symporter	-
gene1173	Scaffold58	Y_1_DNA	htpG	K04079	molecular chaperone HtpG	ko04141;ko04151;ko04217;ko04612;ko04621;ko04626;ko04657;ko04659;ko04914;ko04915;ko05132;ko05200;ko05215;ko05418
gene1176	Scaffold58	Y_1_DNA	-	K05767	Ras GTPase-activating-like protein IQGAP2/3	ko04810
gene1179	Scaffold58	Y_1_DNA	-	K03107	signal recognition particle subunit SRP68	ko03060
gene1180	Scaffold58	Y_1_DNA	-	K15275	solute carrier family 35 (UDP-galactose transporter), member B1	-
gene1182	Scaffold58	Y_1_DNA	-	K20028	palmitoyltransferase ZDHHC2/15/20 [EC:2.3.1.225]	-
gene1183	Scaffold58	Y_1_DNA	PXAAA1	K13339	peroxin-6	ko04146
gene1185	Scaffold58	Y_1_DNA	-	K06067	histone deacetylase 1/2 [EC:3.5.1.98]	ko04110;ko04213;ko04330;ko04919;ko05016;ko05031;ko05034;ko05165;ko05169;ko05200;ko05202;ko05203;ko05206;ko05220
gene1187	Scaffold59	Y_1_DNA	-	K11254	histone H4	ko05034;ko05203;ko05322
gene1188	Scaffold59	Y_1_DNA	-	K11253	histone H3	ko05034;ko05131;ko05202;ko05322
gene1190	Scaffold59	Y_1_DNA	OCA3	K18045	tyrosine-protein phosphatase SIW14 [EC:3.1.3.48]	-
gene1193	Scaffold59	Y_1_DNA	-	K04709	Acyl-CoA-dependent ceramide synthase [EC:2.3.1.24]	ko00600;ko01100
gene1194	Scaffold59	Y_1_DNA	tatD	K03424	TatD DNase family protein [EC:3.1.21.-]	-
gene1196	Scaffold59	Y_1_DNA	-	K14803	protein phosphatase PTC2/3 [EC:3.1.3.16]	-
gene1197	Scaffold59	Y_1_DNA	trpE	K01657	anthranilate synthase component I [EC:4.1.3.27]	ko00400;ko00405;ko01100;ko01110;ko01230;ko02024;ko02025
gene1198	Scaffold59	Y_1_DNA	-	K04354	serine/threonine-protein phosphatase 2A regulatory subunit B	ko03015;ko04071;ko04111;ko04151;ko04152;ko04261;ko04390;ko04391;ko04530;ko04728;ko05142;ko05160;ko05165
gene1199	Scaffold59	Y_1_DNA	-	K02266	cytochrome c oxidase subunit 6a	ko00190;ko01100;ko04260;ko04714;ko04932;ko05010;ko05012;ko05016
gene1200	Scaffold59	Y_1_DNA	-	K05925	mRNA m6A methyltransferase catalytic subunit [EC:2.1.1.348]	-
gene1206	Scaffold60	Y_1_DNA	-	K10088	protein OS-9	ko04141
gene1207	Scaffold60	Y_1_DNA	SEC18	K06027	vesicle-fusing ATPase [EC:3.6.4.6]	ko04138;ko04721;ko04727;ko04962
gene1208	Scaffold60	Y_1_DNA	-	K11429	[histone H4]-N-methyl-L-lysine20 N-methyltransferase [EC:2.1.1.362]	ko00310;ko01100
gene1210	Scaffold60	Y_1_DNA	-	K03254	translation initiation factor 3 subunit A	ko03013
gene1219	Scaffold61	Y_1_DNA	hexPS	K05355	hexaprenyl-diphosphate synthase [EC:2.5.1.82 2.5.1.83]	ko00900;ko01110
gene1220	Scaffold61	Y_1_DNA	SRT1	K11778	ditrans,polycis-polyprenyl diphosphate synthase [EC:2.5.1.87]	ko00900;ko01110
gene1221	Scaffold61	Y_1_DNA	-	K15306	Ran-binding protein 1	ko05166;ko05203
gene1222	Scaffold61	Y_1_DNA	treA	K01194	alpha,alpha-trehalase [EC:3.2.1.28]	ko00500;ko01100;ko01110
gene1223	Scaffold61	Y_1_DNA	-	K01210	glucan 1,3-beta-glucosidase [EC:3.2.1.58]	ko00500;ko01100
gene1224	Scaffold61	Y_1_DNA	-	K00129	aldehyde dehydrogenase (NAD(P)+) [EC:1.2.1.5]	ko00010;ko00340;ko00350;ko00360;ko00410;ko00980;ko00982;ko01100;ko01110;ko01120;ko05204
gene1227	Scaffold61	Y_1_DNA	ATP14	K02141	F-type H+-transporting ATPase subunit h	ko00190;ko01100
gene1228	Scaffold61	Y_1_DNA	-	K11095	U1 small nuclear ribonucleoprotein C	ko03040
gene1229	Scaffold61	Y_1_DNA	-	K07936	GTP-binding nuclear protein Ran	ko03008;ko03013;ko05166
gene1230	Scaffold61	Y_1_DNA	-	K12274	translocation protein SEC72	-
gene1231	Scaffold61	Y_1_DNA	NVL	K14571	ribosome biogenesis ATPase	ko03008
gene1232	Scaffold61	Y_1_DNA	NOL9	K06947	polynucleotide 5'-hydroxyl-kinase GRC3/NOL9 [EC:2.7.1.-]	-
gene1233	Scaffold61	Y_1_DNA	-	K02267	cytochrome c oxidase subunit 6b	ko00190;ko01100;ko04260;ko04714;ko04932;ko05010;ko05012;ko05016
gene1235	Scaffold61	Y_1_DNA	-	K09529	DnaJ homolog subfamily C member 9	-
gene1236	Scaffold61	Y_1_DNA	-	K00830	alanine-glyoxylate transaminase / serine-glyoxylate transaminase / serine-pyruvate transaminase [EC:2.6.1.44 2.6.1.45 2.6.1.51]	ko00250;ko00260;ko00630;ko00680;ko01100;ko01110;ko01120;ko01200;ko04146
gene1237	Scaffold61	Y_1_DNA	glyA	K00600	glycine hydroxymethyltransferase [EC:2.1.2.1]	ko00260;ko00460;ko00630;ko00670;ko00680;ko01100;ko01110;ko01120;ko01200;ko01230;ko01523
gene1239	Scaffold62	Y_1_DNA	-	K01104	protein-tyrosine phosphatase [EC:3.1.3.48]	ko02020
gene1240	Scaffold62	Y_1_DNA	AUP1	K19708	protein phosphatase PTC6 [EC:3.1.3.16 3.1.3.43]	ko04139
gene1242	Scaffold62	Y_1_DNA	DBP6	K14807	ATP-dependent RNA helicase DDX51/DBP6 [EC:3.6.4.13]	-
gene1243	Scaffold62	Y_1_DNA	-	K03955	NADH dehydrogenase (ubiquinone) 1 alpha/beta subcomplex 1, acyl-carrier protein	ko00190;ko01100;ko04714;ko04723;ko04932;ko05010;ko05012;ko05016
gene1244	Scaffold62	Y_1_DNA	rpsL	K02950	small subunit ribosomal protein S12	ko03010
gene1245	Scaffold62	Y_1_DNA	-	K05758	actin related protein 2/3 complex, subunit 2	ko04144;ko04666;ko04810;ko05100;ko05130;ko05131;ko05132
gene1249	Scaffold62	Y_1_DNA	-	K08139	MFS transporter, SP family, sugar:H+ symporter	ko04113
gene1250	Scaffold62	Y_1_DNA	-	K20989	urea-proton symporter	-
gene1251	Scaffold62	Y_1_DNA	-	K01941	urea carboxylase [EC:6.3.4.6]	ko00220;ko00791;ko01100
gene1252	Scaffold62	Y_1_DNA	pabAB	K13950	para-aminobenzoate synthetase [EC:2.6.1.85]	ko00790
gene1254	Scaffold63	Y_1_DNA	TFC1	K15202	general transcription factor 3C polypeptide 5 (transcription factor C subunit 1)	-
gene1256	Scaffold63	Y_1_DNA	otsA	K00697	trehalose 6-phosphate synthase [EC:2.4.1.15 2.4.1.347]	ko00500;ko01100;ko01110
gene1259	Scaffold63	Y_1_DNA	-	K19786	inositol-pentakisphosphate 2-kinase [EC:2.7.1.158]	ko00562;ko01100;ko04070
gene1260	Scaffold63	Y_1_DNA	-	K14846	ribosome production factor 1	-
gene1261	Scaffold63	Y_1_DNA	-	K14289	exportin-5	ko03013
gene1262	Scaffold63	Y_1_DNA	-	K00327	NADPH-ferrihemoprotein reductase [EC:1.6.2.4]	-
gene1263	Scaffold63	Y_1_DNA	NSE3	K22823	non-structural maintenance of chromosomes element 3	-
gene1264	Scaffold63	Y_1_DNA	suhB	K01092	myo-inositol-1(or 4)-monophosphatase [EC:3.1.3.25]	ko00521;ko00562;ko01100;ko01110;ko04070
gene1265	Scaffold63	Y_1_DNA	TRMT5	K15429	tRNA (guanine37-N1)-methyltransferase [EC:2.1.1.228]	-
gene1266	Scaffold63	Y_1_DNA	EXOSC2	K03679	exosome complex component RRP4	ko03018
gene1267	Scaffold63	Y_1_DNA	-	K17803	methyltransferase OMS1, mitochondrial [EC:2.1.1.-]	-
gene1269	Scaffold63	Y_1_DNA	ERG7	K01852	lanosterol synthase [EC:5.4.99.7]	ko00100;ko01100;ko01110
gene1272	Scaffold64	Y_1_DNA	ALAX	K07050	misacylated tRNA(Ala) deacylase [EC:3.1.1.-]	-
gene1275	Scaffold64	Y_1_DNA	-	K15081	antagonist of mitotic exit network protein 1	-
gene1277	Scaffold64	Y_1_DNA	-	K10245	fatty acid elongase 2 [EC:2.3.1.199]	ko00062;ko01040;ko01100;ko01110;ko01212
gene1278	Scaffold64	Y_1_DNA	OIP2	K12586	exosome complex component RRP43	ko03018
gene1279	Scaffold64	Y_1_DNA	rbsK	K00852	ribokinase [EC:2.7.1.15]	ko00030;ko01100
gene1280	Scaffold64	Y_1_DNA	UBP12	K11835	ubiquitin carboxyl-terminal hydrolase 4/11 [EC:3.4.19.12]	-
gene1281	Scaffold64	Y_1_DNA	-	K14430	phosphate transporter	-
gene1282	Scaffold64	Y_1_DNA	-	K11240	tyrosine-protein phosphatase MSG5 [EC:3.1.3.48]	ko04011
gene1283	Scaffold64	Y_1_DNA	PRP18	K12817	pre-mRNA-splicing factor 18	ko03040
gene1284	Scaffold64	Y_1_DNA	TFG2	K03139	transcription initiation factor TFIIF subunit beta [EC:3.6.4.12]	ko03022
gene1285	Scaffold64	Y_1_DNA	RPL38	K02923	large subunit ribosomal protein L38e	ko03010
gene1287	Scaffold65	Y_1_DNA	-	K14005	protein transport protein SEC31	ko04141
gene1288	Scaffold65	Y_1_DNA	-	K18177	cytochrome c oxidase assembly factor 4	ko04714
gene1289	Scaffold65	Y_1_DNA	CYPD	K05864	peptidyl-prolyl isomerase D [EC:5.2.1.8]	ko04217;ko04218;ko05010;ko05131
gene1290	Scaffold65	Y_1_DNA	POLR2A	K03006	DNA-directed RNA polymerase II subunit RPB1 [EC:2.7.7.6]	ko03020;ko05016
gene1291	Scaffold65	Y_1_DNA	-	K08744	cardiolipin synthase (CMP-forming) [EC:2.7.8.41]	ko00564;ko01100
gene1292	Scaffold65	Y_1_DNA	-	K09496	T-complex protein 1 subunit delta	-
gene1294	Scaffold65	Y_1_DNA	-	K08741	DNA mismatch repair protein MSH5	-
gene1295	Scaffold65	Y_1_DNA	SAS10	K14767	U3 small nucleolar RNA-associated protein 3	-
gene1296	Scaffold65	Y_1_DNA	POLR3D	K03026	DNA-directed RNA polymerase III subunit RPC4	ko03020;ko04623
gene1297	Scaffold65	Y_1_DNA	-	K17907	autophagy-related protein 9	ko04136;ko04137;ko04138;ko04140
gene1298	Scaffold65	Y_1_DNA	UTP2	K14766	nucleolar protein 14	-
gene1303	Scaffold66	Y_1_DNA	NUP116	K14297	nuclear pore complex protein Nup98-Nup96	ko03013;ko05164
gene1304	Scaffold66	Y_1_DNA	RAD2	K04799	flap endonuclease-1 [EC:3.-.-.-]	ko03030;ko03410;ko03450
gene1305	Scaffold66	Y_1_DNA	-	K10771	AP endonuclease 1 [EC:4.2.99.18]	ko03410
gene1306	Scaffold66	Y_1_DNA	-	K18191	ATP synthase assembly factor FMC1, mitochondrial	ko04139
gene1307	Scaffold66	Y_1_DNA	-	K22842	L-glutamate-5-semialdehyde N-acetyltransferase [EC:2.3.1.271]	ko00330;ko01100;ko01110
gene1309	Scaffold66	Y_1_DNA	-	K00030	isocitrate dehydrogenase (NAD+) [EC:1.1.1.41]	ko00020;ko01100;ko01110;ko01120;ko01200;ko01210;ko01230
gene1310	Scaffold66	Y_1_DNA	-	K19307	25S rRNA (uracil2634-N3)-methyltransferase [EC:2.1.1.313]	-
gene1313	Scaffold67	Y_1_DNA	-	K20182	vacuolar protein sorting-associated protein 33A	ko04138;ko05132
gene1314	Scaffold67	Y_1_DNA	IKBKAP	K11373	elongator complex protein 1	-
gene1315	Scaffold67	Y_1_DNA	-	K10959	DNA repair protein RAD59	ko03440
gene1316	Scaffold67	Y_1_DNA	-	K20361	intracellular protein transport protein USO1	-
gene1317	Scaffold67	Y_1_DNA	-	K22804	structural maintenance of chromosomes protein 6	-
gene1318	Scaffold67	Y_1_DNA	leuS	K01869	leucyl-tRNA synthetase [EC:6.1.1.4]	ko00970
gene1320	Scaffold67	Y_1_DNA	-	K08502	regulator of vacuolar morphogenesis	ko04130;ko04138
gene1321	Scaffold67	Y_1_DNA	-	K12601	superkiller protein 8	ko03018
gene1325	Scaffold68	Y_1_DNA	UQCRB	K00417	ubiquinol-cytochrome c reductase subunit 7	ko00190;ko01100;ko04260;ko04714;ko04932;ko05010;ko05012;ko05016
gene1326	Scaffold68	Y_1_DNA	-	K00988	sulfate adenylyltransferase (ADP) / ATP adenylyltransferase [EC:2.7.7.5 2.7.7.53]	ko00230;ko00920;ko01100;ko01120
gene1327	Scaffold68	Y_1_DNA	coaW	K09680	type II pantothenate kinase [EC:2.7.1.33]	ko00770;ko01100
gene1329	Scaffold68	Y_1_DNA	-	K11322	enhancer of polycomb-like protein	-
gene1330	Scaffold68	Y_1_DNA	SEC8	K06111	exocyst complex component 4	ko05132
gene1331	Scaffold68	Y_1_DNA	-	K00877	hydroxymethylpyrimidine/phosphomethylpyrimidine kinase / thiaminase [EC:2.7.1.49 2.7.4.7 3.5.99.2]	ko00730;ko01100
gene1332	Scaffold68	Y_1_DNA	-	K08257	mannan endo-1,6-alpha-mannosidase [EC:3.2.1.101]	-
gene1333	Scaffold68	Y_1_DNA	-	K01210	glucan 1,3-beta-glucosidase [EC:3.2.1.58]	ko00500;ko01100
gene1334	Scaffold68	Y_1_DNA	ydfG	K16066	3-hydroxy acid dehydrogenase / malonic semialdehyde reductase [EC:1.1.1.381 1.1.1.-]	ko00240;ko00260;ko01100
gene1335	Scaffold68	Y_1_DNA	ydfG	K16066	3-hydroxy acid dehydrogenase / malonic semialdehyde reductase [EC:1.1.1.381 1.1.1.-]	ko00240;ko00260;ko01100
gene1337	Scaffold68	Y_1_DNA	clpB	K03695	ATP-dependent Clp protease ATP-binding subunit ClpB	ko04213
gene1340	Scaffold69	Y_1_DNA	UQCRB	K00417	ubiquinol-cytochrome c reductase subunit 7	ko00190;ko01100;ko04260;ko04714;ko04932;ko05010;ko05012;ko05016
gene1341	Scaffold69	Y_1_DNA	-	K00988	sulfate adenylyltransferase (ADP) / ATP adenylyltransferase [EC:2.7.7.5 2.7.7.53]	ko00230;ko00920;ko01100;ko01120
gene1342	Scaffold69	Y_1_DNA	coaW	K09680	type II pantothenate kinase [EC:2.7.1.33]	ko00770;ko01100
gene1344	Scaffold69	Y_1_DNA	-	K11322	enhancer of polycomb-like protein	-
gene1345	Scaffold69	Y_1_DNA	SEC8	K06111	exocyst complex component 4	ko05132
gene1346	Scaffold69	Y_1_DNA	-	K00877	hydroxymethylpyrimidine/phosphomethylpyrimidine kinase / thiaminase [EC:2.7.1.49 2.7.4.7 3.5.99.2]	ko00730;ko01100
gene1347	Scaffold69	Y_1_DNA	-	K08257	mannan endo-1,6-alpha-mannosidase [EC:3.2.1.101]	-
gene1348	Scaffold69	Y_1_DNA	-	K01210	glucan 1,3-beta-glucosidase [EC:3.2.1.58]	ko00500;ko01100
gene1349	Scaffold69	Y_1_DNA	ydfG	K16066	3-hydroxy acid dehydrogenase / malonic semialdehyde reductase [EC:1.1.1.381 1.1.1.-]	ko00240;ko00260;ko01100
gene1350	Scaffold69	Y_1_DNA	ydfG	K16066	3-hydroxy acid dehydrogenase / malonic semialdehyde reductase [EC:1.1.1.381 1.1.1.-]	ko00240;ko00260;ko01100
gene1352	Scaffold69	Y_1_DNA	clpB	K03695	ATP-dependent Clp protease ATP-binding subunit ClpB	ko04213
gene1355	Scaffold70	Y_1_DNA	ERG1	K00511	squalene monooxygenase [EC:1.14.14.17]	ko00100;ko00909;ko01100;ko01110
gene1356	Scaffold70	Y_1_DNA	-	K12399	AP-3 complex subunit sigma	ko04142
gene1358	Scaffold70	Y_1_DNA	ridA	K09022	2-iminobutanoate/2-iminopropanoate deaminase [EC:3.5.99.10]	-
gene1359	Scaffold70	Y_1_DNA	-	K10742	DNA replication ATP-dependent helicase Dna2 [EC:3.6.4.12]	ko03030
gene1360	Scaffold70	Y_1_DNA	mtnB	K08964	methylthioribulose-1-phosphate dehydratase [EC:4.2.1.109]	ko00270;ko01100
gene1361	Scaffold70	Y_1_DNA	-	K12627	U6 snRNA-associated Sm-like protein LSm8	ko03018;ko03040
gene1362	Scaffold70	Y_1_DNA	-	K22241	biogenesis of lysosome-related organelles complex 1 subunit SNN1	-
gene1363	Scaffold70	Y_1_DNA	OST6	K12669	oligosaccharyltransferase complex subunit gamma	ko00510;ko00513;ko01100;ko04141
gene1366	Scaffold70	Y_1_DNA	-	K01530	phospholipid-translocating ATPase [EC:7.6.2.1]	-
gene1367	Scaffold70	Y_1_DNA	-	K02646	regulatory protein PHO2	ko04111
gene1369	Scaffold71	Y_1_DNA	-	K18723	nucleoporin GLE1	-
gene1371	Scaffold71	Y_1_DNA	FMN1	K00861	riboflavin kinase [EC:2.7.1.26]	ko00740;ko01100;ko01110
gene1373	Scaffold71	Y_1_DNA	NCKX6	K13754	solute carrier family 24 (sodium/potassium/calcium exchanger), member 6	-
gene1374	Scaffold71	Y_1_DNA	-	K23700	[histone H3]-lysine36 N-trimethyltransferase [EC:2.1.1.359]	ko00310;ko01100
gene1377	Scaffold71	Y_1_DNA	-	K04627	pheromone a factor receptor	ko04011
gene1380	Scaffold71	Y_1_DNA	-	K20042	F-BAR domain only protein	-
gene1381	Scaffold71	Y_1_DNA	-	K03114	mitosis inhibitor protein kinase SWE1 [EC:2.7.11.1]	ko04011;ko04111;ko04113
gene1382	Scaffold72	Y_1_DNA	-	K06009	yapsin 1/2 [EC:3.4.23.41]	ko04011
gene1386	Scaffold72	Y_1_DNA	-	K17906	autophagy-related protein 2	ko04136;ko04138;ko04140;ko05010;ko05016;ko05017
gene1387	Scaffold72	Y_1_DNA	-	K05821	aromatic amino acid aminotransferase II [EC:2.6.1.58 2.6.1.28]	ko00350;ko00360;ko00400;ko00960;ko01100;ko01110
gene1389	Scaffold73	Y_1_DNA	-	K16261	yeast amino acid transporter	-
gene1390	Scaffold73	Y_1_DNA	-	K12562	amphiphysin	ko04144;ko04666
gene1391	Scaffold73	Y_1_DNA	-	K19845	GTPase-activating protein SAC7	ko04011
gene1392	Scaffold73	Y_1_DNA	UBA2	K10685	ubiquitin-like 1-activating enzyme E1 B [EC:6.2.1.45]	ko04120
gene1393	Scaffold73	Y_1_DNA	-	K00030	isocitrate dehydrogenase (NAD+) [EC:1.1.1.41]	ko00020;ko01100;ko01110;ko01120;ko01200;ko01210;ko01230
gene1394	Scaffold73	Y_1_DNA	-	K00601	phosphoribosylglycinamide formyltransferase [EC:2.1.2.2]	ko00230;ko00670;ko01100;ko01110
gene1395	Scaffold73	Y_1_DNA	-	K02739	20S proteasome subunit beta 2 [EC:3.4.25.1]	ko03050
gene1396	Scaffold73	Y_1_DNA	TRS120	K20306	trafficking protein particle complex subunit 9	-
gene1399	Scaffold73	Y_1_DNA	SME	K11097	small nuclear ribonucleoprotein E	ko03040
gene1400	Scaffold73	Y_1_DNA	MTR10	K15436	transportin-3	-
gene1402	Scaffold73	Y_1_DNA	RPS4	K02987	small subunit ribosomal protein S4e	ko03010
gene1404	Scaffold74	Y_1_DNA	ENP2	K14788	ribosome biogenesis protein ENP2	-
gene1405	Scaffold74	Y_1_DNA	groEL	K04077	chaperonin GroEL	ko03018;ko04212;ko04940;ko05134;ko05152
gene1406	Scaffold74	Y_1_DNA	-	K13122	protein FRG1	-
gene1407	Scaffold74	Y_1_DNA	udk	K00876	uridine kinase [EC:2.7.1.48]	ko00240;ko00983;ko01100
gene1408	Scaffold74	Y_1_DNA	FAL1	K13025	ATP-dependent RNA helicase [EC:3.6.4.13]	ko03013;ko03015;ko03040
gene1410	Scaffold74	Y_1_DNA	gcvT	K00605	aminomethyltransferase [EC:2.1.2.10]	ko00260;ko00630;ko00670;ko01100;ko01110;ko01200
gene1411	Scaffold74	Y_1_DNA	ATP3	K02136	F-type H+-transporting ATPase subunit gamma	ko00190;ko01100;ko04714;ko05010;ko05012;ko05016
gene1415	Scaffold74	Y_1_DNA	ansA	K01424	L-asparaginase [EC:3.5.1.1]	ko00250;ko00460;ko01100;ko01110
gene1419	Scaffold74	Y_1_DNA	-	K18160	NADH dehydrogenase [ubiquinone] 1 alpha subcomplex assembly factor 2	ko04714
gene1420	Scaffold74	Y_1_DNA	copA	K17686	P-type Cu+ transporter [EC:7.2.2.8]	ko01524;ko04016
gene1421	Scaffold75	Y_1_DNA	copA	K17686	P-type Cu+ transporter [EC:7.2.2.8]	ko01524;ko04016
gene1423	Scaffold75	Y_1_DNA	-	K18160	NADH dehydrogenase [ubiquinone] 1 alpha subcomplex assembly factor 2	ko04714
gene1427	Scaffold75	Y_1_DNA	ansA	K01424	L-asparaginase [EC:3.5.1.1]	ko00250;ko00460;ko01100;ko01110
gene1431	Scaffold75	Y_1_DNA	ATP3	K02136	F-type H+-transporting ATPase subunit gamma	ko00190;ko01100;ko04714;ko05010;ko05012;ko05016
gene1432	Scaffold75	Y_1_DNA	gcvT	K00605	aminomethyltransferase [EC:2.1.2.10]	ko00260;ko00630;ko00670;ko01100;ko01110;ko01200
gene1434	Scaffold75	Y_1_DNA	FAL1	K13025	ATP-dependent RNA helicase [EC:3.6.4.13]	ko03013;ko03015;ko03040
gene1435	Scaffold75	Y_1_DNA	udk	K00876	uridine kinase [EC:2.7.1.48]	ko00240;ko00983;ko01100
gene1436	Scaffold75	Y_1_DNA	-	K13122	protein FRG1	-
gene1437	Scaffold75	Y_1_DNA	groEL	K04077	chaperonin GroEL	ko03018;ko04212;ko04940;ko05134;ko05152
gene1438	Scaffold75	Y_1_DNA	ENP2	K14788	ribosome biogenesis protein ENP2	-
gene1440	Scaffold76	Y_1_DNA	aceB	K01638	malate synthase [EC:2.3.3.9]	ko00620;ko00630;ko01100;ko01110;ko01120;ko01200
gene1442	Scaffold76	Y_1_DNA	-	K09486	hypoxia up-regulated 1	ko04141
gene1444	Scaffold76	Y_1_DNA	-	K08257	mannan endo-1,6-alpha-mannosidase [EC:3.2.1.101]	-
gene1446	Scaffold76	Y_1_DNA	CLN3	K12389	battenin	ko04142
gene1447	Scaffold76	Y_1_DNA	-	K19476	vacuolar protein sorting-associated protein IST1	ko04144
gene1448	Scaffold76	Y_1_DNA	TFC4	K15201	general transcription factor 3C polypeptide 3 (transcription factor C subunit 4)	-
gene1449	Scaffold76	Y_1_DNA	-	K14016	ubiquitin fusion degradation protein 1	ko04141
gene1454	Scaffold77	Y_1_DNA	-	K17741	NADPH-dependent methylglyoxal reductase [EC:1.1.1.283]	ko00620;ko00640;ko01100;ko04011
gene1456	Scaffold77	Y_1_DNA	RPO41	K10908	DNA-directed RNA polymerase, mitochondrial [EC:2.7.7.6]	-
gene1457	Scaffold77	Y_1_DNA	VPS32	K12194	charged multivesicular body protein 4	ko04144;ko04217
gene1458	Scaffold77	Y_1_DNA	-	K08490	syntaxin 5	ko04130
gene1459	Scaffold77	Y_1_DNA	GRWD1	K14848	ribosome assembly protein RRB1	-
gene1461	Scaffold77	Y_1_DNA	-	K19200	isopenicillin-N N-acyltransferase like protein	ko00311;ko01100;ko01110
gene1462	Scaffold77	Y_1_DNA	-	K00288	methylenetetrahydrofolate dehydrogenase (NADP+) / methenyltetrahydrofolate cyclohydrolase / formyltetrahydrofolate synthetase [EC:1.5.1.5 3.5.4.9 6.3.4.3]	ko00670;ko01100;ko01120
gene1463	Scaffold77	Y_1_DNA	-	K03950	NADH dehydrogenase (ubiquinone) 1 alpha subcomplex subunit 6	ko00190;ko01100;ko04714;ko04723;ko04932;ko05010;ko05012;ko05016
gene1464	Scaffold77	Y_1_DNA	-	K21850	beta-glucan synthesis-associated protein KRE6	-
gene1465	Scaffold77	Y_1_DNA	tfe	K03136	transcription initiation factor TFIIE subunit alpha	ko03022;ko05203
gene1469	Scaffold78	Y_1_DNA	POLR2C	K03011	DNA-directed RNA polymerase II subunit RPB3	ko03020;ko05016
gene1470	Scaffold78	Y_1_DNA	hisA	K01814	phosphoribosylformimino-5-aminoimidazole carboxamide ribotide isomerase [EC:5.3.1.16]	ko00340;ko01100;ko01110;ko01230
gene1472	Scaffold78	Y_1_DNA	ansA	K01424	L-asparaginase [EC:3.5.1.1]	ko00250;ko00460;ko01100;ko01110
gene1473	Scaffold78	Y_1_DNA	-	K06658	phosphate system positive regulatory protein PHO4	ko04111
gene1476	Scaffold78	Y_1_DNA	-	K15070	mitochondrial distribution and morphology protein 30	-
gene1478	Scaffold78	Y_1_DNA	-	K11251	histone H2A	ko04217;ko05034;ko05322
gene1479	Scaffold78	Y_1_DNA	-	K11252	histone H2B	ko05034;ko05203;ko05322
gene1481	Scaffold79	Y_1_DNA	-	K17799	pentamidine resistance factor, mitochondrial	-
gene1483	Scaffold79	Y_1_DNA	LIS1	K16794	platelet-activating factor acetylhydrolase IB subunit alpha	ko00565;ko01100
gene1484	Scaffold79	Y_1_DNA	ATP6N	K02154	V-type H+-transporting ATPase subunit a	ko00190;ko01100;ko04142;ko04145;ko04721;ko04966;ko05110;ko05120;ko05152;ko05165;ko05323
gene1486	Scaffold79	Y_1_DNA	PTPA	K17605	serine/threonine-protein phosphatase 2A activator	ko04931
gene1487	Scaffold79	Y_1_DNA	ESA1	K11304	histone acetyltransferase HTATIP [EC:2.3.1.48]	ko05017;ko05166
gene1488	Scaffold79	Y_1_DNA	PRP46	K12862	pleiotropic regulator 1	ko03040
gene1489	Scaffold79	Y_1_DNA	truD	K06176	tRNA pseudouridine13 synthase [EC:5.4.99.27]	-
gene1492	Scaffold79	Y_1_DNA	-	K14292	trimethylguanosine synthase [EC:2.1.1.-]	ko03013
gene1494	Scaffold79	Y_1_DNA	-	K01381	saccharopepsin [EC:3.4.23.25]	ko04138
gene1495	Scaffold80	Y_1_DNA	-	K01381	saccharopepsin [EC:3.4.23.25]	ko04138
gene1497	Scaffold80	Y_1_DNA	-	K14292	trimethylguanosine synthase [EC:2.1.1.-]	ko03013
gene1500	Scaffold80	Y_1_DNA	truD	K06176	tRNA pseudouridine13 synthase [EC:5.4.99.27]	-
gene1501	Scaffold80	Y_1_DNA	PRP46	K12862	pleiotropic regulator 1	ko03040
gene1502	Scaffold80	Y_1_DNA	ESA1	K11304	histone acetyltransferase HTATIP [EC:2.3.1.48]	ko05017;ko05166
gene1503	Scaffold80	Y_1_DNA	PTPA	K17605	serine/threonine-protein phosphatase 2A activator	ko04931
gene1505	Scaffold80	Y_1_DNA	ATP6N	K02154	V-type H+-transporting ATPase subunit a	ko00190;ko01100;ko04142;ko04145;ko04721;ko04966;ko05110;ko05120;ko05152;ko05165;ko05323
gene1506	Scaffold80	Y_1_DNA	LIS1	K16794	platelet-activating factor acetylhydrolase IB subunit alpha	ko00565;ko01100
gene1508	Scaffold80	Y_1_DNA	-	K17799	pentamidine resistance factor, mitochondrial	-
gene1510	Scaffold81	Y_1_DNA	-	K05533	mannan polymerase II complex ANP1 subunit [EC:2.4.1.-]	ko00513;ko01100
gene1511	Scaffold81	Y_1_DNA	PRP19	K10599	pre-mRNA-processing factor 19 [EC:2.3.2.27]	ko03040;ko04120
gene1512	Scaffold81	Y_1_DNA	-	K12471	epsin	ko04144
gene1513	Scaffold81	Y_1_DNA	-	K08770	ubiquitin C	ko03320
gene1514	Scaffold81	Y_1_DNA	-	K11886	proteasome component ECM29	-
gene1517	Scaffold81	Y_1_DNA	-	K03943	NADH dehydrogenase (ubiquinone) flavoprotein 2 [EC:7.1.1.2 1.6.99.3]	ko00190;ko01100;ko04714;ko04723;ko04932;ko05010;ko05012;ko05016
gene1519	Scaffold81	Y_1_DNA	-	K01702	3-isopropylmalate dehydratase [EC:4.2.1.33]	ko00290;ko01100;ko01110;ko01210;ko01230
gene1521	Scaffold82	Y_1_DNA	-	K21641	glucose transport transcription regulator RGT1	-
gene1522	Scaffold82	Y_1_DNA	coaC	K01598	phosphopantothenoylcysteine decarboxylase [EC:4.1.1.36]	ko00770;ko01100
gene1523	Scaffold82	Y_1_DNA	grxD	K07390	monothiol glutaredoxin	-
gene1525	Scaffold82	Y_1_DNA	CBP80	K12882	nuclear cap-binding protein subunit 1	ko03013;ko03015;ko03040
gene1530	Scaffold82	Y_1_DNA	RPLP0	K02941	large subunit ribosomal protein LP0	ko03010
gene1533	Scaffold83	Y_1_DNA	TCSC	K19691	osomolarity two-component system, sensor histidine kinase NIK1 [EC:2.7.13.3]	ko02020
gene1536	Scaffold83	Y_1_DNA	-	K14191	18S rRNA (adenine1779-N6/adenine1780-N6)-dimethyltransferase [EC:2.1.1.183]	-
gene1539	Scaffold83	Y_1_DNA	-	K02021	putative ABC transport system ATP-binding protein	-
gene1540	Scaffold83	Y_1_DNA	ATP15	K02135	F-type H+-transporting ATPase subunit epsilon	ko00190;ko01100;ko04714;ko05010;ko05012;ko05016
gene1541	Scaffold83	Y_1_DNA	MYBBP1A	K02331	DNA polymerase phi [EC:2.7.7.7]	-
gene1542	Scaffold83	Y_1_DNA	-	K18738	heterogeneous nuclear rnp K-like protein	-
gene1545	Scaffold83	Y_1_DNA	-	K07200	5'-AMP-activated protein kinase, regulatory gamma subunit	ko04068;ko04152;ko04211;ko04213;ko04371;ko04530;ko04710;ko04714;ko04910;ko04920;ko04921;ko04922;ko04931;ko04932;ko05410
gene1546	Scaffold84	Y_1_DNA	SLD5	K10735	GINS complex subunit 4	-
gene1547	Scaffold84	Y_1_DNA	DNCI	K10415	dynein intermediate chain, cytosolic	ko04145;ko04962;ko05132
gene1551	Scaffold84	Y_1_DNA	-	K02831	ser/thr/tyr protein kinase RAD53 [EC:2.7.11.-]	ko04111;ko04113
gene1552	Scaffold84	Y_1_DNA	-	K20456	oxysterol-binding protein 1	-
gene1553	Scaffold84	Y_1_DNA	-	K12609	CCR4-NOT transcriptional complex subunit CAF120	ko03018
gene1554	Scaffold84	Y_1_DNA	-	K05538	alpha 1,3-mannosyltransferase [EC:2.4.1.-]	ko00513;ko00514;ko01100
gene1557	Scaffold84	Y_1_DNA	TRIP15	K12176	COP9 signalosome complex subunit 2	-
gene1558	Scaffold84	Y_1_DNA	MAS1	K17732	mitochondrial-processing peptidase subunit beta [EC:3.4.24.64]	-
gene1559	Scaffold84	Y_1_DNA	NGG1	K11315	transcriptional adapter 3	ko05165
gene1560	Scaffold85	Y_1_DNA	-	K05545	tRNA-dihydrouridine synthase 4 [EC:1.3.1.90]	-
gene1561	Scaffold85	Y_1_DNA	-	K05544	tRNA-dihydrouridine synthase 3 [EC:1.3.1.89]	-
gene1563	Scaffold85	Y_1_DNA	-	K19487	transcription factor SFP1	-
gene1566	Scaffold85	Y_1_DNA	-	K10696	E3 ubiquitin-protein ligase BRE1 [EC:2.3.2.27]	-
gene1567	Scaffold85	Y_1_DNA	-	K11684	bromodomain-containing factor 1	-
gene1568	Scaffold85	Y_1_DNA	SKIV2L	K12599	antiviral helicase SKI2 [EC:3.6.4.-]	ko03018
gene1569	Scaffold85	Y_1_DNA	SPATA5	K14575	AAA family ATPase	ko03008
gene1570	Scaffold86	Y_1_DNA	-	K00664	alcohol O-acetyltransferase [EC:2.3.1.84]	-
gene1573	Scaffold86	Y_1_DNA	G22P1	K10884	ATP-dependent DNA helicase 2 subunit 1	ko03450
gene1575	Scaffold86	Y_1_DNA	-	K14454	aspartate aminotransferase, cytoplasmic [EC:2.6.1.1]	ko00220;ko00250;ko00270;ko00330;ko00350;ko00360;ko00400;ko00710;ko00950;ko00960;ko01100;ko01110;ko01120;ko01200;ko01210;ko01230
gene1576	Scaffold86	Y_1_DNA	CSPG6	K06669	structural maintenance of chromosome 3 (chondroitin sulfate proteoglycan 6)	ko04110;ko04111;ko04113;ko04114
gene1577	Scaffold86	Y_1_DNA	-	K00667	fatty acid synthase subunit alpha, fungi type [EC:2.3.1.86]	ko00061;ko01100;ko01212
gene1582	Scaffold87	Y_1_DNA	SEC26	K17301	coatomer subunit beta	-
gene1583	Scaffold87	Y_1_DNA	rplE	K02931	large subunit ribosomal protein L5	ko03010
gene1584	Scaffold87	Y_1_DNA	NOLA2	K11129	H/ACA ribonucleoprotein complex subunit 2	ko03008
gene1585	Scaffold87	Y_1_DNA	-	K01705	homoaconitate hydratase [EC:4.2.1.36]	ko00300;ko01100;ko01110;ko01120;ko01210;ko01230
gene1587	Scaffold87	Y_1_DNA	ALAS	K00643	5-aminolevulinate synthase [EC:2.3.1.37]	ko00260;ko00860;ko01100;ko01110
gene1590	Scaffold88	Y_1_DNA	-	K04441	p38 MAP kinase [EC:2.7.11.24]	ko01522;ko04010;ko04011;ko04013;ko04015;ko04068;ko04071;ko04114;ko04139;ko04212;ko04218;ko04261;ko04361;ko04370;ko04380;ko04550;ko04611;ko04620;ko04621;ko04622;ko04624;ko04625;ko04657;ko04658;ko04659;ko04660;ko04664;ko04668;ko04670;ko04714;ko04722;ko04723;ko04728;ko04750;ko04912;ko04914;ko04917;ko04926;ko04933;ko04935;ko05014;ko05120;ko05130;ko05131;ko05132;ko05133;ko05135;ko05140;ko05142;ko05145…
gene1591	Scaffold88	Y_1_DNA	-	K05665	ATP-binding cassette, subfamily C (CFTR/MRP), member 1 [EC:7.6.2.3]	ko01523;ko02010;ko04071;ko04977;ko05206
gene1592	Scaffold88	Y_1_DNA	-	K20477	RAB6A-GEF complex partner protein 2	-
gene1594	Scaffold88	Y_1_DNA	-	K14171	alkyl hydroperoxide reductase 1 [EC:1.11.1.15]	ko04122
gene1596	Scaffold88	Y_1_DNA	-	K06927	diphthine-ammonia ligase [EC:6.3.1.14]	-
gene1597	Scaffold88	Y_1_DNA	RPL6	K02934	large subunit ribosomal protein L6e	ko03010
gene1599	Scaffold88	Y_1_DNA	MUNC18-1	K15292	syntaxin-binding protein 1	ko04721
gene1600	Scaffold88	Y_1_DNA	rnc	K03685	ribonuclease III [EC:3.1.26.3]	ko03008;ko05205
gene1601	Scaffold88	Y_1_DNA	rnc	K03685	ribonuclease III [EC:3.1.26.3]	ko03008;ko05205
gene1602	Scaffold88	Y_1_DNA	-	K01180	endo-1,3(4)-beta-glucanase [EC:3.2.1.6]	-
gene1604	Scaffold89	Y_1_DNA	CSN5	K09613	COP9 signalosome complex subunit 5 [EC:3.4.-.-]	-
gene1605	Scaffold89	Y_1_DNA	TCAB1	K23314	telomerase Cajal body protein 1	-
gene1606	Scaffold89	Y_1_DNA	-	K11873	ubiquitin carboxyl-terminal hydrolase 10 [EC:3.4.19.12]	-
gene1607	Scaffold89	Y_1_DNA	rplK	K02867	large subunit ribosomal protein L11	ko03010
gene1610	Scaffold89	Y_1_DNA	-	K14829	pre-rRNA-processing protein IPI3	-
gene1611	Scaffold89	Y_1_DNA	-	K12846	U4/U6.U5 tri-snRNP-associated protein 3	ko03040
gene1612	Scaffold89	Y_1_DNA	-	K14789	nucleolar protein 6	-
gene1614	Scaffold89	Y_1_DNA	RPS3	K02985	small subunit ribosomal protein S3e	ko03010;ko05130;ko05132
gene1616	Scaffold90	Y_1_DNA	-	K11682	SWR1-complex protein 3	-
gene1617	Scaffold90	Y_1_DNA	-	K17774	mitochondrial distribution and morphology protein 10	ko04139
gene1619	Scaffold90	Y_1_DNA	COD1	K20291	conserved oligomeric Golgi complex subunit 4	-
gene1620	Scaffold90	Y_1_DNA	YTH1	K14404	cleavage and polyadenylation specificity factor subunit 4	ko03015;ko05164
gene1623	Scaffold90	Y_1_DNA	-	K03243	translation initiation factor 5B	ko03013
gene1624	Scaffold90	Y_1_DNA	POLR1A	K02999	DNA-directed RNA polymerase I subunit RPA1 [EC:2.7.7.6]	ko03020
gene1625	Scaffold90	Y_1_DNA	-	K18720	nucleoporin NUP145	-
gene1629	Scaffold91	Y_1_DNA	amiE	K01426	amidase [EC:3.5.1.4]	ko00330;ko00360;ko00380;ko00627;ko00643;ko01100;ko01120
gene1630	Scaffold91	Y_1_DNA	-	K00128	aldehyde dehydrogenase (NAD+) [EC:1.2.1.3]	ko00010;ko00053;ko00071;ko00280;ko00310;ko00330;ko00340;ko00380;ko00410;ko00561;ko00620;ko00625;ko00903;ko00981;ko01100;ko01110;ko01120
gene1632	Scaffold91	Y_1_DNA	narK	K02575	MFS transporter, NNP family, nitrate/nitrite transporter	ko00910
gene1633	Scaffold91	Y_1_DNA	-	K00589	uroporphyrin-III C-methyltransferase [EC:2.1.1.107]	ko00860;ko01100;ko01110;ko01120
gene1634	Scaffold91	Y_1_DNA	-	K10534	nitrate reductase (NAD(P)H) [EC:1.7.1.1 1.7.1.2 1.7.1.3]	ko00910;ko01100;ko01120
gene1635	Scaffold91	Y_1_DNA	-	K17877	nitrite reductase (NAD(P)H) [EC:1.7.1.4]	ko00910;ko01100;ko01120
gene1637	Scaffold91	Y_1_DNA	-	K23469	G2/mitotic-specific cyclin 2	ko04011;ko04111
gene1638	Scaffold91	Y_1_DNA	-	K23469	G2/mitotic-specific cyclin 2	ko04011;ko04111
gene1640	Scaffold92	Y_1_DNA	SBDS	K14574	ribosome maturation protein SDO1	ko03008
gene1641	Scaffold92	Y_1_DNA	-	K07297	adiponectin receptor	ko04152;ko04211;ko04920;ko04932
gene1643	Scaffold92	Y_1_DNA	PABP2	K14396	polyadenylate-binding protein 2	ko03015;ko05164
gene1644	Scaffold92	Y_1_DNA	VGAT	K15015	solute carrier family 32 (vesicular inhibitory amino acid transporter)	ko04721;ko04723;ko04727;ko05032;ko05033
gene1645	Scaffold92	Y_1_DNA	-	K14559	U3 small nucleolar RNA-associated protein MPP10	ko03008
gene1646	Scaffold92	Y_1_DNA	-	K14834	nucleolar complex protein 3	-
gene1649	Scaffold92	Y_1_DNA	sat	K00958	sulfate adenylyltransferase [EC:2.7.7.4]	ko00230;ko00261;ko00450;ko00920;ko01100;ko01110;ko01120
gene1651	Scaffold93	Y_1_DNA	AMSH	K11866	STAM-binding protein [EC:3.4.19.12]	ko04144
gene1652	Scaffold93	Y_1_DNA	YOD1	K13719	ubiquitin thioesterase OTU1 [EC:3.1.2.-]	ko04141
gene1653	Scaffold93	Y_1_DNA	-	K14821	bud site selection protein 20	-
gene1654	Scaffold93	Y_1_DNA	RPL10	K02866	large subunit ribosomal protein L10e	ko03010
gene1655	Scaffold93	Y_1_DNA	-	K17497	phosphomannomutase [EC:5.4.2.8]	ko00051;ko00520;ko01100;ko01110
gene1658	Scaffold93	Y_1_DNA	BOS1	K08496	golgi SNAP receptor complex member 2	ko04130
gene1659	Scaffold93	Y_1_DNA	EFM5	K22855	EEF1A lysine methyltransferase 1 [EC:2.1.1.-]	-
gene1660	Scaffold93	Y_1_DNA	ERG26	K07748	sterol-4alpha-carboxylate 3-dehydrogenase (decarboxylating) [EC:1.1.1.170]	ko00100;ko01100;ko01110
gene1661	Scaffold93	Y_1_DNA	-	K20178	vacuolar protein sorting-associated protein 8	ko04138
gene1663	Scaffold93	Y_1_DNA	dnaK	K04043	molecular chaperone DnaK	ko03018;ko04212;ko05152
gene1665	Scaffold93	Y_1_DNA	-	K11756	chromatin structure-remodeling complex subunit RSC1/2	-
gene1670	Scaffold94	Y_1_DNA	POLZ	K02350	DNA polymerase zeta [EC:2.7.7.7]	ko01524;ko03460
gene1671	Scaffold94	Y_1_DNA	-	K07117	uncharacterized protein	-
gene1672	Scaffold94	Y_1_DNA	HERB	K14399	polyribonucleotide 5'-hydroxyl-kinase [EC:2.7.1.78]	ko03015
gene1673	Scaffold94	Y_1_DNA	RPL21	K02889	large subunit ribosomal protein L21e	ko03010
gene1674	Scaffold94	Y_1_DNA	-	K03352	anaphase-promoting complex subunit 5	ko04110;ko04111;ko04113;ko04114;ko04120;ko04657;ko04914;ko05166
gene1677	Scaffold94	Y_1_DNA	-	K08336	ubiquitin-like protein ATG12	ko04068;ko04136;ko04138;ko04140;ko04621;ko04622;ko05131
gene1679	Scaffold95	Y_1_DNA	-	K15077	elongin-A	-
gene1680	Scaffold95	Y_1_DNA	-	K17741	NADPH-dependent methylglyoxal reductase [EC:1.1.1.283]	ko00620;ko00640;ko01100;ko04011
gene1682	Scaffold95	Y_1_DNA	CKI	K02218	casein kinase 1 [EC:2.7.11.1]	ko04011;ko04392
gene1683	Scaffold95	Y_1_DNA	amiE	K01426	amidase [EC:3.5.1.4]	ko00330;ko00360;ko00380;ko00627;ko00643;ko01100;ko01120
gene1684	Scaffold95	Y_1_DNA	amiE	K01426	amidase [EC:3.5.1.4]	ko00330;ko00360;ko00380;ko00627;ko00643;ko01100;ko01120
gene1686	Scaffold95	Y_1_DNA	-	K18158	nuclear control of ATPase protein 2	-
gene1688	Scaffold95	Y_1_DNA	-	K02728	20S proteasome subunit alpha 3 [EC:3.4.25.1]	ko03050
gene1689	Scaffold95	Y_1_DNA	CA150	K12824	transcription elongation regulator 1	ko03040;ko04212
gene1690	Scaffold95	Y_1_DNA	-	K21850	beta-glucan synthesis-associated protein KRE6	-
gene1693	Scaffold96	Y_1_DNA	-	K08336	ubiquitin-like protein ATG12	ko04068;ko04136;ko04138;ko04140;ko04621;ko04622;ko05131
gene1696	Scaffold96	Y_1_DNA	-	K03352	anaphase-promoting complex subunit 5	ko04110;ko04111;ko04113;ko04114;ko04120;ko04657;ko04914;ko05166
gene1697	Scaffold96	Y_1_DNA	RPL21	K02889	large subunit ribosomal protein L21e	ko03010
gene1698	Scaffold96	Y_1_DNA	HERB	K14399	polyribonucleotide 5'-hydroxyl-kinase [EC:2.7.1.78]	ko03015
gene1699	Scaffold96	Y_1_DNA	-	K07117	uncharacterized protein	-
gene1701	Scaffold96	Y_1_DNA	POLZ	K02350	DNA polymerase zeta [EC:2.7.7.7]	ko01524;ko03460
gene1705	Scaffold97	Y_1_DNA	ansA	K01424	L-asparaginase [EC:3.5.1.1]	ko00250;ko00460;ko01100;ko01110
gene1706	Scaffold97	Y_1_DNA	-	K11252	histone H2B	ko05034;ko05203;ko05322
gene1707	Scaffold97	Y_1_DNA	-	K11251	histone H2A	ko04217;ko05034;ko05322
gene1709	Scaffold97	Y_1_DNA	-	K14772	U3 small nucleolar RNA-associated protein 20	-
gene1710	Scaffold97	Y_1_DNA	-	K11680	non-histone protein 10	-
gene1712	Scaffold97	Y_1_DNA	-	K21989	calcium permeable stress-gated cation channel	-
gene1713	Scaffold98	Y_1_DNA	-	K23006	omega-3 fatty acid desaturase (Delta-15 desaturase) [EC:1.14.19.-]	ko01040;ko01100;ko01212
gene1717	Scaffold98	Y_1_DNA	-	K03358	anaphase-promoting complex subunit 11	ko04110;ko04111;ko04113;ko04114;ko04120;ko04914;ko05166
gene1718	Scaffold98	Y_1_DNA	-	K14844	pumilio homology domain family member 6	-
gene1719	Scaffold98	Y_1_DNA	-	K06683	cell division control protein CDC15 [EC:2.7.11.1]	ko04111;ko04113;ko04392
gene1721	Scaffold98	Y_1_DNA	ERF1	K03265	peptide chain release factor subunit 1	ko03015
gene1722	Scaffold98	Y_1_DNA	MAK5	K14805	ATP-dependent RNA helicase DDX24/MAK5 [EC:3.6.4.13]	-
gene1724	Scaffold98	Y_1_DNA	-	K18849	25S rRNA (adenine2142-N1)-methyltransferase [EC:2.1.1.286]	-
gene1725	Scaffold98	Y_1_DNA	RPT2	K03062	26S proteasome regulatory subunit T2	ko03050;ko05165;ko05169;ko05203
gene1726	Scaffold98	Y_1_DNA	-	K19704	protein phosphatase PTC1 [EC:3.1.3.16]	ko04011
gene1731	Scaffold99	Y_1_DNA	-	K01188	beta-glucosidase [EC:3.2.1.21]	ko00460;ko00500;ko00940;ko01100;ko01110
gene1732	Scaffold99	Y_1_DNA	-	K05755	actin related protein 2/3 complex, subunit 4	ko04144;ko04666;ko04810;ko05100;ko05130;ko05131;ko05132
gene1733	Scaffold99	Y_1_DNA	PRP40	K12821	pre-mRNA-processing factor 40	ko03040
gene1734	Scaffold99	Y_1_DNA	sipW	K13280	signal peptidase I [EC:3.4.21.89]	ko03060
gene1735	Scaffold99	Y_1_DNA	-	K14861	nucleolar pre-ribosomal-associated protein 1	-
gene1736	Scaffold99	Y_1_DNA	-	K09248	proline utilization trans-activator	-
gene1738	Scaffold100	Y_1_DNA	GYG2	K00750	glycogenin [EC:2.4.1.186]	ko00500;ko01100;ko01110
gene1739	Scaffold100	Y_1_DNA	-	K16938	septin 3/9/12	ko05100;ko05131
gene1740	Scaffold100	Y_1_DNA	rpmF	K02911	large subunit ribosomal protein L32	ko03010
gene1741	Scaffold100	Y_1_DNA	wrbA	K03809	NAD(P)H dehydrogenase (quinone) [EC:1.6.5.2]	ko00130;ko01100;ko01110
gene1742	Scaffold100	Y_1_DNA	wrbA	K03809	NAD(P)H dehydrogenase (quinone) [EC:1.6.5.2]	ko00130;ko01100;ko01110
gene1746	Scaffold100	Y_1_DNA	CHML	K23460	Rab proteins geranylgeranyltransferase component A	-
gene1747	Scaffold100	Y_1_DNA	RPS12	K02951	small subunit ribosomal protein S12e	ko03010
gene1748	Scaffold100	Y_1_DNA	RAD17	K02830	cell cycle checkpoint protein [EC:3.1.11.2]	ko04111;ko04113;ko04218
gene1750	Scaffold100	Y_1_DNA	-	K20526	transgelin	-
gene1752	Scaffold100	Y_1_DNA	-	K17424	large subunit ribosomal protein L43	-
gene1757	Scaffold101	Y_1_DNA	DEF	K14774	U3 small nucleolar RNA-associated protein 25	-
gene1758	Scaffold101	Y_1_DNA	sucA	K00164	2-oxoglutarate dehydrogenase E1 component [EC:1.2.4.2]	ko00020;ko01100;ko01110;ko01120;ko01200
gene1759	Scaffold101	Y_1_DNA	-	K06123	1-acylglycerone phosphate reductase [EC:1.1.1.101]	ko00564;ko00565;ko01100
gene1760	Scaffold101	Y_1_DNA	-	K01238	SUN family beta-glucosidase [EC:3.2.1.-]	-
gene1762	Scaffold101	Y_1_DNA	-	K09503	DnaJ homolog subfamily A member 2	ko04141
gene1764	Scaffold101	Y_1_DNA	-	K08157	MFS transporter, DHA1 family, multidrug resistance protein	-
gene1770	Scaffold102	Y_1_DNA	MED15	K15158	mediator of RNA polymerase II transcription subunit 15, fungi type	-
gene1772	Scaffold102	Y_1_DNA	-	K15083	DNA repair protein RAD16	-
gene1773	Scaffold102	Y_1_DNA	-	K00143	L-2-aminoadipate reductase [EC:1.2.1.95]	ko00300;ko01100;ko01110;ko01230
gene1774	Scaffold102	Y_1_DNA	NOT3	K12580	CCR4-NOT transcription complex subunit 3	ko03018
gene1775	Scaffold102	Y_1_DNA	-	K14394	low molecular weight phosphotyrosine protein phosphatase [EC:3.1.3.2 3.1.3.48]	ko00730;ko00740;ko01100;ko04520
gene1776	Scaffold102	Y_1_DNA	tktA	K00615	transketolase [EC:2.2.1.1]	ko00030;ko00710;ko01051;ko01100;ko01110;ko01120;ko01200;ko01230
gene1782	Scaffold103	Y_1_DNA	-	K08157	MFS transporter, DHA1 family, multidrug resistance protein	-
gene1784	Scaffold103	Y_1_DNA	-	K09503	DnaJ homolog subfamily A member 2	ko04141
gene1786	Scaffold103	Y_1_DNA	-	K01238	SUN family beta-glucosidase [EC:3.2.1.-]	-
gene1787	Scaffold103	Y_1_DNA	-	K06123	1-acylglycerone phosphate reductase [EC:1.1.1.101]	ko00564;ko00565;ko01100
gene1788	Scaffold103	Y_1_DNA	sucA	K00164	2-oxoglutarate dehydrogenase E1 component [EC:1.2.4.2]	ko00020;ko01100;ko01110;ko01120;ko01200
gene1789	Scaffold103	Y_1_DNA	DEF	K14774	U3 small nucleolar RNA-associated protein 25	-
gene1790	Scaffold104	Y_1_DNA	clpB	K03695	ATP-dependent Clp protease ATP-binding subunit ClpB	ko04213
gene1791	Scaffold104	Y_1_DNA	-	K03264	translation initiation factor 6	ko03008
gene1792	Scaffold104	Y_1_DNA	-	K00888	phosphatidylinositol 4-kinase A [EC:2.7.1.67]	ko00562;ko01100;ko04011;ko04070
gene1794	Scaffold104	Y_1_DNA	-	K14818	ribosome assembly protein SQT1	-
gene1796	Scaffold104	Y_1_DNA	-	K02684	DNA primase small subunit [EC:2.7.7.102]	ko03030
gene1797	Scaffold104	Y_1_DNA	-	K02734	20S proteasome subunit beta 4 [EC:3.4.25.1]	ko03050
gene1798	Scaffold104	Y_1_DNA	PRP22	K12818	ATP-dependent RNA helicase DHX8/PRP22 [EC:3.6.4.13]	ko03040
gene1799	Scaffold104	Y_1_DNA	-	K18852	D-amino-acid N-acetyltransferase [EC:2.3.1.36]	ko00360;ko01100
gene1800	Scaffold104	Y_1_DNA	-	K18852	D-amino-acid N-acetyltransferase [EC:2.3.1.36]	ko00360;ko01100
gene1801	Scaffold105	Y_1_DNA	-	K16946	seventh homolog of septin 1	-
gene1802	Scaffold105	Y_1_DNA	TRS33	K20304	trafficking protein particle complex subunit 6	-
gene1804	Scaffold105	Y_1_DNA	MIS16	K10752	histone-binding protein RBBP4	ko04218
gene1805	Scaffold105	Y_1_DNA	CPS40	K14960	COMPASS component SPP1	-
gene1806	Scaffold105	Y_1_DNA	-	K22140	dynamin-like GTPase MGM1, mitochondrial	-
gene1807	Scaffold105	Y_1_DNA	WDR75	K14552	NET1-associated nuclear protein 1 (U3 small nucleolar RNA-associated protein 17)	ko03008
gene1809	Scaffold105	Y_1_DNA	-	K19806	tyrosine-protein phosphatase 2/3 [EC:3.1.3.48]	ko04011
gene1811	Scaffold105	Y_1_DNA	-	K01166	ribonuclease T2 [EC:4.6.1.19]	-
gene1812	Scaffold105	Y_1_DNA	-	K10807	ribonucleoside-diphosphate reductase subunit M1 [EC:1.17.4.1]	ko00230;ko00240;ko00480;ko00983;ko01100
gene1818	Scaffold106	Y_1_DNA	CUS1	K12829	splicing factor 3B subunit 2	ko03040
gene1819	Scaffold106	Y_1_DNA	rnc	K03685	ribonuclease III [EC:3.1.26.3]	ko03008;ko05205
gene1820	Scaffold106	Y_1_DNA	rnc	K03685	ribonuclease III [EC:3.1.26.3]	ko03008;ko05205
gene1821	Scaffold106	Y_1_DNA	ISWI	K11654	SWI/SNF-related matrix-associated actin-dependent regulator of chromatin subfamily A member 5 [EC:3.6.4.-]	-
gene1822	Scaffold106	Y_1_DNA	ybaZ	K07443	methylated-DNA-protein-cysteine methyltransferase related protein	-
gene1825	Scaffold107	Y_1_DNA	-	K11885	DNA damage-inducible protein 1	-
gene1826	Scaffold107	Y_1_DNA	-	K12624	U6 snRNA-associated Sm-like protein LSm5	ko03018;ko03040
gene1828	Scaffold107	Y_1_DNA	-	K14708	solute carrier family 26 (sodium-independent sulfate anion transporter), member 11	-
gene1831	Scaffold107	Y_1_DNA	ndh1	K17871	NADH:ubiquinone reductase (non-electrogenic) [EC:1.6.5.9]	-
gene1833	Scaffold107	Y_1_DNA	PRP9	K12827	splicing factor 3A subunit 3	ko03040
gene1834	Scaffold107	Y_1_DNA	ppa	K01507	inorganic pyrophosphatase [EC:3.6.1.1]	ko00190
gene1835	Scaffold107	Y_1_DNA	-	K17619	magnesium-dependent phosphatase 1 [EC:3.1.3.48 3.1.3.-]	-
gene1841	Scaffold108	Y_1_DNA	CUS1	K12829	splicing factor 3B subunit 2	ko03040
gene1842	Scaffold108	Y_1_DNA	rnc	K03685	ribonuclease III [EC:3.1.26.3]	ko03008;ko05205
gene1843	Scaffold108	Y_1_DNA	rnc	K03685	ribonuclease III [EC:3.1.26.3]	ko03008;ko05205
gene1844	Scaffold108	Y_1_DNA	ISWI	K11654	SWI/SNF-related matrix-associated actin-dependent regulator of chromatin subfamily A member 5 [EC:3.6.4.-]	-
gene1845	Scaffold108	Y_1_DNA	ybaZ	K07443	methylated-DNA-protein-cysteine methyltransferase related protein	-
gene1848	Scaffold109	Y_1_DNA	-	K21157	SNF1-activating kinase 1 [EC:2.7.11.1]	ko04138
gene1849	Scaffold109	Y_1_DNA	-	K10967	alpha 1,2-mannosyltransferase [EC:2.4.1.-]	ko00514
gene1850	Scaffold109	Y_1_DNA	phoA	K01077	alkaline phosphatase [EC:3.1.3.1]	ko00730;ko00790;ko01100;ko02020
gene1851	Scaffold109	Y_1_DNA	-	K18182	cytochrome c oxidase assembly protein subunit 16	ko04714
gene1852	Scaffold109	Y_1_DNA	RPN1	K12666	oligosaccharyltransferase complex subunit alpha (ribophorin I)	ko00510;ko00513;ko01100;ko04141
gene1853	Scaffold109	Y_1_DNA	-	K03251	translation initiation factor 3 subunit D	ko03013
gene1854	Scaffold109	Y_1_DNA	-	K02738	20S proteasome subunit beta 1 [EC:3.4.25.1]	ko03050
gene1855	Scaffold109	Y_1_DNA	-	K17065	dynamin 1-like protein [EC:3.6.5.5]	ko04139;ko04214;ko04217;ko04621;ko04668
gene1856	Scaffold109	Y_1_DNA	-	K15731	carboxy-terminal domain RNA polymerase II polypeptide A small phosphatase [EC:3.1.3.16]	-
gene1857	Scaffold109	Y_1_DNA	-	K18724	nucleoporin POM34	-
gene1858	Scaffold109	Y_1_DNA	mtaP	K00772	5'-methylthioadenosine phosphorylase [EC:2.4.2.28]	ko00270;ko01100
gene1859	Scaffold109	Y_1_DNA	-	K02260	cytochrome c oxidase assembly protein subunit 17	ko00190;ko01100;ko04714
gene1860	Scaffold110	Y_1_DNA	purH	K00602	phosphoribosylaminoimidazolecarboxamide formyltransferase / IMP cyclohydrolase [EC:2.1.2.3 3.5.4.10]	ko00230;ko00670;ko01100;ko01110;ko01523
gene1861	Scaffold110	Y_1_DNA	-	K19308	25S rRNA (uracil2843-N3)-methyltransferase [EC:2.1.1.312]	-
gene1862	Scaffold110	Y_1_DNA	RPL22	K02891	large subunit ribosomal protein L22e	ko03010
gene1864	Scaffold110	Y_1_DNA	pheT	K01890	phenylalanyl-tRNA synthetase beta chain [EC:6.1.1.20]	ko00970
gene1865	Scaffold110	Y_1_DNA	MEL	K07901	Ras-related protein Rab-8A	ko04140;ko04144;ko04152;ko04530;ko04972
gene1866	Scaffold110	Y_1_DNA	-	K03949	NADH dehydrogenase (ubiquinone) 1 alpha subcomplex subunit 5	ko00190;ko01100;ko04714;ko04723;ko04932;ko05010;ko05012;ko05016
gene1869	Scaffold110	Y_1_DNA	-	K17100	dihydroxyacetone synthase [EC:2.2.1.3]	ko00680;ko01100;ko01120;ko01200
gene1870	Scaffold110	Y_1_DNA	gutB	K00008	L-iditol 2-dehydrogenase [EC:1.1.1.14]	ko00040;ko00051;ko01100
gene1874	Scaffold111	Y_1_DNA	FCF1	K14566	U3 small nucleolar RNA-associated protein 24	ko03008
gene1876	Scaffold111	Y_1_DNA	-	K15376	gephyrin [EC:2.10.1.1 2.7.7.75]	ko00790;ko01100;ko04727
gene1877	Scaffold111	Y_1_DNA	-	K04706	E3 SUMO-protein ligase PIAS1 [EC:2.3.2.-]	ko04120;ko04630;ko05160
gene1878	Scaffold111	Y_1_DNA	-	K02327	DNA polymerase delta subunit 1 [EC:2.7.7.7]	ko03030;ko03410;ko03420;ko03430;ko03440
gene1880	Scaffold111	Y_1_DNA	STE14	K00587	protein-S-isoprenylcysteine O-methyltransferase [EC:2.1.1.100]	ko00900;ko01110
gene1881	Scaffold111	Y_1_DNA	-	K19932	neuronal calcium sensor 1	-
gene1882	Scaffold111	Y_1_DNA	-	K06134	3-demethoxyubiquinol 3-hydroxylase [EC:1.14.99.60]	ko00130;ko01100;ko01110
gene1883	Scaffold111	Y_1_DNA	-	K20102	YTH domain-containing family protein	-
gene1886	Scaffold112	Y_1_DNA	-	K01530	phospholipid-translocating ATPase [EC:7.6.2.1]	-
gene1887	Scaffold112	Y_1_DNA	UBC13	K10580	ubiquitin-conjugating enzyme E2 N [EC:2.3.2.23]	ko04120;ko04624;ko05131
gene1889	Scaffold112	Y_1_DNA	-	K22766	fidgetin-like protein 1 [EC:3.6.4.-]	-
gene1892	Scaffold112	Y_1_DNA	-	K22069	LYR motif-containing protein 4	-
gene1896	Scaffold113	Y_1_DNA	VPS27	K12182	hepatocyte growth factor-regulated tyrosine kinase substrate	ko04144;ko04145
gene1898	Scaffold113	Y_1_DNA	-	K11495	histone H3-like centromeric protein A	-
gene1899	Scaffold113	Y_1_DNA	SWP59	K11768	actin-related protein 9	-
gene1900	Scaffold113	Y_1_DNA	P7	K14347	solute carrier family 10 (sodium/bile acid cotransporter), member 7	-
gene1901	Scaffold113	Y_1_DNA	-	K09648	mitochondrial inner membrane protease subunit 2 [EC:3.4.21.-]	ko03060
gene1902	Scaffold113	Y_1_DNA	NACA	K03626	nascent polypeptide-associated complex subunit alpha	ko04928
gene1904	Scaffold113	Y_1_DNA	-	K11270	chromosome transmission fidelity protein 8	-
gene1905	Scaffold113	Y_1_DNA	MNS3	K23741	endoplasmic reticulum Man9GlcNAc2 1,2-alpha-mannosidase [EC:3.2.1.209]	ko00510;ko00513;ko01100;ko04141
gene1906	Scaffold113	Y_1_DNA	metB	K01739	cystathionine gamma-synthase [EC:2.5.1.48]	ko00270;ko00450;ko00920;ko01100;ko01110;ko01230
gene1907	Scaffold113	Y_1_DNA	ATP18	K02142	F-type H+-transporting ATPase subunit j	ko00190;ko01100
gene1908	Scaffold113	Y_1_DNA	alc	K01477	allantoicase [EC:3.5.3.4]	ko00230;ko01100;ko01120
gene1910	Scaffold113	Y_1_DNA	-	K22696	protein-lysine N-methyltransferase EEF2KMT [EC:2.1.1.-]	-
gene1913	Scaffold114	Y_1_DNA	punA	K03783	purine-nucleoside phosphorylase [EC:2.4.2.1]	ko00230;ko00240;ko00760;ko01100;ko01110
gene1914	Scaffold114	Y_1_DNA	-	K14004	protein transport protein SEC13	ko03013;ko04141;ko04150
gene1915	Scaffold114	Y_1_DNA	-	K17866	diphthamide biosynthesis protein 2	-
gene1916	Scaffold114	Y_1_DNA	pyrC	K01465	dihydroorotase [EC:3.5.2.3]	ko00240;ko01100
gene1918	Scaffold114	Y_1_DNA	-	K17978	nuclear migration protein NUM1	-
gene1919	Scaffold114	Y_1_DNA	-	K06691	26S proteasome regulatory subunit N13	ko03050;ko05169
gene1921	Scaffold114	Y_1_DNA	-	K05727	dedicator of cytokinesis protein 3	-
gene1922	Scaffold115	Y_1_DNA	VPS27	K12182	hepatocyte growth factor-regulated tyrosine kinase substrate	ko04144;ko04145
gene1924	Scaffold115	Y_1_DNA	-	K11495	histone H3-like centromeric protein A	-
gene1925	Scaffold115	Y_1_DNA	SWP59	K11768	actin-related protein 9	-
gene1926	Scaffold115	Y_1_DNA	P7	K14347	solute carrier family 10 (sodium/bile acid cotransporter), member 7	-
gene1927	Scaffold115	Y_1_DNA	-	K09648	mitochondrial inner membrane protease subunit 2 [EC:3.4.21.-]	ko03060
gene1928	Scaffold115	Y_1_DNA	NACA	K03626	nascent polypeptide-associated complex subunit alpha	ko04928
gene1930	Scaffold115	Y_1_DNA	-	K11270	chromosome transmission fidelity protein 8	-
gene1931	Scaffold115	Y_1_DNA	MNS3	K23741	endoplasmic reticulum Man9GlcNAc2 1,2-alpha-mannosidase [EC:3.2.1.209]	ko00510;ko00513;ko01100;ko04141
gene1932	Scaffold115	Y_1_DNA	metB	K01739	cystathionine gamma-synthase [EC:2.5.1.48]	ko00270;ko00450;ko00920;ko01100;ko01110;ko01230
gene1933	Scaffold115	Y_1_DNA	ATP18	K02142	F-type H+-transporting ATPase subunit j	ko00190;ko01100
gene1934	Scaffold115	Y_1_DNA	alc	K01477	allantoicase [EC:3.5.3.4]	ko00230;ko01100;ko01120
gene1936	Scaffold115	Y_1_DNA	-	K22696	protein-lysine N-methyltransferase EEF2KMT [EC:2.1.1.-]	-
gene1939	Scaffold116	Y_1_DNA	-	K15289	solute carrier family 35, member F5	-
gene1940	Scaffold116	Y_1_DNA	OST6	K12669	oligosaccharyltransferase complex subunit gamma	ko00510;ko00513;ko01100;ko04141
gene1942	Scaffold116	Y_1_DNA	-	K18203	[phosphatase 2A protein]-leucine-carboxy methyltransferase [EC:2.1.1.233]	-
gene1943	Scaffold116	Y_1_DNA	-	K03135	transcription initiation factor TFIID subunit 11	ko03022
gene1944	Scaffold116	Y_1_DNA	-	K05291	GPI-anchor transamidase subunit S	ko00563;ko01100
gene1946	Scaffold116	Y_1_DNA	-	K01422	protease AXL1 [EC:3.4.24.-]	-
gene1947	Scaffold116	Y_1_DNA	TEL2	K11137	telomere length regulation protein	ko03460;ko04150
gene1949	Scaffold116	Y_1_DNA	-	K19951	TBC1 domain family member 8/9	-
gene1953	Scaffold117	Y_1_DNA	-	K08853	AP2-associated kinase [EC:2.7.11.1]	-
gene1954	Scaffold117	Y_1_DNA	-	K11407	histone deacetylase 6 [EC:3.5.1.98]	ko05034;ko05203
gene1955	Scaffold117	Y_1_DNA	RCM1	K15264	25S rRNA (cytosine2278-C5)-methyltransferase [EC:2.1.1.311]	-
gene1961	Scaffold118	Y_1_DNA	-	K09780	uncharacterized protein	-
gene1962	Scaffold118	Y_1_DNA	-	K23978	isoamyl acetate esterase [EC:3.1.1.112]	-
gene1963	Scaffold118	Y_1_DNA	-	K05759	profilin	ko04013;ko04015;ko04810;ko05131;ko05132
gene1964	Scaffold118	Y_1_DNA	-	K01183	chitinase [EC:3.2.1.14]	ko00520;ko01100
gene1965	Scaffold118	Y_1_DNA	GPP34	K15620	golgi phosphoprotein 3	-
gene1966	Scaffold118	Y_1_DNA	-	K11849	ubiquitin carboxyl-terminal hydrolase 25 [EC:3.4.19.12]	ko04657
gene1967	Scaffold118	Y_1_DNA	-	K08900	mitochondrial chaperone BCS1	-
gene1970	Scaffold118	Y_1_DNA	inlA	K13730	internalin A	ko05100
gene1972	Scaffold119	Y_1_DNA	RPS20	K02969	small subunit ribosomal protein S20e	ko03010
gene1973	Scaffold119	Y_1_DNA	-	K10967	alpha 1,2-mannosyltransferase [EC:2.4.1.-]	ko00514
gene1974	Scaffold119	Y_1_DNA	-	K14729	multifunctional beta-oxidation protein [EC:4.2.1.- 1.1.1.-]	ko00410;ko00640;ko01100;ko01200
gene1975	Scaffold119	Y_1_DNA	-	K03457	nucleobase:cation symporter-1, NCS1 family	-
gene1976	Scaffold119	Y_1_DNA	-	K03457	nucleobase:cation symporter-1, NCS1 family	-
gene1977	Scaffold119	Y_1_DNA	dht	K01464	dihydropyrimidinase [EC:3.5.2.2]	ko00240;ko00410;ko00770;ko00983;ko01100
gene1981	Scaffold119	Y_1_DNA	UQCR	K00420	ubiquinol-cytochrome c reductase subunit 10	ko00190;ko01100;ko04260;ko04714;ko04932;ko05010;ko05012;ko05016
gene1984	Scaffold120	Y_1_DNA	UQCR	K00420	ubiquinol-cytochrome c reductase subunit 10	ko00190;ko01100;ko04260;ko04714;ko04932;ko05010;ko05012;ko05016
gene1988	Scaffold120	Y_1_DNA	dht	K01464	dihydropyrimidinase [EC:3.5.2.2]	ko00240;ko00410;ko00770;ko00983;ko01100
gene1989	Scaffold120	Y_1_DNA	-	K03457	nucleobase:cation symporter-1, NCS1 family	-
gene1990	Scaffold120	Y_1_DNA	-	K03457	nucleobase:cation symporter-1, NCS1 family	-
gene1991	Scaffold120	Y_1_DNA	-	K14729	multifunctional beta-oxidation protein [EC:4.2.1.- 1.1.1.-]	ko00410;ko00640;ko01100;ko01200
gene1992	Scaffold120	Y_1_DNA	-	K10967	alpha 1,2-mannosyltransferase [EC:2.4.1.-]	ko00514
gene1993	Scaffold120	Y_1_DNA	RPS20	K02969	small subunit ribosomal protein S20e	ko03010
gene1995	Scaffold121	Y_1_DNA	-	K00668	fatty acid synthase subunit beta, fungi type [EC:2.3.1.86]	ko00061;ko01100;ko01212
gene1997	Scaffold121	Y_1_DNA	prsA	K00948	ribose-phosphate pyrophosphokinase [EC:2.7.6.1]	ko00030;ko00230;ko01100;ko01110;ko01120;ko01200;ko01230
gene1998	Scaffold121	Y_1_DNA	VIP	K13024	inositol-hexakisphosphate/diphosphoinositol-pentakisphosphate 1-kinase [EC:2.7.4.24]	ko04070
gene1999	Scaffold121	Y_1_DNA	WDR36	K14554	U3 small nucleolar RNA-associated protein 21	ko03008
gene2000	Scaffold121	Y_1_DNA	VAM6	K20183	Vam6/Vps39-like protein vacuolar protein sorting-associated protein 39	ko04138;ko05132
gene2003	Scaffold121	Y_1_DNA	RPL31	K02910	large subunit ribosomal protein L31e	ko03010
gene2004	Scaffold122	Y_1_DNA	RPL31	K02910	large subunit ribosomal protein L31e	ko03010
gene2007	Scaffold122	Y_1_DNA	VAM6	K20183	Vam6/Vps39-like protein vacuolar protein sorting-associated protein 39	ko04138;ko05132
gene2008	Scaffold122	Y_1_DNA	WDR36	K14554	U3 small nucleolar RNA-associated protein 21	ko03008
gene2009	Scaffold122	Y_1_DNA	VIP	K13024	inositol-hexakisphosphate/diphosphoinositol-pentakisphosphate 1-kinase [EC:2.7.4.24]	ko04070
gene2010	Scaffold122	Y_1_DNA	prsA	K00948	ribose-phosphate pyrophosphokinase [EC:2.7.6.1]	ko00030;ko00230;ko01100;ko01110;ko01120;ko01200;ko01230
gene2012	Scaffold122	Y_1_DNA	-	K00668	fatty acid synthase subunit beta, fungi type [EC:2.3.1.86]	ko00061;ko01100;ko01212
gene2014	Scaffold123	Y_1_DNA	-	K08493	vesicle transport through interaction with t-SNAREs 1	ko04130;ko04138
gene2015	Scaffold123	Y_1_DNA	-	K22071	ferredoxin-2, mitochondrial	-
gene2016	Scaffold123	Y_1_DNA	-	K10405	kinesin family member C1	-
gene2017	Scaffold123	Y_1_DNA	ADA1	K11362	transcriptional coactivator HFI1/ADA1	-
gene2019	Scaffold123	Y_1_DNA	-	K06650	G1/S-specific cyclin CLN2	ko04011;ko04111;ko04113
gene2020	Scaffold123	Y_1_DNA	norM	K03327	multidrug resistance protein, MATE family	-
gene2021	Scaffold123	Y_1_DNA	-	K10847	DNA-repair protein complementing XP-A cells	ko01524;ko03420
gene2022	Scaffold123	Y_1_DNA	-	K05894	12-oxophytodienoic acid reductase [EC:1.3.1.42]	ko00592;ko01100;ko01110
gene2024	Scaffold124	Y_1_DNA	-	K05290	GPI-anchor transamidase subunit K	ko00563;ko01100
gene2026	Scaffold124	Y_1_DNA	aao	K00273	D-amino-acid oxidase [EC:1.4.3.3]	ko00260;ko00311;ko00330;ko00472;ko01100;ko01110;ko04146
gene2027	Scaffold124	Y_1_DNA	-	K11215	transcription factor STE12	ko04011
gene2030	Scaffold124	Y_1_DNA	-	K14997	solute carrier family 38 (sodium-coupled neutral amino acid transporter), member 11	-
gene2031	Scaffold124	Y_1_DNA	SWI1	K10997	replication fork protection complex subunit Tof1/Swi1	-
gene2032	Scaffold124	Y_1_DNA	ATP6N	K02154	V-type H+-transporting ATPase subunit a	ko00190;ko01100;ko04142;ko04145;ko04721;ko04966;ko05110;ko05120;ko05152;ko05165;ko05323
gene2040	Scaffold125	Y_1_DNA	-	K00671	glycylpeptide N-tetradecanoyltransferase [EC:2.3.1.97]	-
gene2041	Scaffold125	Y_1_DNA	-	K14791	periodic tryptophan protein 1	-
gene2042	Scaffold125	Y_1_DNA	-	K14564	nucleolar protein 56	ko03008;ko05017
gene2045	Scaffold125	Y_1_DNA	pfdB	K04798	prefoldin beta subunit	-
gene2046	Scaffold125	Y_1_DNA	-	K18587	ubiquinone biosynthesis protein COQ9	-
gene2047	Scaffold125	Y_1_DNA	frmA	K00121	S-(hydroxymethyl)glutathione dehydrogenase / alcohol dehydrogenase [EC:1.1.1.284 1.1.1.1]	ko00010;ko00071;ko00350;ko00625;ko00626;ko00680;ko00830;ko00980;ko00982;ko01100;ko01110;ko01120;ko01200;ko01220;ko05204
gene2049	Scaffold125	Y_1_DNA	-	K21989	calcium permeable stress-gated cation channel	-
gene2052	Scaffold126	Y_1_DNA	-	K00671	glycylpeptide N-tetradecanoyltransferase [EC:2.3.1.97]	-
gene2053	Scaffold126	Y_1_DNA	-	K14791	periodic tryptophan protein 1	-
gene2054	Scaffold126	Y_1_DNA	-	K14564	nucleolar protein 56	ko03008;ko05017
gene2057	Scaffold126	Y_1_DNA	pfdB	K04798	prefoldin beta subunit	-
gene2058	Scaffold126	Y_1_DNA	-	K18587	ubiquinone biosynthesis protein COQ9	-
gene2059	Scaffold126	Y_1_DNA	frmA	K00121	S-(hydroxymethyl)glutathione dehydrogenase / alcohol dehydrogenase [EC:1.1.1.284 1.1.1.1]	ko00010;ko00071;ko00350;ko00625;ko00626;ko00680;ko00830;ko00980;ko00982;ko01100;ko01110;ko01120;ko01200;ko01220;ko05204
gene2061	Scaffold126	Y_1_DNA	-	K21989	calcium permeable stress-gated cation channel	-
gene2062	Scaffold127	Y_1_DNA	-	K14536	ribosome assembly protein 1 [EC:3.6.5.-]	ko03008
gene2065	Scaffold127	Y_1_DNA	-	K00456	cysteine dioxygenase [EC:1.13.11.20]	ko00270;ko00430;ko01100
gene2066	Scaffold127	Y_1_DNA	dnaJ	K03686	molecular chaperone DnaJ	-
gene2068	Scaffold127	Y_1_DNA	-	K18722	nucleoporin NUP2	-
gene2069	Scaffold127	Y_1_DNA	RPS25	K02975	small subunit ribosomal protein S25e	ko03010
gene2070	Scaffold127	Y_1_DNA	cysJ	K00380	sulfite reductase (NADPH) flavoprotein alpha-component [EC:1.8.1.2]	ko00920;ko01100;ko01120
gene2071	Scaffold127	Y_1_DNA	-	K23336	armadillo repeat-containing protein 8	-
gene2072	Scaffold128	Y_1_DNA	HAN11	K11805	DDB1- and CUL4-associated factor 7	-
gene2073	Scaffold128	Y_1_DNA	gcvP	K00281	glycine dehydrogenase [EC:1.4.4.2]	ko00260;ko00630;ko01100;ko01110;ko01200
gene2074	Scaffold128	Y_1_DNA	-	K08284	calcium channel MID1	-
gene2075	Scaffold128	Y_1_DNA	-	K09241	transcriptional regulatory protein GAL4	-
gene2078	Scaffold128	Y_1_DNA	rpmB	K02902	large subunit ribosomal protein L28	ko03010
gene2079	Scaffold128	Y_1_DNA	RPL36	K02920	large subunit ribosomal protein L36e	ko03010
gene2084	Scaffold129	Y_1_DNA	-	K14288	exportin-T	ko03013
gene2085	Scaffold129	Y_1_DNA	-	K15908	protein EAP1	-
gene2086	Scaffold129	Y_1_DNA	-	K10755	replication factor C subunit 2/4	ko03030;ko03420;ko03430
gene2088	Scaffold129	Y_1_DNA	TOR	K07203	serine/threonine-protein kinase mTOR [EC:2.7.11.1]	ko01521;ko01522;ko04012;ko04066;ko04072;ko04113;ko04136;ko04138;ko04139;ko04140;ko04150;ko04151;ko04152;ko04211;ko04212;ko04213;ko04218;ko04361;ko04371;ko04630;ko04659;ko04714;ko04910;ko04919;ko04920;ko04930;ko04931;ko04935;ko05010;ko05016;ko05017;ko05131;ko05163;ko05165;ko05167;ko05168;ko05170;ko05200;ko05205;ko05206;ko05210;ko05212;ko05214;ko05215;ko05221;ko05224;ko05225;ko05226;ko05230;ko05231…
gene2089	Scaffold129	Y_1_DNA	ARP3	K18584	actin-related protein 3	ko04138;ko04530;ko05135
gene2090	Scaffold129	Y_1_DNA	-	K09497	T-complex protein 1 subunit epsilon	-
gene2091	Scaffold129	Y_1_DNA	ZNRD1	K03000	DNA-directed RNA polymerase I subunit RPA12	ko03020
gene2092	Scaffold129	Y_1_DNA	-	K06072	deoxyhypusine monooxygenase [EC:1.14.99.29]	-
gene2093	Scaffold129	Y_1_DNA	POC2	K11880	proteasome chaperone 2	-
gene2094	Scaffold129	Y_1_DNA	TMEM111	K23564	ER membrane protein complex subunit 3	-
gene2095	Scaffold130	Y_1_DNA	-	K19200	isopenicillin-N N-acyltransferase like protein	ko00311;ko01100;ko01110
gene2097	Scaffold130	Y_1_DNA	GRWD1	K14848	ribosome assembly protein RRB1	-
gene2098	Scaffold130	Y_1_DNA	-	K08490	syntaxin 5	ko04130
gene2099	Scaffold130	Y_1_DNA	VPS32	K12194	charged multivesicular body protein 4	ko04144;ko04217
gene2100	Scaffold130	Y_1_DNA	RPO41	K10908	DNA-directed RNA polymerase, mitochondrial [EC:2.7.7.6]	-
gene2102	Scaffold130	Y_1_DNA	-	K17741	NADPH-dependent methylglyoxal reductase [EC:1.1.1.283]	ko00620;ko00640;ko01100;ko04011
gene2106	Scaffold131	Y_1_DNA	rpa	K07466	replication factor A1	ko03030;ko03420;ko03430;ko03440;ko03460
gene2110	Scaffold131	Y_1_DNA	-	K15323	tRNA-splicing endonuclease subunit Sen34 [EC:4.6.1.16]	-
gene2111	Scaffold131	Y_1_DNA	-	K01537	P-type Ca2+ transporter type 2C [EC:7.2.2.10]	-
gene2114	Scaffold132	Y_1_DNA	-	K14786	protein KRI1	-
gene2115	Scaffold132	Y_1_DNA	MNR	K16073	magnesium transporter	-
gene2116	Scaffold132	Y_1_DNA	dld	K00102	D-lactate dehydrogenase (cytochrome) [EC:1.1.2.4]	ko00620;ko01100
gene2117	Scaffold132	Y_1_DNA	RPS19	K02966	small subunit ribosomal protein S19e	ko03010
gene2119	Scaffold132	Y_1_DNA	RPL18	K02883	large subunit ribosomal protein L18e	ko03010
gene2126	Scaffold133	Y_1_DNA	-	K18172	COX assembly mitochondrial protein 2	-
gene2127	Scaffold133	Y_1_DNA	-	K02735	20S proteasome subunit beta 3 [EC:3.4.25.1]	ko03050
gene2129	Scaffold133	Y_1_DNA	-	K04482	DNA repair protein RAD51	ko03440;ko03460;ko05200;ko05212
gene2131	Scaffold133	Y_1_DNA	ahpC	K03386	peroxiredoxin (alkyl hydroperoxide reductase subunit C) [EC:1.11.1.15]	ko04214
gene2132	Scaffold133	Y_1_DNA	EG5	K10398	kinesin family member 11	-
gene2133	Scaffold133	Y_1_DNA	-	K07126	uncharacterized protein	-
gene2135	Scaffold133	Y_1_DNA	MPS1	K08866	serine/threonine-protein kinase TTK/MPS1 [EC:2.7.12.1]	ko04110;ko04111
gene2136	Scaffold133	Y_1_DNA	ARP2	K17260	actin-related protein 2	ko04138;ko04530;ko05135
gene2141	Scaffold134	Y_1_DNA	GNA1	K00621	glucosamine-phosphate N-acetyltransferase [EC:2.3.1.4]	ko00520;ko01100
gene2142	Scaffold134	Y_1_DNA	SMG	K11099	small nuclear ribonucleoprotein G	ko03040
gene2144	Scaffold134	Y_1_DNA	-	K11675	Ino eighty subunit 1	-
gene2146	Scaffold134	Y_1_DNA	-	K06648	regulatory protein SWI6	ko04011;ko04111;ko04113
gene2147	Scaffold134	Y_1_DNA	-	K08592	sentrin-specific protease 1 [EC:3.4.22.68]	-
gene2148	Scaffold134	Y_1_DNA	-	K11121	NAD+-dependent protein deacetylase SIR2 [EC:2.3.1.286]	ko00760;ko01100;ko04213
gene2150	Scaffold135	Y_1_DNA	tfb	K03124	transcription initiation factor TFIIB	ko03022;ko05017;ko05203
gene2151	Scaffold135	Y_1_DNA	-	K14642	golgi apyrase [EC:3.6.1.5]	ko00230;ko00240;ko01100
gene2152	Scaffold135	Y_1_DNA	lysC	K00928	aspartate kinase [EC:2.7.2.4]	ko00260;ko00261;ko00270;ko00300;ko01100;ko01110;ko01120;ko01210;ko01230
gene2153	Scaffold135	Y_1_DNA	-	K00326	cytochrome-b5 reductase [EC:1.6.2.2]	ko00520
gene2154	Scaffold135	Y_1_DNA	-	K03321	sulfate permease, SulP family	-
gene2158	Scaffold135	Y_1_DNA	-	K12864	beta-catenin-like protein 1	ko03040
gene2163	Scaffold136	Y_1_DNA	ERG24	K00222	Delta14-sterol reductase [EC:1.3.1.70]	ko00100;ko01100;ko01110
gene2164	Scaffold136	Y_1_DNA	-	K23952	vacuolar ATPase assembly integral membrane protein VMA21	-
gene2165	Scaffold136	Y_1_DNA	MED18	K15136	mediator of RNA polymerase II transcription subunit 18, fungi type	-
gene2166	Scaffold136	Y_1_DNA	NOP7	K14843	pescadillo	-
gene2167	Scaffold136	Y_1_DNA	-	K03865	glutamyl-tRNA(Gln) amidotransferase subunit F [EC:6.3.5.7]	ko00970;ko01100
gene2168	Scaffold136	Y_1_DNA	PCP1	K09650	rhomboid-like protein [EC:3.4.21.105]	-
gene2170	Scaffold136	Y_1_DNA	-	K17660	cytochrome b pre-mRNA-processing protein 1	-
gene2171	Scaffold136	Y_1_DNA	-	K01173	endonuclease G, mitochondrial	ko04210
gene2177	Scaffold137	Y_1_DNA	ATP6L	K02155	V-type H+-transporting ATPase 16kDa proteolipid subunit	ko00190;ko01100;ko04142;ko04145;ko04721;ko04966;ko05110;ko05120;ko05152;ko05165;ko05323
gene2178	Scaffold137	Y_1_DNA	INO80J	K11338	RuvB-like protein 2 [EC:3.6.4.12]	-
gene2179	Scaffold137	Y_1_DNA	-	K08856	serine/threonine kinase 16 [EC:2.7.11.1]	-
gene2181	Scaffold137	Y_1_DNA	-	K03238	translation initiation factor 2 subunit 2	ko03013
gene2182	Scaffold137	Y_1_DNA	-	K06867	uncharacterized protein	-
gene2185	Scaffold137	Y_1_DNA	rpsE	K02988	small subunit ribosomal protein S5	ko03010
gene2189	Scaffold138	Y_1_DNA	-	K14786	protein KRI1	-
gene2190	Scaffold138	Y_1_DNA	MNR	K16073	magnesium transporter	-
gene2191	Scaffold138	Y_1_DNA	dld	K00102	D-lactate dehydrogenase (cytochrome) [EC:1.1.2.4]	ko00620;ko01100
gene2192	Scaffold138	Y_1_DNA	RPS19	K02966	small subunit ribosomal protein S19e	ko03010
gene2194	Scaffold138	Y_1_DNA	RPL18	K02883	large subunit ribosomal protein L18e	ko03010
gene2202	Scaffold139	Y_1_DNA	-	K15255	ATP-dependent DNA helicase PIF1 [EC:3.6.4.12]	-
gene2204	Scaffold139	Y_1_DNA	adh2	K18369	alcohol dehydrogenase [EC:1.1.1.-]	ko00640;ko01100
gene2206	Scaffold139	Y_1_DNA	bioB	K01012	biotin synthase [EC:2.8.1.6]	ko00780;ko01100
gene2207	Scaffold139	Y_1_DNA	TFB2	K03144	transcription initiation factor TFIIH subunit 4	ko03022;ko03420;ko05203
gene2208	Scaffold139	Y_1_DNA	POLR3B	K03021	DNA-directed RNA polymerase III subunit RPC2 [EC:2.7.7.6]	ko03020;ko04623
gene2212	Scaffold140	Y_1_DNA	ansA	K01424	L-asparaginase [EC:3.5.1.1]	ko00250;ko00460;ko01100;ko01110
gene2216	Scaffold140	Y_1_DNA	ATP3	K02136	F-type H+-transporting ATPase subunit gamma	ko00190;ko01100;ko04714;ko05010;ko05012;ko05016
gene2217	Scaffold140	Y_1_DNA	gcvT	K00605	aminomethyltransferase [EC:2.1.2.10]	ko00260;ko00630;ko00670;ko01100;ko01110;ko01200
gene2219	Scaffold140	Y_1_DNA	FAL1	K13025	ATP-dependent RNA helicase [EC:3.6.4.13]	ko03013;ko03015;ko03040
gene2220	Scaffold140	Y_1_DNA	udk	K00876	uridine kinase [EC:2.7.1.48]	ko00240;ko00983;ko01100
gene2221	Scaffold140	Y_1_DNA	-	K13122	protein FRG1	-
gene2222	Scaffold140	Y_1_DNA	groEL	K04077	chaperonin GroEL	ko03018;ko04212;ko04940;ko05134;ko05152
gene2223	Scaffold140	Y_1_DNA	ENP2	K14788	ribosome biogenesis protein ENP2	-
gene2226	Scaffold141	Y_1_DNA	ENP2	K14788	ribosome biogenesis protein ENP2	-
gene2227	Scaffold141	Y_1_DNA	groEL	K04077	chaperonin GroEL	ko03018;ko04212;ko04940;ko05134;ko05152
gene2228	Scaffold141	Y_1_DNA	-	K13122	protein FRG1	-
gene2229	Scaffold141	Y_1_DNA	udk	K00876	uridine kinase [EC:2.7.1.48]	ko00240;ko00983;ko01100
gene2230	Scaffold141	Y_1_DNA	FAL1	K13025	ATP-dependent RNA helicase [EC:3.6.4.13]	ko03013;ko03015;ko03040
gene2232	Scaffold141	Y_1_DNA	gcvT	K00605	aminomethyltransferase [EC:2.1.2.10]	ko00260;ko00630;ko00670;ko01100;ko01110;ko01200
gene2233	Scaffold141	Y_1_DNA	ATP3	K02136	F-type H+-transporting ATPase subunit gamma	ko00190;ko01100;ko04714;ko05010;ko05012;ko05016
gene2237	Scaffold141	Y_1_DNA	ansA	K01424	L-asparaginase [EC:3.5.1.1]	ko00250;ko00460;ko01100;ko01110
gene2241	Scaffold142	Y_1_DNA	ndk	K00940	nucleoside-diphosphate kinase [EC:2.7.4.6]	ko00230;ko00240;ko00983;ko01100;ko01110;ko04016
gene2243	Scaffold142	Y_1_DNA	-	K03164	DNA topoisomerase II [EC:5.6.2.2]	ko01524
gene2246	Scaffold142	Y_1_DNA	-	K14561	U3 small nucleolar ribonucleoprotein protein IMP4	ko03008
gene2248	Scaffold143	Y_1_DNA	RRT12	K14644	subtilase-type proteinase RRT12 [EC:3.4.21.-]	-
gene2250	Scaffold143	Y_1_DNA	RRP44	K12585	exosome complex exonuclease DIS3/RRP44 [EC:3.1.13.-]	ko03018
gene2251	Scaffold143	Y_1_DNA	fadD	K01897	long-chain acyl-CoA synthetase [EC:6.2.1.3]	ko00061;ko00071;ko01100;ko01212;ko02024;ko03320;ko04146;ko04216;ko04714;ko04920
gene2252	Scaffold143	Y_1_DNA	-	K13535	cardiolipin-specific phospholipase [EC:3.1.1.-]	ko00564
gene2253	Scaffold143	Y_1_DNA	-	K19791	iron transport multicopper oxidase	-
gene2254	Scaffold143	Y_1_DNA	-	K12398	AP-3 complex subunit mu	ko04142
gene2256	Scaffold143	Y_1_DNA	-	K18725	nucleoporin POM152	-
gene2262	Scaffold144	Y_1_DNA	-	K10736	minichromosome maintenance protein 10	-
gene2263	Scaffold144	Y_1_DNA	MLP2	K09291	nucleoprotein TPR	ko03013;ko05200;ko05216
gene2264	Scaffold144	Y_1_DNA	RPL40	K02927	large subunit ribosomal protein L40e	ko03010
gene2266	Scaffold145	Y_1_DNA	ANT	K05863	solute carrier family 25 (mitochondrial adenine nucleotide translocator), member 4/5/6/31	ko04020;ko04022;ko04217;ko04218;ko05010;ko05012;ko05016;ko05164;ko05166
gene2271	Scaffold145	Y_1_DNA	gst	K00799	glutathione S-transferase [EC:2.5.1.18]	ko00480;ko00980;ko00982;ko00983;ko01100;ko01524;ko04212;ko05200;ko05204;ko05225;ko05418
gene2272	Scaffold145	Y_1_DNA	adhP	K13953	alcohol dehydrogenase, propanol-preferring [EC:1.1.1.1]	ko00010;ko00071;ko00350;ko00625;ko00626;ko00830;ko00980;ko00982;ko01100;ko01110;ko01120;ko01220
gene2274	Scaffold146	Y_1_DNA	-	K07766	diphosphoinositol-polyphosphate diphosphatase [EC:3.6.1.52]	-
gene2275	Scaffold146	Y_1_DNA	-	K23387	golgi to ER traffic protein 4	-
gene2276	Scaffold146	Y_1_DNA	RG9MTD	K15445	tRNA (guanine9-N1)-methyltransferase [EC:2.1.1.221]	-
gene2277	Scaffold146	Y_1_DNA	-	K10755	replication factor C subunit 2/4	ko03030;ko03420;ko03430
gene2278	Scaffold146	Y_1_DNA	-	K22698	protein SEY1 [EC:3.6.5.-]	-
gene2281	Scaffold146	Y_1_DNA	RPL34	K02915	large subunit ribosomal protein L34e	ko03010
gene2282	Scaffold146	Y_1_DNA	RPS28	K02979	small subunit ribosomal protein S28e	ko03010
gene2283	Scaffold146	Y_1_DNA	-	K12777	protein RED1	ko04113
gene2287	Scaffold147	Y_1_DNA	-	K01452	chitin deacetylase [EC:3.5.1.41]	ko00520;ko01100
gene2290	Scaffold147	Y_1_DNA	-	K03099	son of sevenless	ko01521;ko01522;ko04010;ko04012;ko04013;ko04014;ko04062;ko04068;ko04072;ko04150;ko04151;ko04320;ko04510;ko04540;ko04630;ko04650;ko04660;ko04662;ko04664;ko04714;ko04722;ko04810;ko04910;ko04912;ko04915;ko04917;ko04926;ko04935;ko05034;ko05160;ko05161;ko05163;ko05165;ko05200;ko05205;ko05206;ko05210;ko05211;ko05213;ko05214;ko05215;ko05220;ko05221;ko05223;ko05224;ko05225;ko05226;ko05231
gene2291	Scaffold147	Y_1_DNA	-	K22503	aspartyl-tRNA synthetase [EC:6.1.1.12]	ko00970
gene2292	Scaffold147	Y_1_DNA	-	K15450	tRNA wybutosine-synthesizing protein 3 [EC:2.1.1.282]	-
gene2293	Scaffold147	Y_1_DNA	-	K16186	Ras-related GTP-binding protein C/D	ko04140;ko04150;ko05131
gene2294	Scaffold147	Y_1_DNA	-	K08178	MFS transporter, SHS family, lactate transporter	-
gene2295	Scaffold148	Y_1_DNA	-	K12768	synaptonemal complex protein ZIP1	ko04113
gene2296	Scaffold148	Y_1_DNA	PLPP4_5	K18693	diacylglycerol diphosphate phosphatase / phosphatidate phosphatase [EC:3.1.3.81 3.1.3.4]	ko00561;ko00564;ko01110
gene2297	Scaffold148	Y_1_DNA	-	K16196	eukaryotic translation initiation factor 2-alpha kinase 4 [EC:2.7.11.1]	ko04138;ko04140;ko04141;ko05160;ko05162;ko05168
gene2298	Scaffold148	Y_1_DNA	MTI1	K20521	myosin tail region-interacting protein MTI1	-
gene2300	Scaffold148	Y_1_DNA	-	K15453	tRNA pseudouridine31 synthase [EC:5.4.99.42]	-
gene2303	Scaffold148	Y_1_DNA	-	K11233	osomolarity two-component system, response regulator SSK1	ko02020;ko04011;ko04139
gene2305	Scaffold149	Y_1_DNA	-	K12773	sporulation-regulated protein 3	ko04113
gene2306	Scaffold149	Y_1_DNA	-	K15267	mitochondrial transcription factor 1	-
gene2307	Scaffold149	Y_1_DNA	-	K03132	transcription initiation factor TFIID subunit 7	ko03022
gene2308	Scaffold149	Y_1_DNA	-	K11786	ATP-dependent helicase STH1/SNF2 [EC:3.6.4.-]	-
gene2309	Scaffold149	Y_1_DNA	metK	K00789	S-adenosylmethionine synthetase [EC:2.5.1.6]	ko00270;ko01100;ko01110;ko01230
gene2310	Scaffold149	Y_1_DNA	gltA	K01647	citrate synthase [EC:2.3.3.1]	ko00020;ko00630;ko01100;ko01110;ko01120;ko01200;ko01210;ko01230
gene2311	Scaffold149	Y_1_DNA	prpD	K01720	2-methylcitrate dehydratase [EC:4.2.1.79]	ko00640;ko01100
gene2312	Scaffold149	Y_1_DNA	-	K16261	yeast amino acid transporter	-
gene2313	Scaffold150	Y_1_DNA	TEF3	K03235	elongation factor 3	-
gene2317	Scaffold150	Y_1_DNA	EMG5	K23566	membrane magnesium transporter 1	-
gene2319	Scaffold150	Y_1_DNA	LAAT1	K23678	solute carrier family 66 (lysosomal lysine-arginine transporter), member 1	-
gene2321	Scaffold150	Y_1_DNA	DPL1	K01634	sphinganine-1-phosphate aldolase [EC:4.1.2.27]	ko00600;ko01100;ko04071
gene2323	Scaffold150	Y_1_DNA	-	K14006	protein transport protein SEC23	ko04141
gene2324	Scaffold150	Y_1_DNA	SAP49	K12831	splicing factor 3B subunit 4	ko03040
gene2325	Scaffold151	Y_1_DNA	ARF-BP1	K10592	E3 ubiquitin-protein ligase HUWE1 [EC:2.3.2.26]	ko04120
gene2327	Scaffold151	Y_1_DNA	-	K17967	mitochondrial fusion and transport protein UGO1	-
gene2328	Scaffold151	Y_1_DNA	SDC1	K14968	COMPASS component SDC1	-
gene2329	Scaffold151	Y_1_DNA	-	K08499	member of the syntaxin family of t-SNAREs	ko04130
gene2331	Scaffold151	Y_1_DNA	-	K06276	3-phosphoinositide dependent protein kinase-1 [EC:2.7.11.1]	ko01524;ko03320;ko04011;ko04068;ko04071;ko04140;ko04150;ko04151;ko04152;ko04210;ko04510;ko04660;ko04664;ko04722;ko04910;ko04919;ko04931;ko04960;ko05145;ko05205;ko05213;ko05215;ko05223;ko05231
gene2332	Scaffold151	Y_1_DNA	-	K04564	superoxide dismutase, Fe-Mn family [EC:1.15.1.1]	ko04013;ko04068;ko04146;ko04211;ko04212;ko04213;ko05016
gene2333	Scaffold151	Y_1_DNA	-	K18477	type IV protein arginine methyltransferase [EC:2.1.1.322]	-
gene2336	Scaffold152	Y_1_DNA	-	K20195	vacuolar fusion protein MON1	ko04138
gene2337	Scaffold152	Y_1_DNA	rplO	K02876	large subunit ribosomal protein L15	ko03010
gene2338	Scaffold152	Y_1_DNA	-	K03687	molecular chaperone GrpE	-
gene2340	Scaffold152	Y_1_DNA	RPL35A	K02917	large subunit ribosomal protein L35Ae	ko03010
gene2341	Scaffold152	Y_1_DNA	ORP9_10_11	K20465	oxysterol-binding protein-related protein 9/10/11	-
gene2342	Scaffold152	Y_1_DNA	MKP	K04459	dual specificity MAP kinase phosphatase [EC:3.1.3.16 3.1.3.48]	ko04010;ko04361
gene2343	Scaffold152	Y_1_DNA	folA	K00287	dihydrofolate reductase [EC:1.5.1.3]	ko00670;ko00790;ko01100;ko01523
gene2346	Scaffold152	Y_1_DNA	GLTSCR2	K14840	nucleolar protein 53	-
gene2349	Scaffold153	Y_1_DNA	-	K01228	mannosyl-oligosaccharide glucosidase [EC:3.2.1.106]	ko00510;ko01100;ko04141
gene2351	Scaffold153	Y_1_DNA	fmt	K00604	methionyl-tRNA formyltransferase [EC:2.1.2.9]	ko00670;ko00970
gene2352	Scaffold153	Y_1_DNA	-	K19525	vacuolar protein sorting-associated protein 13A/C	-
gene2354	Scaffold154	Y_1_DNA	-	K18050	novel protein kinase C epsilon type [EC:2.7.11.13]	ko04022;ko04071;ko04270;ko04371;ko04530;ko04666;ko04750;ko04925;ko04930;ko04931;ko04933;ko05131;ko05206
gene2355	Scaffold154	Y_1_DNA	-	K09553	stress-induced-phosphoprotein 1	ko05020
gene2357	Scaffold154	Y_1_DNA	-	K11380	NuA3 HAT complex component NTO1	-
gene2360	Scaffold154	Y_1_DNA	CDC48	K13525	transitional endoplasmic reticulum ATPase	ko04141;ko05134
gene2361	Scaffold154	Y_1_DNA	-	K06657	G1/S-specific cyclin PLC2	ko04111
gene2363	Scaffold155	Y_1_DNA	gst	K00799	glutathione S-transferase [EC:2.5.1.18]	ko00480;ko00980;ko00982;ko00983;ko01100;ko01524;ko04212;ko05200;ko05204;ko05225;ko05418
gene2366	Scaffold155	Y_1_DNA	-	K19852	serine/threonine protein kinase KIN1/2 [EC:2.7.11.1]	-
gene2369	Scaffold155	Y_1_DNA	-	K10295	F-box protein 9	-
gene2372	Scaffold156	Y_1_DNA	ERG6	K00559	sterol 24-C-methyltransferase [EC:2.1.1.41]	ko00100;ko01100;ko01110
gene2373	Scaffold156	Y_1_DNA	CAPG	K06678	condensin complex subunit 3	ko04111
gene2374	Scaffold156	Y_1_DNA	CIRH1A	K14548	U3 small nucleolar RNA-associated protein 4	ko03008
gene2377	Scaffold156	Y_1_DNA	GPHR	K22193	golgi pH regulator	-
gene2379	Scaffold156	Y_1_DNA	-	K04564	superoxide dismutase, Fe-Mn family [EC:1.15.1.1]	ko04013;ko04068;ko04146;ko04211;ko04212;ko04213;ko05016
gene2382	Scaffold156	Y_1_DNA	RAT1	K12619	5'-3' exoribonuclease 2 [EC:3.1.13.-]	ko03008;ko03018
gene2383	Scaffold156	Y_1_DNA	-	K17673	mitochondrial translation factor ATP22	-
gene2384	Scaffold157	Y_1_DNA	-	K11482	histone deacetylase HOS1 [EC:3.5.1.98]	-
gene2385	Scaffold157	Y_1_DNA	speE	K00797	spermidine synthase [EC:2.5.1.16]	ko00270;ko00330;ko00480;ko01100
gene2387	Scaffold157	Y_1_DNA	-	K01293	Gly-Xaa carboxypeptidase [EC:3.4.17.4]	-
gene2388	Scaffold157	Y_1_DNA	mtnA	K08963	methylthioribose-1-phosphate isomerase [EC:5.3.1.23]	ko00270;ko01100
gene2389	Scaffold157	Y_1_DNA	-	K04646	clathrin heavy chain	ko04142;ko04144;ko04721;ko04961;ko05016;ko05100
gene2398	Scaffold158	Y_1_DNA	-	K15205	transcription factor C subunit 6	-
gene2399	Scaffold158	Y_1_DNA	UBA4	K11996	adenylyltransferase and sulfurtransferase [EC:2.7.7.80 2.8.1.11]	ko04122
gene2400	Scaffold158	Y_1_DNA	-	K20346	p24 family protein alpha	-
gene2402	Scaffold158	Y_1_DNA	-	K18804	[cytochrome c]-lysine N-methyltransferase [EC:2.1.1.59]	ko00310;ko01100
gene2405	Scaffold159	Y_1_DNA	-	K13357	putative meiotic phospholipase SPO1 [EC:3.1.1.-]	-
gene2407	Scaffold159	Y_1_DNA	TIP20	K20474	RAD50-interacting protein 1	-
gene2409	Scaffold159	Y_1_DNA	-	K02202	cyclin-dependent kinase 7 [EC:2.7.11.22 2.7.11.23]	ko03022;ko03420;ko04110
gene2411	Scaffold159	Y_1_DNA	-	K17798	mitochondrial protein MSS2	-
gene2412	Scaffold159	Y_1_DNA	-	K05286	GPI mannosyltransferase 3 [EC:2.4.1.-]	ko00563;ko01100
gene2415	Scaffold160	Y_1_DNA	-	K03509	DNA polymerase eta [EC:2.7.7.7]	ko01524;ko03460
gene2418	Scaffold160	Y_1_DNA	NOL12	K14851	ribosomal RNA-processing protein 17	-
gene2420	Scaffold160	Y_1_DNA	-	K13336	peroxin-3	ko04146
gene2421	Scaffold160	Y_1_DNA	LRP1	K12592	exosome complex protein LRP1	ko03018
gene2423	Scaffold161	Y_1_DNA	-	K17541	SCY1-like protein 2	-
gene2424	Scaffold161	Y_1_DNA	PFK	K00900	6-phosphofructo-2-kinase [EC:2.7.1.105]	ko00051;ko01100
gene2425	Scaffold161	Y_1_DNA	-	K15542	polyadenylation factor subunit 2	ko03015
gene2427	Scaffold161	Y_1_DNA	TPT1	K10669	2'-phosphotransferase [EC:2.7.1.160]	-
gene2428	Scaffold161	Y_1_DNA	MZM1	K18170	complex III assembly factor LYRM7	-
gene2430	Scaffold161	Y_1_DNA	pfkA	K00850	6-phosphofructokinase 1 [EC:2.7.1.11]	ko00010;ko00030;ko00051;ko00052;ko00680;ko01100;ko01110;ko01120;ko01200;ko01230;ko03018;ko04066;ko04152;ko04922;ko05230
gene2432	Scaffold162	Y_1_DNA	-	K01240	uridine nucleosidase [EC:3.2.2.3]	ko00240;ko00760;ko01100
gene2434	Scaffold162	Y_1_DNA	-	K19836	hypoxanthine phosphoribosyltransferase [EC:2.4.2.8]	ko00230;ko01100;ko01110
gene2435	Scaffold162	Y_1_DNA	-	K01267	aspartyl aminopeptidase [EC:3.4.11.21]	-
gene2436	Scaffold162	Y_1_DNA	WDR43	K14546	U3 small nucleolar RNA-associated protein 5	ko03008
gene2437	Scaffold162	Y_1_DNA	NC2-beta	K21751	down-regulator of transcription 1	-
gene2438	Scaffold162	Y_1_DNA	RANBP7	K20223	importin-7	ko04013
gene2439	Scaffold162	Y_1_DNA	SMP3	K08098	GPI mannosyltransferase 4 [EC:2.4.1.-]	ko00563
gene2440	Scaffold162	Y_1_DNA	RPT3	K03063	26S proteasome regulatory subunit T3	ko03050;ko05169
gene2441	Scaffold162	Y_1_DNA	-	K17983	sensitive to high expression protein 9, mitochondrial	-
gene2443	Scaffold162	Y_1_DNA	thiN	K00949	thiamine pyrophosphokinase [EC:2.7.6.2]	ko00730;ko01100
gene2447	Scaffold163	Y_1_DNA	frr	K02838	ribosome recycling factor	-
gene2449	Scaffold163	Y_1_DNA	desC	K00507	stearoyl-CoA desaturase (Delta-9 desaturase) [EC:1.14.19.1]	ko01040;ko01100;ko01212;ko03320;ko04152;ko04212
gene2451	Scaffold163	Y_1_DNA	TEX10	K14827	pre-rRNA-processing protein IPI1	-
gene2453	Scaffold163	Y_1_DNA	-	K20813	thymine-DNA glycosylase [EC:3.2.2.29]	ko03410
gene2454	Scaffold163	Y_1_DNA	-	K02541	DNA replication licensing factor MCM3 [EC:3.6.4.12]	ko03030;ko04110;ko04111;ko04113
gene2457	Scaffold163	Y_1_DNA	-	K23335	glucose-induced degradation protein 4	-
gene2460	Scaffold164	Y_1_DNA	thiN	K00949	thiamine pyrophosphokinase [EC:2.7.6.2]	ko00730;ko01100
gene2462	Scaffold164	Y_1_DNA	-	K17983	sensitive to high expression protein 9, mitochondrial	-
gene2463	Scaffold164	Y_1_DNA	RPT3	K03063	26S proteasome regulatory subunit T3	ko03050;ko05169
gene2464	Scaffold164	Y_1_DNA	SMP3	K08098	GPI mannosyltransferase 4 [EC:2.4.1.-]	ko00563
gene2465	Scaffold164	Y_1_DNA	RANBP7	K20223	importin-7	ko04013
gene2466	Scaffold164	Y_1_DNA	NC2-beta	K21751	down-regulator of transcription 1	-
gene2467	Scaffold164	Y_1_DNA	WDR43	K14546	U3 small nucleolar RNA-associated protein 5	ko03008
gene2468	Scaffold164	Y_1_DNA	-	K01267	aspartyl aminopeptidase [EC:3.4.11.21]	-
gene2469	Scaffold164	Y_1_DNA	-	K19836	hypoxanthine phosphoribosyltransferase [EC:2.4.2.8]	ko00230;ko01100;ko01110
gene2471	Scaffold164	Y_1_DNA	-	K01240	uridine nucleosidase [EC:3.2.2.3]	ko00240;ko00760;ko01100
gene2473	Scaffold165	Y_1_DNA	cysK	K01738	cysteine synthase [EC:2.5.1.47]	ko00270;ko00920;ko01100;ko01110;ko01120;ko01200;ko01230
gene2476	Scaffold165	Y_1_DNA	-	K07151	dolichyl-diphosphooligosaccharide---protein glycosyltransferase [EC:2.4.99.18]	ko00510;ko00513;ko01100;ko04141
gene2478	Scaffold165	Y_1_DNA	-	K13507	glycerol-3-phosphate O-acyltransferase / dihydroxyacetone phosphate acyltransferase [EC:2.3.1.15 2.3.1.42]	ko00561;ko00564;ko01100;ko01110
gene2482	Scaffold166	Y_1_DNA	-	K03283	heat shock 70kDa protein 1/2/6/8	ko03040;ko04010;ko04141;ko04144;ko04213;ko04612;ko04915;ko05134;ko05145;ko05162
gene2483	Scaffold166	Y_1_DNA	IRR1	K06671	cohesin complex subunit SA-1/2	ko04110;ko04111;ko04113
gene2485	Scaffold166	Y_1_DNA	sacA	K01193	beta-fructofuranosidase [EC:3.2.1.26]	ko00052;ko00500;ko01100;ko01110
gene2486	Scaffold166	Y_1_DNA	sacA	K01193	beta-fructofuranosidase [EC:3.2.1.26]	ko00052;ko00500;ko01100;ko01110
gene2487	Scaffold166	Y_1_DNA	YDC1	K04711	dihydroceramidase [EC:3.5.1.-]	ko00600;ko01100
gene2489	Scaffold166	Y_1_DNA	-	K15326	tRNA-splicing endonuclease subunit Sen54	-
gene2491	Scaffold167	Y_1_DNA	-	K18658	transcriptional regulatory protein ASH1	-
gene2492	Scaffold167	Y_1_DNA	gyaR	K00015	glyoxylate reductase [EC:1.1.1.26]	ko00630;ko01100;ko01110;ko01120
gene2493	Scaffold167	Y_1_DNA	MFRN	K15113	solute carrier family 25 (mitochondrial iron transporter), member 28/37	-
gene2497	Scaffold167	Y_1_DNA	-	K01127	glycosylphosphatidylinositol phospholipase D [EC:3.1.4.50]	ko00563;ko01100
gene2500	Scaffold167	Y_1_DNA	TFAR19	K06875	programmed cell death protein 5	-
gene2501	Scaffold168	Y_1_DNA	kup	K03549	KUP system potassium uptake protein	-
gene2506	Scaffold168	Y_1_DNA	speB	K01480	agmatinase [EC:3.5.3.11]	ko00330;ko01100
gene2510	Scaffold168	Y_1_DNA	-	K00122	formate dehydrogenase [EC:1.17.1.9]	ko00630;ko00680;ko01100;ko01120;ko01200
gene2511	Scaffold168	Y_1_DNA	ydfG	K16066	3-hydroxy acid dehydrogenase / malonic semialdehyde reductase [EC:1.1.1.381 1.1.1.-]	ko00240;ko00260;ko01100
gene2515	Scaffold169	Y_1_DNA	-	K14811	ATP-dependent RNA helicase DBP3 [EC:3.6.4.13]	-
gene2516	Scaffold169	Y_1_DNA	-	K13076	sphingolipid 8-(E)-desaturase [EC:1.14.19.18]	-
gene2518	Scaffold169	Y_1_DNA	-	K22243	biogenesis of lysosome-related organelles complex 1 subunit KXD1	-
gene2519	Scaffold169	Y_1_DNA	-	K12396	AP-3 complex subunit delta	ko04142
gene2520	Scaffold169	Y_1_DNA	-	K06663	DNA damage checkpoint protein	ko04111;ko04113
gene2521	Scaffold169	Y_1_DNA	-	K22138	mitochondrial pyruvate carrier 1	-
gene2523	Scaffold169	Y_1_DNA	-	K03127	transcription initiation factor TFIID subunit 13	ko03022
gene2524	Scaffold169	Y_1_DNA	ARGR2	K09246	arginine metabolism regulation protein II	-
gene2526	Scaffold170	Y_1_DNA	UBC5	K06689	ubiquitin-conjugating enzyme E2 D [EC:2.3.2.23]	ko04013;ko04120;ko04141;ko04624;ko05131
gene2527	Scaffold170	Y_1_DNA	CEBPZ	K14832	ribosome biogenesis protein MAK21	-
gene2529	Scaffold170	Y_1_DNA	-	K11234	mating pheromone alpha-factor	ko04011
gene2530	Scaffold170	Y_1_DNA	-	K09448	transcriptional enhancer factor	ko04011;ko04390;ko04391;ko04392
gene2531	Scaffold171	Y_1_DNA	RPS3A	K02984	small subunit ribosomal protein S3Ae	ko03010
gene2532	Scaffold171	Y_1_DNA	-	K06682	Gtp-binding protein of the ras superfamily involved in termination of M-phase	ko04111
gene2533	Scaffold171	Y_1_DNA	-	K02603	origin recognition complex subunit 1	ko04110;ko04111;ko04113
gene2537	Scaffold171	Y_1_DNA	-	K14543	mRNA transport regulator MTR2	ko03008;ko03013;ko03015
gene2542	Scaffold172	Y_1_DNA	UBA2	K10685	ubiquitin-like 1-activating enzyme E1 B [EC:6.2.1.45]	ko04120
gene2543	Scaffold172	Y_1_DNA	-	K19845	GTPase-activating protein SAC7	ko04011
gene2544	Scaffold172	Y_1_DNA	-	K12562	amphiphysin	ko04144;ko04666
gene2545	Scaffold172	Y_1_DNA	-	K16261	yeast amino acid transporter	-
gene2547	Scaffold172	Y_1_DNA	-	K08991	crossover junction endonuclease MUS81 [EC:3.1.22.-]	ko03440;ko03460
gene2549	Scaffold172	Y_1_DNA	-	K15219	RNA polymerase I-specific transcription initiation factor RRN7	-
gene2550	Scaffold172	Y_1_DNA	lldD	K00101	L-lactate dehydrogenase (cytochrome) [EC:1.1.2.3]	ko00620;ko01100
gene2551	Scaffold172	Y_1_DNA	SDS22	K17550	protein phosphatase 1 regulatory subunit 7	-
gene2552	Scaffold173	Y_1_DNA	UBA2	K10685	ubiquitin-like 1-activating enzyme E1 B [EC:6.2.1.45]	ko04120
gene2553	Scaffold173	Y_1_DNA	-	K19845	GTPase-activating protein SAC7	ko04011
gene2554	Scaffold173	Y_1_DNA	-	K12562	amphiphysin	ko04144;ko04666
gene2555	Scaffold173	Y_1_DNA	-	K16261	yeast amino acid transporter	-
gene2557	Scaffold173	Y_1_DNA	-	K08991	crossover junction endonuclease MUS81 [EC:3.1.22.-]	ko03440;ko03460
gene2559	Scaffold173	Y_1_DNA	-	K15219	RNA polymerase I-specific transcription initiation factor RRN7	-
gene2560	Scaffold173	Y_1_DNA	lldD	K00101	L-lactate dehydrogenase (cytochrome) [EC:1.1.2.3]	ko00620;ko01100
gene2561	Scaffold173	Y_1_DNA	SDS22	K17550	protein phosphatase 1 regulatory subunit 7	-
gene2562	Scaffold174	Y_1_DNA	uvrD	K03657	DNA helicase II / ATP-dependent DNA helicase PcrA [EC:3.6.4.12]	ko03420;ko03430
gene2563	Scaffold174	Y_1_DNA	SMB	K11086	small nuclear ribonucleoprotein B and B'	ko03040;ko05322
gene2565	Scaffold174	Y_1_DNA	-	K07905	Ras-related protein Rab-11B	ko04144;ko04152;ko04962;ko05164
gene2570	Scaffold175	Y_1_DNA	-	K11541	carbamoyl-phosphate synthase / aspartate carbamoyltransferase [EC:6.3.5.5 2.1.3.2]	ko00240;ko00250;ko01100
gene2571	Scaffold175	Y_1_DNA	-	K22842	L-glutamate-5-semialdehyde N-acetyltransferase [EC:2.3.1.271]	ko00330;ko01100;ko01110
gene2572	Scaffold175	Y_1_DNA	ybeM	K11206	deaminated glutathione amidase [EC:3.5.1.128]	-
gene2573	Scaffold175	Y_1_DNA	wrbA	K03809	NAD(P)H dehydrogenase (quinone) [EC:1.6.5.2]	ko00130;ko01100;ko01110
gene2576	Scaffold176	Y_1_DNA	-	K12770	GLC7-interacting protein 1	ko04113
gene2577	Scaffold176	Y_1_DNA	CSA	K10570	DNA excision repair protein ERCC-8	ko03420;ko04120
gene2579	Scaffold176	Y_1_DNA	UBC11	K06688	ubiquitin-conjugating enzyme E2 C [EC:2.3.2.23]	ko04120
gene2582	Scaffold176	Y_1_DNA	pyc	K01958	pyruvate carboxylase [EC:6.4.1.1]	ko00020;ko00620;ko00720;ko01100;ko01120;ko01200;ko01230
gene2584	Scaffold177	Y_1_DNA	RPL35	K02918	large subunit ribosomal protein L35e	ko03010
gene2585	Scaffold177	Y_1_DNA	UFD2	K10597	ubiquitin conjugation factor E4 B [EC:2.3.2.27]	ko04120;ko04141
gene2587	Scaffold177	Y_1_DNA	RHOGDI	K12462	Rho GDP-dissociation inhibitor	ko04722;ko04962
gene2589	Scaffold177	Y_1_DNA	-	K04382	serine/threonine-protein phosphatase 2A catalytic subunit [EC:3.1.3.16]	ko03015;ko04013;ko04071;ko04111;ko04113;ko04114;ko04136;ko04138;ko04140;ko04151;ko04152;ko04261;ko04350;ko04390;ko04391;ko04530;ko04728;ko04730;ko05142;ko05160;ko05165
gene2592	Scaffold177	Y_1_DNA	-	K13344	peroxin-13	ko04146
gene2593	Scaffold177	Y_1_DNA	-	K11378	histone acetyltransferase SAS3 [EC:2.3.1.48]	-
gene2594	Scaffold178	Y_1_DNA	-	K15326	tRNA-splicing endonuclease subunit Sen54	-
gene2595	Scaffold178	Y_1_DNA	-	K23333	E3 ubiquitin-protein transferase RMND5 [EC:2.3.2.27]	-
gene2596	Scaffold178	Y_1_DNA	TCEB1	K03872	elongin-C	ko04066;ko04120;ko05170;ko05200;ko05211
gene2597	Scaffold178	Y_1_DNA	-	K20180	vacuolar protein sorting-associated protein 16	ko04138;ko05132
gene2598	Scaffold178	Y_1_DNA	CHL4	K11551	central kinetochore subunit Mis15/CHL4	-
gene2599	Scaffold178	Y_1_DNA	-	K11244	cell wall integrity and stress response component	ko04011;ko04139
gene2602	Scaffold178	Y_1_DNA	adk	K00939	adenylate kinase [EC:2.7.4.3]	ko00230;ko00730;ko01100;ko01110
gene2603	Scaffold179	Y_1_DNA	-	K06927	diphthine-ammonia ligase [EC:6.3.1.14]	-
gene2605	Scaffold179	Y_1_DNA	-	K14171	alkyl hydroperoxide reductase 1 [EC:1.11.1.15]	ko04122
gene2607	Scaffold179	Y_1_DNA	-	K20477	RAB6A-GEF complex partner protein 2	-
gene2608	Scaffold179	Y_1_DNA	-	K05665	ATP-binding cassette, subfamily C (CFTR/MRP), member 1 [EC:7.6.2.3]	ko01523;ko02010;ko04071;ko04977;ko05206
gene2609	Scaffold179	Y_1_DNA	-	K04441	p38 MAP kinase [EC:2.7.11.24]	ko01522;ko04010;ko04011;ko04013;ko04015;ko04068;ko04071;ko04114;ko04139;ko04212;ko04218;ko04261;ko04361;ko04370;ko04380;ko04550;ko04611;ko04620;ko04621;ko04622;ko04624;ko04625;ko04657;ko04658;ko04659;ko04660;ko04664;ko04668;ko04670;ko04714;ko04722;ko04723;ko04728;ko04750;ko04912;ko04914;ko04917;ko04926;ko04933;ko04935;ko05014;ko05120;ko05130;ko05131;ko05132;ko05133;ko05135;ko05140;ko05142;ko05145…
gene2612	Scaffold180	Y_1_DNA	-	K16945	cell division control protein 11	-
gene2613	Scaffold180	Y_1_DNA	-	K01656	anthranilate synthase / indole-3-glycerol phosphate synthase [EC:4.1.3.27 4.1.1.48]	ko00400;ko01100;ko01110;ko01230
gene2614	Scaffold180	Y_1_DNA	SACM1L	K21797	phosphatidylinositol 4-phosphatase [EC:3.1.3.-]	ko00562;ko01100;ko04070
gene2615	Scaffold180	Y_1_DNA	UFD3	K14018	phospholipase A-2-activating protein	ko04141
gene2616	Scaffold180	Y_1_DNA	ALY	K12881	THO complex subunit 4	ko03013;ko03015;ko03040;ko05168
gene2617	Scaffold180	Y_1_DNA	PIC	K15102	solute carrier family 25 (mitochondrial phosphate transporter), member 3	-
gene2618	Scaffold180	Y_1_DNA	-	K08192	MFS transporter, ACS family, allantoate permease	-
gene2619	Scaffold180	Y_1_DNA	oplAH	K01469	5-oxoprolinase (ATP-hydrolysing) [EC:3.5.2.9]	ko00480;ko01100
gene2620	Scaffold181	Y_1_DNA	EFM5	K22855	EEF1A lysine methyltransferase 1 [EC:2.1.1.-]	-
gene2621	Scaffold181	Y_1_DNA	ERG26	K07748	sterol-4alpha-carboxylate 3-dehydrogenase (decarboxylating) [EC:1.1.1.170]	ko00100;ko01100;ko01110
gene2622	Scaffold181	Y_1_DNA	-	K20178	vacuolar protein sorting-associated protein 8	ko04138
gene2624	Scaffold181	Y_1_DNA	dnaK	K04043	molecular chaperone DnaK	ko03018;ko04212;ko05152
gene2626	Scaffold181	Y_1_DNA	-	K11756	chromatin structure-remodeling complex subunit RSC1/2	-
gene2629	Scaffold182	Y_1_DNA	-	K11756	chromatin structure-remodeling complex subunit RSC1/2	-
gene2631	Scaffold182	Y_1_DNA	dnaK	K04043	molecular chaperone DnaK	ko03018;ko04212;ko05152
gene2633	Scaffold182	Y_1_DNA	-	K20178	vacuolar protein sorting-associated protein 8	ko04138
gene2634	Scaffold182	Y_1_DNA	ERG26	K07748	sterol-4alpha-carboxylate 3-dehydrogenase (decarboxylating) [EC:1.1.1.170]	ko00100;ko01100;ko01110
gene2635	Scaffold182	Y_1_DNA	EFM5	K22855	EEF1A lysine methyltransferase 1 [EC:2.1.1.-]	-
gene2636	Scaffold183	Y_1_DNA	-	K19202	histone deacetylase complex subunit SAP30	ko05169
gene2637	Scaffold183	Y_1_DNA	-	K01768	adenylate cyclase [EC:4.6.1.1]	ko00230;ko01100;ko02025;ko04113;ko04213
gene2640	Scaffold183	Y_1_DNA	-	K11267	sister chromatid cohesion protein PDS5	-
gene2642	Scaffold184	Y_1_DNA	-	K00729	dolichyl-phosphate beta-glucosyltransferase [EC:2.4.1.117]	ko00510;ko01100
gene2643	Scaffold184	Y_1_DNA	-	K01098	polynucleotide 5'-triphosphatase [EC:3.6.1.-]	-
gene2645	Scaffold184	Y_1_DNA	DVRA	K21544	C2H2 transcription facotor	-
gene2652	Scaffold185	Y_1_DNA	-	K16261	yeast amino acid transporter	-
gene2653	Scaffold185	Y_1_DNA	-	K08176	MFS transporter, PHS family, inorganic phosphate transporter	-
gene2654	Scaffold185	Y_1_DNA	RPL7	K02937	large subunit ribosomal protein L7e	ko03010
gene2662	Scaffold186	Y_1_DNA	-	K16261	yeast amino acid transporter	-
gene2663	Scaffold186	Y_1_DNA	-	K08176	MFS transporter, PHS family, inorganic phosphate transporter	-
gene2664	Scaffold186	Y_1_DNA	RPL7	K02937	large subunit ribosomal protein L7e	ko03010
gene2669	Scaffold187	Y_1_DNA	-	K01183	chitinase [EC:3.2.1.14]	ko00520;ko01100
gene2675	Scaffold187	Y_1_DNA	-	K03351	anaphase-promoting complex subunit 4	ko04110;ko04111;ko04113;ko04114;ko04120;ko04914;ko05166
gene2676	Scaffold187	Y_1_DNA	-	K15027	translation initiation factor 2D	-
gene2677	Scaffold187	Y_1_DNA	-	K05291	GPI-anchor transamidase subunit S	ko00563;ko01100
gene2679	Scaffold187	Y_1_DNA	-	K03001	DNA-directed RNA polymerase I subunit RPA14	ko03020
gene2680	Scaffold187	Y_1_DNA	asd	K00133	aspartate-semialdehyde dehydrogenase [EC:1.2.1.11]	ko00260;ko00261;ko00270;ko00300;ko01100;ko01110;ko01120;ko01210;ko01230
gene2684	Scaffold188	Y_1_DNA	-	K14831	protein MAK16	-
gene2685	Scaffold188	Y_1_DNA	ATP8A	K14802	phospholipid-transporting ATPase [EC:7.6.2.1]	-
gene2686	Scaffold188	Y_1_DNA	proA	K00147	glutamate-5-semialdehyde dehydrogenase [EC:1.2.1.41]	ko00330;ko00332;ko01100;ko01110;ko01230
gene2688	Scaffold188	Y_1_DNA	dnaK	K04043	molecular chaperone DnaK	ko03018;ko04212;ko05152
gene2690	Scaffold188	Y_1_DNA	SPF1	K14950	manganese-transporting P-type ATPase [EC:7.2.2.-]	-
gene2693	Scaffold189	Y_1_DNA	-	K12385	Niemann-Pick C1 protein	ko04142;ko04979
gene2694	Scaffold189	Y_1_DNA	-	K15207	transcription factor C subunit 8	-
gene2696	Scaffold189	Y_1_DNA	CTF1	K11273	chromosome transmission fidelity protein 1 [EC:3.6.4.13]	-
gene2697	Scaffold189	Y_1_DNA	NIC96	K14309	nuclear pore complex protein Nup93	ko03013
gene2698	Scaffold189	Y_1_DNA	tynA	K00276	primary-amine oxidase [EC:1.4.3.21]	ko00260;ko00350;ko00360;ko00410;ko00950;ko00960;ko01100;ko01110
gene2700	Scaffold190	Y_1_DNA	-	K14769	U3 small nucleolar RNA-associated protein 11	-
gene2703	Scaffold190	Y_1_DNA	-	K15456	protein KTI12	-
gene2704	Scaffold190	Y_1_DNA	-	K19828	mitochondrial GTPase 1	-
gene2706	Scaffold190	Y_1_DNA	SWI3	K10998	replication fork protection complex subunit Csm3/Swi3	-
gene2709	Scaffold190	Y_1_DNA	-	K17741	NADPH-dependent methylglyoxal reductase [EC:1.1.1.283]	ko00620;ko00640;ko01100;ko04011
gene2710	Scaffold191	Y_1_DNA	G22P2	K10885	ATP-dependent DNA helicase 2 subunit 2	ko03450
gene2712	Scaffold191	Y_1_DNA	-	K14769	U3 small nucleolar RNA-associated protein 11	-
gene2715	Scaffold191	Y_1_DNA	-	K15456	protein KTI12	-
gene2716	Scaffold191	Y_1_DNA	-	K19828	mitochondrial GTPase 1	-
gene2718	Scaffold191	Y_1_DNA	SWI3	K10998	replication fork protection complex subunit Csm3/Swi3	-
gene2721	Scaffold191	Y_1_DNA	-	K17741	NADPH-dependent methylglyoxal reductase [EC:1.1.1.283]	ko00620;ko00640;ko01100;ko04011
gene2725	Scaffold192	Y_1_DNA	-	K14539	large subunit GTPase 1 [EC:3.6.1.-]	ko03008
gene2726	Scaffold192	Y_1_DNA	-	K03262	translation initiation factor 5	ko03013;ko04214
gene2727	Scaffold192	Y_1_DNA	TTC35	K23563	ER membrane protein complex subunit 2	-
gene2728	Scaffold192	Y_1_DNA	TIP41	K17607	type 2A phosphatase activator TIP41	ko04138
gene2729	Scaffold192	Y_1_DNA	-	K17891	FAD-linked sulfhydryl oxidase [EC:1.8.3.2]	-
gene2730	Scaffold192	Y_1_DNA	-	K07973	guanine nucleotide-binding protein subunit gamma, other	ko04011
gene2733	Scaffold193	Y_1_DNA	-	K21989	calcium permeable stress-gated cation channel	-
gene2735	Scaffold193	Y_1_DNA	frmA	K00121	S-(hydroxymethyl)glutathione dehydrogenase / alcohol dehydrogenase [EC:1.1.1.284 1.1.1.1]	ko00010;ko00071;ko00350;ko00625;ko00626;ko00680;ko00830;ko00980;ko00982;ko01100;ko01110;ko01120;ko01200;ko01220;ko05204
gene2736	Scaffold193	Y_1_DNA	-	K18587	ubiquinone biosynthesis protein COQ9	-
gene2737	Scaffold193	Y_1_DNA	pfdB	K04798	prefoldin beta subunit	-
gene2740	Scaffold193	Y_1_DNA	-	K14564	nucleolar protein 56	ko03008;ko05017
gene2741	Scaffold193	Y_1_DNA	-	K14791	periodic tryptophan protein 1	-
gene2742	Scaffold193	Y_1_DNA	-	K00671	glycylpeptide N-tetradecanoyltransferase [EC:2.3.1.97]	-
gene2746	Scaffold194	Y_1_DNA	UQCRQ	K00418	ubiquinol-cytochrome c reductase subunit 8	ko00190;ko01100;ko04260;ko04714;ko04932;ko05010;ko05012;ko05016
gene2747	Scaffold194	Y_1_DNA	-	K00787	farnesyl diphosphate synthase [EC:2.5.1.1 2.5.1.10]	ko00900;ko01100;ko01110;ko05164;ko05166
gene2748	Scaffold194	Y_1_DNA	EBNA1BP2	K14823	rRNA-processing protein EBP2	-
gene2749	Scaffold194	Y_1_DNA	-	K12853	114 kDa U5 small nuclear ribonucleoprotein component	ko03040
gene2752	Scaffold194	Y_1_DNA	SUB2	K12812	ATP-dependent RNA helicase UAP56/SUB2 [EC:3.6.4.13]	ko03013;ko03015;ko03040
gene2754	Scaffold194	Y_1_DNA	RPS16	K02960	small subunit ribosomal protein S16e	ko03010
gene2755	Scaffold194	Y_1_DNA	RPL13	K02873	large subunit ribosomal protein L13e	ko03010
gene2757	Scaffold195	Y_1_DNA	ZNT1	K14688	solute carrier family 30 (zinc transporter), member 1	ko04978
gene2758	Scaffold195	Y_1_DNA	-	K01183	chitinase [EC:3.2.1.14]	ko00520;ko01100
gene2761	Scaffold195	Y_1_DNA	-	K12772	sporulation-specific protein 4	ko04113
gene2762	Scaffold195	Y_1_DNA	RPL18A	K02882	large subunit ribosomal protein L18Ae	ko03010
gene2763	Scaffold195	Y_1_DNA	-	K16368	diacylglycerol kinase (CTP) [EC:2.7.1.174]	ko00564;ko01100;ko01110
gene2764	Scaffold195	Y_1_DNA	-	K14565	nucleolar protein 58	ko03008
gene2765	Scaffold195	Y_1_DNA	SNU66	K11984	U4/U6.U5 tri-snRNP-associated protein 1	ko03040
gene2771	Scaffold196	Y_1_DNA	UBC6	K04554	ubiquitin-conjugating enzyme E2 J2 [EC:2.3.2.23]	ko04120;ko04141;ko05012
gene2772	Scaffold196	Y_1_DNA	-	K12493	ADP-ribosylation factor GTPase-activating protein 2/3	ko04144
gene2773	Scaffold196	Y_1_DNA	-	K07204	regulatory associated protein of mTOR	ko04136;ko04138;ko04140;ko04150;ko04151;ko04152;ko04211;ko04213;ko04714;ko04910;ko05131;ko05206
gene2774	Scaffold196	Y_1_DNA	-	K14817	60S ribosomal subunit assembly/export protein LOC1	-
gene2776	Scaffold197	Y_1_DNA	zwf	K00036	glucose-6-phosphate 1-dehydrogenase [EC:1.1.1.49 1.1.1.363]	ko00030;ko00480;ko01100;ko01110;ko01120;ko01200;ko05230
gene2777	Scaffold197	Y_1_DNA	-	K08294	mitogen-activated protein kinase kinase [EC:2.7.12.2]	ko04011;ko04139
gene2778	Scaffold197	Y_1_DNA	-	K10754	replication factor C subunit 1	ko03030;ko03420;ko03430
gene2779	Scaffold197	Y_1_DNA	-	K07836	Ras-related protein Rap-1B	ko04010;ko04014;ko04015;ko04024;ko04062;ko04510;ko04611;ko04670;ko04720;ko04722;ko04934;ko04972;ko05211
gene2780	Scaffold197	Y_1_DNA	-	K05528	alpha 1,6-mannosyltransferase [EC:2.4.1.232]	ko00513;ko01100
gene2781	Scaffold197	Y_1_DNA	sfcA	K00027	malate dehydrogenase (oxaloacetate-decarboxylating) [EC:1.1.1.38]	ko00620;ko01200;ko02020
gene2782	Scaffold198	Y_1_DNA	tpiA	K01803	triosephosphate isomerase (TIM) [EC:5.3.1.1]	ko00010;ko00051;ko00562;ko00710;ko01100;ko01110;ko01120;ko01200;ko01230
gene2783	Scaffold198	Y_1_DNA	-	K03247	translation initiation factor 3 subunit H	ko03013;ko05162
gene2784	Scaffold198	Y_1_DNA	lysS	K04567	lysyl-tRNA synthetase, class II [EC:6.1.1.6]	ko00970
gene2786	Scaffold198	Y_1_DNA	TRM7	K14864	tRNA (cytidine32/guanosine34-2'-O)-methyltransferase [EC:2.1.1.205]	-
gene2787	Scaffold198	Y_1_DNA	rpsJ	K02946	small subunit ribosomal protein S10	ko03010
gene2789	Scaffold198	Y_1_DNA	SLT11	K12872	pre-mRNA-splicing factor RBM22/SLT11	ko03040
gene2790	Scaffold198	Y_1_DNA	EMP	K18624	macrophage erythroblast attacher	-
gene2791	Scaffold198	Y_1_DNA	-	K13526	cation-transporting P-type ATPase 13A2 [EC:7.2.2.-]	-
gene2792	Scaffold198	Y_1_DNA	-	K00474	trimethyllysine dioxygenase [EC:1.14.11.8]	ko00310;ko01100
gene2793	Scaffold199	Y_1_DNA	SGV1	K15562	serine/threonine-protein kinase BUR1 [EC:2.7.11.22 2.7.11.23]	-
gene2794	Scaffold199	Y_1_DNA	-	K00987	mRNA guanylyltransferase [EC:2.7.7.50]	-
gene2795	Scaffold199	Y_1_DNA	MRPS29	K17408	small subunit ribosomal protein S29	-
gene2796	Scaffold199	Y_1_DNA	truA	K06173	tRNA pseudouridine38-40 synthase [EC:5.4.99.12]	-
gene2797	Scaffold199	Y_1_DNA	-	K07565	60S ribosome subunit biogenesis protein NIP7	-
gene2798	Scaffold199	Y_1_DNA	-	K03108	signal recognition particle subunit SRP72	ko03060
gene2799	Scaffold199	Y_1_DNA	-	K17678	ATP-dependent RNA helicase MRH4, mitochondrial [EC:3.6.4.13]	-
gene2800	Scaffold199	Y_1_DNA	-	K08850	aurora kinase, other [EC:2.7.11.1]	-
gene2803	Scaffold199	Y_1_DNA	-	K15449	tRNA wybutosine-synthesizing protein 1 [EC:4.1.3.44]	-
gene2805	Scaffold200	Y_1_DNA	EAP30	K12188	ESCRT-II complex subunit VPS22	ko04144
gene2807	Scaffold200	Y_1_DNA	APPBP1	K04532	amyloid beta precursor protein binding protein 1	ko05010
gene2808	Scaffold200	Y_1_DNA	qa-3	K09484	quinate dehydrogenase [EC:1.1.1.24]	ko00400;ko01100
gene2809	Scaffold200	Y_1_DNA	iolG	K00010	myo-inositol 2-dehydrogenase / D-chiro-inositol 1-dehydrogenase [EC:1.1.1.18 1.1.1.369]	ko00521;ko00562;ko01100;ko01110;ko01120
gene2810	Scaffold200	Y_1_DNA	aroQ	K03786	3-dehydroquinate dehydratase II [EC:4.2.1.10]	ko00400;ko01100;ko01110;ko01230
gene2814	Scaffold200	Y_1_DNA	-	K00480	salicylate hydroxylase [EC:1.14.13.1]	ko00621;ko00624;ko00626;ko01100;ko01120;ko01220
gene2815	Scaffold200	Y_1_DNA	-	K01027	3-oxoacid CoA-transferase [EC:2.8.3.5]	ko00072;ko00280;ko00650;ko01100
gene2817	Scaffold201	Y_1_DNA	-	K11718	UDP-glucose:glycoprotein glucosyltransferase [EC:2.4.1.-]	ko04141
gene2819	Scaffold201	Y_1_DNA	alaS	K01872	alanyl-tRNA synthetase [EC:6.1.1.7]	ko00970
gene2821	Scaffold201	Y_1_DNA	-	K03537	ribonuclease P/MRP protein subunit POP5 [EC:3.1.26.5]	ko03008;ko03013
gene2822	Scaffold201	Y_1_DNA	SKIP	K06063	SNW domain-containing protein 1	ko03040;ko04330;ko05169;ko05203
gene2825	Scaffold202	Y_1_DNA	APPBP1	K04532	amyloid beta precursor protein binding protein 1	ko05010
gene2826	Scaffold202	Y_1_DNA	qa-3	K09484	quinate dehydrogenase [EC:1.1.1.24]	ko00400;ko01100
gene2827	Scaffold202	Y_1_DNA	iolG	K00010	myo-inositol 2-dehydrogenase / D-chiro-inositol 1-dehydrogenase [EC:1.1.1.18 1.1.1.369]	ko00521;ko00562;ko01100;ko01110;ko01120
gene2828	Scaffold202	Y_1_DNA	aroQ	K03786	3-dehydroquinate dehydratase II [EC:4.2.1.10]	ko00400;ko01100;ko01110;ko01230
gene2832	Scaffold202	Y_1_DNA	-	K00480	salicylate hydroxylase [EC:1.14.13.1]	ko00621;ko00624;ko00626;ko01100;ko01120;ko01220
gene2833	Scaffold202	Y_1_DNA	-	K01027	3-oxoacid CoA-transferase [EC:2.8.3.5]	ko00072;ko00280;ko00650;ko01100
gene2834	Scaffold203	Y_1_DNA	-	K06123	1-acylglycerone phosphate reductase [EC:1.1.1.101]	ko00564;ko00565;ko01100
gene2835	Scaffold203	Y_1_DNA	sucA	K00164	2-oxoglutarate dehydrogenase E1 component [EC:1.2.4.2]	ko00020;ko01100;ko01110;ko01120;ko01200
gene2836	Scaffold203	Y_1_DNA	DEF	K14774	U3 small nucleolar RNA-associated protein 25	-
gene2837	Scaffold203	Y_1_DNA	-	K08157	MFS transporter, DHA1 family, multidrug resistance protein	-
gene2841	Scaffold203	Y_1_DNA	proS	K01881	prolyl-tRNA synthetase [EC:6.1.1.15]	ko00970
gene2842	Scaffold203	Y_1_DNA	SBH2	K09481	protein transport protein SEC61 subunit beta	ko03060;ko04141;ko04145;ko05110
gene2843	Scaffold204	Y_1_DNA	-	K17979	mitochondrial distribution and morphology protein 31	-
gene2844	Scaffold204	Y_1_DNA	amiE	K01426	amidase [EC:3.5.1.4]	ko00330;ko00360;ko00380;ko00627;ko00643;ko01100;ko01120
gene2845	Scaffold204	Y_1_DNA	RANBP7	K20223	importin-7	ko04013
gene2846	Scaffold204	Y_1_DNA	-	K14551	U3 small nucleolar RNA-associated protein 9	ko03008
gene2847	Scaffold204	Y_1_DNA	-	K07101	uncharacterized protein	-
gene2850	Scaffold205	Y_1_DNA	-	K01238	SUN family beta-glucosidase [EC:3.2.1.-]	-
gene2852	Scaffold205	Y_1_DNA	-	K09503	DnaJ homolog subfamily A member 2	ko04141
gene2854	Scaffold205	Y_1_DNA	-	K08157	MFS transporter, DHA1 family, multidrug resistance protein	-
gene2860	Scaffold206	Y_1_DNA	NUP57	K14308	nuclear pore complex protein Nup54	ko03013
gene2861	Scaffold206	Y_1_DNA	-	K03952	NADH dehydrogenase (ubiquinone) 1 alpha subcomplex subunit 8	ko00190;ko01100;ko04714;ko04723;ko04932;ko05010;ko05012;ko05016
gene2862	Scaffold206	Y_1_DNA	CTF4	K11274	chromosome transmission fidelity protein 4	-
gene2863	Scaffold206	Y_1_DNA	-	K20289	conserved oligomeric Golgi complex subunit 2	-
gene2864	Scaffold206	Y_1_DNA	-	K14793	ribosomal RNA-processing protein 9	-
gene2866	Scaffold207	Y_1_DNA	-	K01539	sodium/potassium-transporting ATPase subunit alpha [EC:7.2.2.13]	ko04022;ko04024;ko04260;ko04261;ko04911;ko04918;ko04919;ko04925;ko04960;ko04961;ko04964;ko04970;ko04971;ko04972;ko04973;ko04974;ko04976;ko04978
gene2867	Scaffold207	Y_1_DNA	-	K04486	histidinol-phosphatase (PHP family) [EC:3.1.3.15]	ko00340;ko01100;ko01110;ko01230
gene2870	Scaffold207	Y_1_DNA	-	K00354	NADPH2 dehydrogenase [EC:1.6.99.1]	-
gene2871	Scaffold207	Y_1_DNA	-	K12261	2-hydroxyacyl-CoA lyase 1 [EC:4.1.-.-]	ko04146
gene2872	Scaffold207	Y_1_DNA	asnS	K01893	asparaginyl-tRNA synthetase [EC:6.1.1.22]	ko00970
gene2873	Scaffold207	Y_1_DNA	NSE2	K22756	E3 SUMO-protein ligase NSE2 [EC:2.3.2.-]	-
gene2875	Scaffold207	Y_1_DNA	-	K17777	mitochondrial import inner membrane translocase subunit TIM9	-
gene2876	Scaffold207	Y_1_DNA	pyrF	K01591	orotidine-5'-phosphate decarboxylase [EC:4.1.1.23]	ko00240;ko01100
gene2877	Scaffold208	Y_1_DNA	RPS27	K02978	small subunit ribosomal protein S27e	ko03010
gene2878	Scaffold208	Y_1_DNA	EMP24	K20347	p24 family protein beta-1	-
gene2879	Scaffold208	Y_1_DNA	XPD	K10844	DNA excision repair protein ERCC-2 [EC:3.6.4.12]	ko03022;ko03420
gene2880	Scaffold208	Y_1_DNA	BRR2	K12854	pre-mRNA-splicing helicase BRR2 [EC:3.6.4.13]	ko03040
gene2881	Scaffold208	Y_1_DNA	cca	K00974	tRNA nucleotidyltransferase (CCA-adding enzyme) [EC:2.7.7.72 3.1.3.- 3.1.4.-]	ko03013
gene2883	Scaffold209	Y_1_DNA	-	K17086	transmembrane 9 superfamily member 2/4	-
gene2885	Scaffold209	Y_1_DNA	RPS20	K02969	small subunit ribosomal protein S20e	ko03010
gene2886	Scaffold209	Y_1_DNA	-	K10967	alpha 1,2-mannosyltransferase [EC:2.4.1.-]	ko00514
gene2887	Scaffold209	Y_1_DNA	-	K14729	multifunctional beta-oxidation protein [EC:4.2.1.- 1.1.1.-]	ko00410;ko00640;ko01100;ko01200
gene2888	Scaffold209	Y_1_DNA	-	K03457	nucleobase:cation symporter-1, NCS1 family	-
gene2889	Scaffold209	Y_1_DNA	-	K03457	nucleobase:cation symporter-1, NCS1 family	-
gene2891	Scaffold210	Y_1_DNA	-	K16261	yeast amino acid transporter	-
gene2893	Scaffold210	Y_1_DNA	TXNDC7	K09584	protein disulfide-isomerase A6 [EC:5.3.4.1]	ko04141
gene2894	Scaffold210	Y_1_DNA	-	K08139	MFS transporter, SP family, sugar:H+ symporter	ko04113
gene2895	Scaffold210	Y_1_DNA	-	K08139	MFS transporter, SP family, sugar:H+ symporter	ko04113
gene2896	Scaffold210	Y_1_DNA	-	K08712	ATP-binding cassette, subfamily G (WHITE), member 2, SNQ2	ko02010
gene2897	Scaffold210	Y_1_DNA	-	K00801	farnesyl-diphosphate farnesyltransferase [EC:2.5.1.21]	ko00100;ko00909;ko01100;ko01110
gene2899	Scaffold211	Y_1_DNA	-	K20478	golgin subfamily B member 1	-
gene2900	Scaffold211	Y_1_DNA	-	K01277	dipeptidyl-peptidase III [EC:3.4.14.4]	-
gene2902	Scaffold211	Y_1_DNA	efeU	K07243	high-affinity iron transporter	-
gene2903	Scaffold211	Y_1_DNA	NRBF1	K07512	mitochondrial enoyl-[acyl-carrier protein] reductase / trans-2-enoyl-CoA reductase [EC:1.3.1.- 1.3.1.38]	ko00061;ko00062;ko01100;ko01212
gene2905	Scaffold211	Y_1_DNA	-	K11518	mitochondrial import receptor subunit TOM40	ko05014
gene2907	Scaffold211	Y_1_DNA	-	K09829	C-8 sterol isomerase [EC:5.-.-.-]	ko00100;ko01100;ko01110
gene2910	Scaffold212	Y_1_DNA	LIP5	K12199	vacuolar protein sorting-associated protein VTA1	ko04144
gene2911	Scaffold212	Y_1_DNA	-	K19791	iron transport multicopper oxidase	-
gene2913	Scaffold212	Y_1_DNA	-	K05756	actin related protein 2/3 complex, subunit 3	ko04144;ko04666;ko04810;ko05100;ko05130;ko05131;ko05132
gene2914	Scaffold212	Y_1_DNA	-	K19842	RHO1 GDP-GTP exchange protein 1/2	ko04011
gene2915	Scaffold212	Y_1_DNA	-	K10245	fatty acid elongase 2 [EC:2.3.1.199]	ko00062;ko01040;ko01100;ko01110;ko01212
gene2917	Scaffold213	Y_1_DNA	-	K14675	TAG lipase / lysophosphatidylethanolamine acyltransferase [EC:3.1.1.3 2.3.1.-]	ko00561;ko01100
gene2919	Scaffold213	Y_1_DNA	-	K09142	uncharacterized protein	-
gene2923	Scaffold213	Y_1_DNA	RSE1	K12830	splicing factor 3B subunit 3	ko03040
gene2926	Scaffold213	Y_1_DNA	-	K22484	transcriptional regulator CBF1	-
gene2927	Scaffold213	Y_1_DNA	-	K14663	protein N-terminal amidase [EC:3.5.1.-]	-
gene2929	Scaffold214	Y_1_DNA	-	K21597	cell wall integrity transcriptional regulator CAS5	-
gene2933	Scaffold214	Y_1_DNA	NEM1	K17617	CTD nuclear envelope phosphatase 1 [EC:3.1.3.16]	-
gene2934	Scaffold214	Y_1_DNA	-	K10396	kinesin family member 5	ko04144;ko04728;ko05010;ko05016
gene2935	Scaffold214	Y_1_DNA	ATP6C	K02148	V-type H+-transporting ATPase subunit C	ko00190;ko01100;ko04145;ko04150;ko04721;ko04966;ko05110;ko05120;ko05165;ko05323
gene2937	Scaffold214	Y_1_DNA	CAF5	K08158	MFS transporter, DHA1 family, multidrug resistance protein	-
gene2938	Scaffold215	Y_1_DNA	TFS1	K06910	phosphatidylethanolamine-binding protein	-
gene2941	Scaffold215	Y_1_DNA	-	K12834	PHD finger-like domain-containing protein 5A	ko03040
gene2944	Scaffold216	Y_1_DNA	-	K18176	cytochrome c oxidase assembly factor 3, fungi type	-
gene2945	Scaffold216	Y_1_DNA	-	K14553	U3 small nucleolar RNA-associated protein 18	ko03008
gene2946	Scaffold216	Y_1_DNA	MKP	K04459	dual specificity MAP kinase phosphatase [EC:3.1.3.16 3.1.3.48]	ko04010;ko04361
gene2947	Scaffold216	Y_1_DNA	-	K17422	large subunit ribosomal protein L41	-
gene2948	Scaffold216	Y_1_DNA	-	K03506	DNA polymerase epsilon subunit 4 [EC:2.7.7.7]	ko03030;ko03410;ko03420
gene2949	Scaffold216	Y_1_DNA	cysK	K01738	cysteine synthase [EC:2.5.1.47]	ko00270;ko00920;ko01100;ko01110;ko01120;ko01200;ko01230
gene2951	Scaffold216	Y_1_DNA	-	K13507	glycerol-3-phosphate O-acyltransferase / dihydroxyacetone phosphate acyltransferase [EC:2.3.1.15 2.3.1.42]	ko00561;ko00564;ko01100;ko01110
gene2952	Scaffold217	Y_1_DNA	-	K17804	mitochondrial import inner membrane translocase subunit TIM44	-
gene2955	Scaffold217	Y_1_DNA	MDM38	K17800	LETM1 and EF-hand domain-containing protein 1, mitochondrial	ko04139
gene2956	Scaffold217	Y_1_DNA	NOL6	K14544	U3 small nucleolar RNA-associated protein 22	ko03008
gene2957	Scaffold217	Y_1_DNA	ERV46	K20367	endoplasmic reticulum-Golgi intermediate compartment protein 3	-
gene2958	Scaffold217	Y_1_DNA	-	K01078	acid phosphatase [EC:3.1.3.2]	ko00730;ko00740;ko01100
gene2959	Scaffold217	Y_1_DNA	-	K09074	fungal twist-like factor	-
gene2963	Scaffold218	Y_1_DNA	RRT12	K14644	subtilase-type proteinase RRT12 [EC:3.4.21.-]	-
gene2965	Scaffold218	Y_1_DNA	ACOX3	K00232	acyl-CoA oxidase [EC:1.3.3.6]	ko00071;ko00410;ko00592;ko00640;ko01040;ko01100;ko01110;ko01200;ko01212;ko03320;ko04024;ko04146
gene2966	Scaffold218	Y_1_DNA	-	K10436	microtubule-associated protein, RP/EB family	-
gene2967	Scaffold218	Y_1_DNA	-	K08956	AFG3 family protein [EC:3.4.24.-]	ko05017
gene2968	Scaffold218	Y_1_DNA	mvaK2	K00938	phosphomevalonate kinase [EC:2.7.4.2]	ko00900;ko01100;ko01110
gene2969	Scaffold219	Y_1_DNA	-	K21597	cell wall integrity transcriptional regulator CAS5	-
gene2973	Scaffold219	Y_1_DNA	NEM1	K17617	CTD nuclear envelope phosphatase 1 [EC:3.1.3.16]	-
gene2974	Scaffold219	Y_1_DNA	-	K10396	kinesin family member 5	ko04144;ko04728;ko05010;ko05016
gene2975	Scaffold219	Y_1_DNA	ATP6C	K02148	V-type H+-transporting ATPase subunit C	ko00190;ko01100;ko04145;ko04150;ko04721;ko04966;ko05110;ko05120;ko05165;ko05323
gene2977	Scaffold219	Y_1_DNA	CAF5	K08158	MFS transporter, DHA1 family, multidrug resistance protein	-
gene2979	Scaffold220	Y_1_DNA	-	K07441	beta-1,4-N-acetylglucosaminyltransferase [EC:2.4.1.141]	ko00510;ko00513;ko01100
gene2980	Scaffold220	Y_1_DNA	-	K08517	vesicle transport protein SEC22	ko04130;ko04145;ko05134
gene2981	Scaffold220	Y_1_DNA	DCS	K12584	m7GpppX diphosphatase [EC:3.6.1.59]	ko03018
gene2983	Scaffold220	Y_1_DNA	-	K15146	mediator of RNA polymerase II transcription subunit 4	ko04919
gene2984	Scaffold220	Y_1_DNA	ALE1	K13519	lysophospholipid acyltransferase [EC:2.3.1.51 2.3.1.23 2.3.1.-]	ko00561;ko00564;ko00565;ko01100;ko01110
gene2985	Scaffold220	Y_1_DNA	hemH	K01772	protoporphyrin/coproporphyrin ferrochelatase [EC:4.99.1.1 4.99.1.9]	ko00860;ko01100;ko01110
gene2986	Scaffold220	Y_1_DNA	CAPD2	K06677	condensin complex subunit 1	ko04111
gene2990	Scaffold221	Y_1_DNA	-	K09549	prefoldin subunit 2	-
gene2991	Scaffold221	Y_1_DNA	-	K12670	oligosaccharyltransferase complex subunit beta	ko00510;ko00513;ko01100;ko04141
gene2993	Scaffold221	Y_1_DNA	-	K20279	synaptojanin [EC:3.1.3.36]	ko00562;ko01100;ko04070
gene2998	Scaffold221	Y_1_DNA	RPS13	K02953	small subunit ribosomal protein S13e	ko03010
gene3001	Scaffold221	Y_1_DNA	-	K20827	RNA polymerase II-associated protein 2 [EC:3.1.3.16]	-
gene3004	Scaffold222	Y_1_DNA	-	K17053	tRNAThr (cytosine32-N3)-methyltransferase [EC:2.1.1.268]	-
gene3005	Scaffold222	Y_1_DNA	-	K08339	autophagy-related protein 5	ko04136;ko04137;ko04138;ko04140;ko04211;ko04213;ko04216;ko04621;ko04622;ko05131
gene3008	Scaffold222	Y_1_DNA	-	K01930	folylpolyglutamate synthase [EC:6.3.2.17]	ko00790;ko01100;ko01523
gene3009	Scaffold222	Y_1_DNA	RPT4	K03064	26S proteasome regulatory subunit T4	ko03050;ko05169
gene3010	Scaffold222	Y_1_DNA	leuS	K01869	leucyl-tRNA synthetase [EC:6.1.1.4]	ko00970
gene3011	Scaffold223	Y_1_DNA	ATP1	K02132	F-type H+-transporting ATPase subunit alpha	ko00190;ko01100;ko04714;ko05010;ko05012;ko05016
gene3012	Scaffold223	Y_1_DNA	treA	K01194	alpha,alpha-trehalase [EC:3.2.1.28]	ko00500;ko01100;ko01110
gene3013	Scaffold223	Y_1_DNA	RET1	K05236	coatomer subunit alpha	-
gene3016	Scaffold223	Y_1_DNA	RPN5	K03035	26S proteasome regulatory subunit N5	ko03050;ko05169
gene3017	Scaffold224	Y_1_DNA	-	K03941	NADH dehydrogenase (ubiquinone) Fe-S protein 8 [EC:7.1.1.2 1.6.99.3]	ko00190;ko01100;ko04714;ko04723;ko04932;ko05010;ko05012;ko05016
gene3018	Scaffold224	Y_1_DNA	ALFY	K22262	WD repeat and FYVE domain-containing protein 3	-
gene3019	Scaffold224	Y_1_DNA	-	K15283	solute carrier family 35, member E1	-
gene3022	Scaffold224	Y_1_DNA	RPS14	K02955	small subunit ribosomal protein S14e	ko03010
gene3023	Scaffold224	Y_1_DNA	RPS15A	K02957	small subunit ribosomal protein S15Ae	ko03010
gene3024	Scaffold224	Y_1_DNA	RPL39	K02924	large subunit ribosomal protein L39e	ko03010
gene3027	Scaffold225	Y_1_DNA	-	K09553	stress-induced-phosphoprotein 1	ko05020
gene3028	Scaffold225	Y_1_DNA	-	K05302	N-lysine methyltransferase SETD6 [EC:2.1.1.-]	-
gene3030	Scaffold225	Y_1_DNA	-	K02180	cell cycle arrest protein BUB3	ko04110;ko04111;ko05166
gene3032	Scaffold225	Y_1_DNA	-	K14531	ribonuclease MRP protein subunit SNM1	ko03008
gene3033	Scaffold226	Y_1_DNA	-	K05351	D-xylulose reductase [EC:1.1.1.9]	ko00040;ko01100
gene3034	Scaffold226	Y_1_DNA	RGR1	K15156	mediator of RNA polymerase II transcription subunit 14	ko04919
gene3035	Scaffold226	Y_1_DNA	-	K03965	NADH dehydrogenase (ubiquinone) 1 beta subcomplex subunit 9	ko00190;ko01100;ko04714;ko04723;ko04932;ko05010;ko05012;ko05016
gene3036	Scaffold226	Y_1_DNA	-	K01792	glucose-6-phosphate 1-epimerase [EC:5.1.3.15]	ko00010;ko01100;ko01110;ko01120
gene3039	Scaffold226	Y_1_DNA	-	K18738	heterogeneous nuclear rnp K-like protein	-
gene3041	Scaffold226	Y_1_DNA	-	K20826	RNA polymerase II-associated protein 1	-
gene3042	Scaffold227	Y_1_DNA	-	K04441	p38 MAP kinase [EC:2.7.11.24]	ko01522;ko04010;ko04011;ko04013;ko04015;ko04068;ko04071;ko04114;ko04139;ko04212;ko04218;ko04261;ko04361;ko04370;ko04380;ko04550;ko04611;ko04620;ko04621;ko04622;ko04624;ko04625;ko04657;ko04658;ko04659;ko04660;ko04664;ko04668;ko04670;ko04714;ko04722;ko04723;ko04728;ko04750;ko04912;ko04914;ko04917;ko04926;ko04933;ko04935;ko05014;ko05120;ko05130;ko05131;ko05132;ko05133;ko05135;ko05140;ko05142;ko05145…
gene3043	Scaffold227	Y_1_DNA	-	K05665	ATP-binding cassette, subfamily C (CFTR/MRP), member 1 [EC:7.6.2.3]	ko01523;ko02010;ko04071;ko04977;ko05206
gene3044	Scaffold227	Y_1_DNA	-	K20477	RAB6A-GEF complex partner protein 2	-
gene3046	Scaffold227	Y_1_DNA	-	K14171	alkyl hydroperoxide reductase 1 [EC:1.11.1.15]	ko04122
gene3048	Scaffold227	Y_1_DNA	-	K06927	diphthine-ammonia ligase [EC:6.3.1.14]	-
gene3050	Scaffold228	Y_1_DNA	RPL9	K02940	large subunit ribosomal protein L9e	ko03010
gene3051	Scaffold228	Y_1_DNA	-	K08075	polynucleotide 3'-phosphatase [EC:3.1.3.32]	-
gene3052	Scaffold228	Y_1_DNA	-	K12848	U4/U6.U5 tri-snRNP component SNU23	ko03040
gene3057	Scaffold228	Y_1_DNA	-	K03246	translation initiation factor 3 subunit I	ko03013
gene3059	Scaffold228	Y_1_DNA	-	K01061	carboxymethylenebutenolidase [EC:3.1.1.45]	ko00361;ko00364;ko00623;ko01100;ko01120
gene3060	Scaffold228	Y_1_DNA	arsA	K01551	arsenite/tail-anchored protein-transporting ATPase [EC:7.3.2.7 7.3.-.-]	-
gene3062	Scaffold229	Y_1_DNA	-	K12864	beta-catenin-like protein 1	ko03040
gene3066	Scaffold229	Y_1_DNA	-	K03321	sulfate permease, SulP family	-
gene3067	Scaffold229	Y_1_DNA	-	K00326	cytochrome-b5 reductase [EC:1.6.2.2]	ko00520
gene3068	Scaffold229	Y_1_DNA	lysC	K00928	aspartate kinase [EC:2.7.2.4]	ko00260;ko00261;ko00270;ko00300;ko01100;ko01110;ko01120;ko01210;ko01230
gene3069	Scaffold229	Y_1_DNA	-	K14642	golgi apyrase [EC:3.6.1.5]	ko00230;ko00240;ko01100
gene3070	Scaffold229	Y_1_DNA	tfb	K03124	transcription initiation factor TFIIB	ko03022;ko05017;ko05203
gene3073	Scaffold230	Y_1_DNA	-	K01173	endonuclease G, mitochondrial	ko04210
gene3074	Scaffold230	Y_1_DNA	-	K17660	cytochrome b pre-mRNA-processing protein 1	-
gene3076	Scaffold230	Y_1_DNA	PCP1	K09650	rhomboid-like protein [EC:3.4.21.105]	-
gene3077	Scaffold230	Y_1_DNA	-	K03865	glutamyl-tRNA(Gln) amidotransferase subunit F [EC:6.3.5.7]	ko00970;ko01100
gene3078	Scaffold231	Y_1_DNA	-	K11359	transcriptional activator SPT7	-
gene3079	Scaffold231	Y_1_DNA	atoB	K00626	acetyl-CoA C-acetyltransferase [EC:2.3.1.9]	ko00071;ko00072;ko00280;ko00310;ko00362;ko00380;ko00620;ko00630;ko00640;ko00650;ko00720;ko00900;ko01100;ko01110;ko01120;ko01200;ko01212;ko02020
gene3082	Scaffold231	Y_1_DNA	TRS23	K20303	trafficking protein particle complex subunit 4	-
gene3083	Scaffold231	Y_1_DNA	RMI1	K15364	RecQ-mediated genome instability protein 1	ko03460
gene3084	Scaffold231	Y_1_DNA	metF	K00297	methylenetetrahydrofolate reductase (NADPH) [EC:1.5.1.20]	ko00670;ko00720;ko01100;ko01120;ko01200;ko01523
gene3085	Scaffold232	Y_1_DNA	-	K08141	MFS transporter, SP family, general alpha glucoside:H+ symporter	-
gene3086	Scaffold232	Y_1_DNA	-	K08141	MFS transporter, SP family, general alpha glucoside:H+ symporter	-
gene3088	Scaffold232	Y_1_DNA	malL	K01182	oligo-1,6-glucosidase [EC:3.2.1.10]	ko00052;ko00500;ko01100
gene3089	Scaffold232	Y_1_DNA	-	K08141	MFS transporter, SP family, general alpha glucoside:H+ symporter	-
gene3090	Scaffold232	Y_1_DNA	malL	K01182	oligo-1,6-glucosidase [EC:3.2.1.10]	ko00052;ko00500;ko01100
gene3093	Scaffold233	Y_1_DNA	-	K11359	transcriptional activator SPT7	-
gene3094	Scaffold233	Y_1_DNA	atoB	K00626	acetyl-CoA C-acetyltransferase [EC:2.3.1.9]	ko00071;ko00072;ko00280;ko00310;ko00362;ko00380;ko00620;ko00630;ko00640;ko00650;ko00720;ko00900;ko01100;ko01110;ko01120;ko01200;ko01212;ko02020
gene3097	Scaffold233	Y_1_DNA	TRS23	K20303	trafficking protein particle complex subunit 4	-
gene3098	Scaffold233	Y_1_DNA	RMI1	K15364	RecQ-mediated genome instability protein 1	ko03460
gene3099	Scaffold233	Y_1_DNA	metF	K00297	methylenetetrahydrofolate reductase (NADPH) [EC:1.5.1.20]	ko00670;ko00720;ko01100;ko01120;ko01200;ko01523
gene3100	Scaffold234	Y_1_DNA	ribH	K00794	6,7-dimethyl-8-ribityllumazine synthase [EC:2.5.1.78]	ko00740;ko01100;ko01110
gene3101	Scaffold234	Y_1_DNA	-	K14836	nucleolar protein 8	-
gene3102	Scaffold234	Y_1_DNA	-	K15176	RNA polymerase-associated protein CTR9	-
gene3103	Scaffold234	Y_1_DNA	-	K10734	GINS complex subunit 3	-
gene3104	Scaffold234	Y_1_DNA	ncd2	K00459	nitronate monooxygenase [EC:1.13.12.16]	ko00910;ko01100
gene3105	Scaffold234	Y_1_DNA	-	K11582	shugoshin	ko04113
gene3106	Scaffold234	Y_1_DNA	thyA	K00560	thymidylate synthase [EC:2.1.1.45]	ko00240;ko00670;ko01100;ko01523
gene3107	Scaffold234	Y_1_DNA	-	K08492	syntaxin 18	ko04130;ko04145
gene3108	Scaffold234	Y_1_DNA	-	K14416	elongation factor 1 alpha-like protein	ko03015;ko05134
gene3109	Scaffold234	Y_1_DNA	-	K20069	adaptin ear-binding coat-associated protein 1/2	-
gene3111	Scaffold235	Y_1_DNA	-	K05538	alpha 1,3-mannosyltransferase [EC:2.4.1.-]	ko00513;ko00514;ko01100
gene3112	Scaffold235	Y_1_DNA	gst	K00799	glutathione S-transferase [EC:2.5.1.18]	ko00480;ko00980;ko00982;ko00983;ko01100;ko01524;ko04212;ko05200;ko05204;ko05225;ko05418
gene3113	Scaffold235	Y_1_DNA	pdc	K01568	pyruvate decarboxylase [EC:4.1.1.1]	ko00010;ko01100;ko01110
gene3114	Scaffold235	Y_1_DNA	UBP15	K11838	ubiquitin carboxyl-terminal hydrolase 7 [EC:3.4.19.12]	ko04068;ko05169;ko05203
gene3115	Scaffold235	Y_1_DNA	-	K02201	pantetheine-phosphate adenylyltransferase [EC:2.7.7.3]	ko00770;ko01100
gene3116	Scaffold235	Y_1_DNA	-	K13100	pre-mRNA-splicing factor CWC22	-
gene3120	Scaffold236	Y_1_DNA	NCS2	K14169	cytoplasmic tRNA 2-thiolation protein 2	ko04122
gene3121	Scaffold236	Y_1_DNA	-	K22686	pro-apoptotic serine protease NMA111 [EC:3.4.21.-]	-
gene3122	Scaffold236	Y_1_DNA	-	K03937	NADH dehydrogenase (ubiquinone) Fe-S protein 4	ko00190;ko01100;ko04714;ko04723;ko04932;ko05010;ko05012;ko05016
gene3123	Scaffold237	Y_1_DNA	-	K00804	geranylgeranyl diphosphate synthase, type III [EC:2.5.1.1 2.5.1.10 2.5.1.29]	ko00900;ko01100;ko01110
gene3124	Scaffold237	Y_1_DNA	cdsA	K00981	phosphatidate cytidylyltransferase [EC:2.7.7.41]	ko00564;ko01100;ko01110;ko04070
gene3128	Scaffold237	Y_1_DNA	-	K09043	AP-1-like transcription factor	-
gene3130	Scaffold237	Y_1_DNA	RPL12	K02870	large subunit ribosomal protein L12e	ko03010
gene3131	Scaffold237	Y_1_DNA	MAK10	K20823	N-alpha-acetyltransferase 35, NatC auxiliary subunit	-
gene3132	Scaffold237	Y_1_DNA	LACE1	K18798	peroxisome-assembly ATPase [EC:3.6.4.7]	-
gene3133	Scaffold237	Y_1_DNA	XAB2	K12867	pre-mRNA-splicing factor SYF1	ko03040
gene3135	Scaffold238	Y_1_DNA	CNA	K04348	serine/threonine-protein phosphatase 2B catalytic subunit [EC:3.1.3.16]	ko04010;ko04020;ko04022;ko04114;ko04218;ko04310;ko04360;ko04370;ko04380;ko04625;ko04650;ko04658;ko04659;ko04660;ko04662;ko04720;ko04724;ko04728;ko04921;ko04922;ko04924;ko05010;ko05014;ko05031;ko05152;ko05163;ko05166;ko05167;ko05170;ko05235
gene3147	Scaffold239	Y_1_DNA	SPB4	K14809	ATP-dependent RNA helicase DDX55/SPB4 [EC:3.6.4.13]	-
gene3148	Scaffold239	Y_1_DNA	DEG1	K01855	tRNA pseudouridine38/39 synthase [EC:5.4.99.45]	-
gene3153	Scaffold239	Y_1_DNA	-	K06652	cyclin-dependent kinase inhibitor FAR1	ko04011;ko04111
gene3154	Scaffold239	Y_1_DNA	-	K00428	cytochrome c peroxidase [EC:1.11.1.5]	-
gene3155	Scaffold240	Y_1_DNA	NRE	K14676	lysophospholipid hydrolase [EC:3.1.1.5]	ko00564
gene3156	Scaffold240	Y_1_DNA	SURF4	K20369	ER-derived vesicles protein	-
gene3158	Scaffold240	Y_1_DNA	HIRIP5	K22074	NFU1 iron-sulfur cluster scaffold homolog, mitochondrial	-
gene3159	Scaffold240	Y_1_DNA	-	K13126	polyadenylate-binding protein	ko03013;ko03015;ko03018
gene3160	Scaffold240	Y_1_DNA	-	K11275	histone H1/5	-
gene3161	Scaffold241	Y_1_DNA	NRE	K14676	lysophospholipid hydrolase [EC:3.1.1.5]	ko00564
gene3162	Scaffold241	Y_1_DNA	SURF4	K20369	ER-derived vesicles protein	-
gene3164	Scaffold241	Y_1_DNA	HIRIP5	K22074	NFU1 iron-sulfur cluster scaffold homolog, mitochondrial	-
gene3165	Scaffold241	Y_1_DNA	-	K13126	polyadenylate-binding protein	ko03013;ko03015;ko03018
gene3166	Scaffold241	Y_1_DNA	-	K11275	histone H1/5	-
gene3167	Scaffold242	Y_1_DNA	trxA	K03671	thioredoxin 1	ko04621;ko05132;ko05418
gene3168	Scaffold242	Y_1_DNA	-	K09426	Myb-like DNA-binding protein RAP1	-
gene3169	Scaffold242	Y_1_DNA	pabC	K02619	4-amino-4-deoxychorismate lyase [EC:4.1.3.38]	ko00790
gene3170	Scaffold242	Y_1_DNA	serB	K01079	phosphoserine phosphatase [EC:3.1.3.3]	ko00260;ko00680;ko01100;ko01110;ko01120;ko01200;ko01230
gene3171	Scaffold242	Y_1_DNA	-	K13192	RNA-binding protein 26	-
gene3175	Scaffold242	Y_1_DNA	-	K03234	elongation factor 2	ko04152;ko04921
gene3177	Scaffold243	Y_1_DNA	SPB4	K14809	ATP-dependent RNA helicase DDX55/SPB4 [EC:3.6.4.13]	-
gene3178	Scaffold243	Y_1_DNA	DEG1	K01855	tRNA pseudouridine38/39 synthase [EC:5.4.99.45]	-
gene3183	Scaffold243	Y_1_DNA	-	K06652	cyclin-dependent kinase inhibitor FAR1	ko04011;ko04111
gene3184	Scaffold243	Y_1_DNA	-	K00428	cytochrome c peroxidase [EC:1.11.1.5]	-
gene3185	Scaffold244	Y_1_DNA	-	K12345	3-oxo-5-alpha-steroid 4-dehydrogenase 3 / polyprenol reductase [EC:1.3.1.22 1.3.1.94]	ko00140;ko00510
gene3186	Scaffold244	Y_1_DNA	fabF	K09458	3-oxoacyl-[acyl-carrier-protein] synthase II [EC:2.3.1.179]	ko00061;ko00780;ko01100;ko01212
gene3188	Scaffold244	Y_1_DNA	-	K01530	phospholipid-translocating ATPase [EC:7.6.2.1]	-
gene3189	Scaffold244	Y_1_DNA	RPL34	K02915	large subunit ribosomal protein L34e	ko03010
gene3192	Scaffold244	Y_1_DNA	RPS28	K02979	small subunit ribosomal protein S28e	ko03010
gene3193	Scaffold244	Y_1_DNA	hisG	K00765	ATP phosphoribosyltransferase [EC:2.4.2.17]	ko00340;ko01100;ko01110;ko01230
gene3194	Scaffold245	Y_1_DNA	-	K17769	mitochondrial import receptor subunit TOM22	-
gene3196	Scaffold245	Y_1_DNA	-	K23643	protein LSM12	ko04711
gene3197	Scaffold245	Y_1_DNA	GCP3	K16570	gamma-tubulin complex component 3	-
gene3199	Scaffold245	Y_1_DNA	-	K07760	cyclin-dependent kinase [EC:2.7.11.22]	-
gene3200	Scaffold245	Y_1_DNA	GYP8	K20372	TBC1 domain family member 20	-
gene3201	Scaffold245	Y_1_DNA	-	K11360	transcriptional activator SPT8	-
gene3202	Scaffold245	Y_1_DNA	-	K12608	CCR4-NOT complex subunit CAF16	ko03018
gene3203	Scaffold246	Y_1_DNA	-	K17769	mitochondrial import receptor subunit TOM22	-
gene3205	Scaffold246	Y_1_DNA	-	K23643	protein LSM12	ko04711
gene3206	Scaffold246	Y_1_DNA	GCP3	K16570	gamma-tubulin complex component 3	-
gene3208	Scaffold246	Y_1_DNA	-	K07760	cyclin-dependent kinase [EC:2.7.11.22]	-
gene3209	Scaffold246	Y_1_DNA	GYP8	K20372	TBC1 domain family member 20	-
gene3210	Scaffold246	Y_1_DNA	-	K11360	transcriptional activator SPT8	-
gene3211	Scaffold246	Y_1_DNA	-	K12608	CCR4-NOT complex subunit CAF16	ko03018
gene3212	Scaffold247	Y_1_DNA	NUP192	K14310	nuclear pore complex protein Nup205	ko03013
gene3214	Scaffold247	Y_1_DNA	NOLA3	K11130	H/ACA ribonucleoprotein complex subunit 3	ko03008
gene3216	Scaffold247	Y_1_DNA	-	K14859	ribosome biogenesis protein SSF1/2	-
gene3217	Scaffold247	Y_1_DNA	RRP3	K14777	ATP-dependent RNA helicase DDX47/RRP3 [EC:3.6.4.13]	-
gene3219	Scaffold248	Y_1_DNA	-	K10736	minichromosome maintenance protein 10	-
gene3226	Scaffold249	Y_1_DNA	purB	K01756	adenylosuccinate lyase [EC:4.3.2.2]	ko00230;ko00250;ko01100;ko01110
gene3227	Scaffold249	Y_1_DNA	-	K05757	actin related protein 2/3 complex, subunit 1A/1B	ko04144;ko04666;ko04810;ko05100;ko05130;ko05131;ko05132
gene3228	Scaffold249	Y_1_DNA	-	K11568	DASH complex subunit DAD3	-
gene3230	Scaffold249	Y_1_DNA	-	K06674	structural maintenance of chromosome 2	ko04111
gene3232	Scaffold249	Y_1_DNA	RPL8	K02938	large subunit ribosomal protein L8e	ko03010
gene3234	Scaffold249	Y_1_DNA	RPL29	K02905	large subunit ribosomal protein L29e	ko03010
gene3235	Scaffold250	Y_1_DNA	-	K13346	peroxin-10	ko04146
gene3237	Scaffold250	Y_1_DNA	-	K08139	MFS transporter, SP family, sugar:H+ symporter	ko04113
gene3240	Scaffold250	Y_1_DNA	argS	K01887	arginyl-tRNA synthetase [EC:6.1.1.19]	ko00970
gene3241	Scaffold251	Y_1_DNA	argS	K01887	arginyl-tRNA synthetase [EC:6.1.1.19]	ko00970
gene3244	Scaffold251	Y_1_DNA	-	K08139	MFS transporter, SP family, sugar:H+ symporter	ko04113
gene3246	Scaffold251	Y_1_DNA	-	K13346	peroxin-10	ko04146
gene3247	Scaffold252	Y_1_DNA	-	K03283	heat shock 70kDa protein 1/2/6/8	ko03040;ko04010;ko04141;ko04144;ko04213;ko04612;ko04915;ko05134;ko05145;ko05162
gene3255	Scaffold252	Y_1_DNA	-	K11676	Ino eighty subunit 2	-
gene3258	Scaffold253	Y_1_DNA	-	K21455	transcription factor CON7	-
gene3266	Scaffold254	Y_1_DNA	-	K12778	meiosis-specific protein HOP1	ko04113
gene3267	Scaffold254	Y_1_DNA	-	K18573	intermediate cleaving peptidase 55 [EC:3.4.11.26]	-
gene3271	Scaffold255	Y_1_DNA	-	K14822	rRNA-processing protein CGR1	-
gene3275	Scaffold256	Y_1_DNA	-	K08874	transformation/transcription domain-associated protein	ko05166
gene3285	Scaffold257	Y_1_DNA	-	K13830	pentafunctional AROM polypeptide [EC:4.2.3.4 4.2.1.10 1.1.1.25 2.7.1.71 2.5.1.19]	ko00400;ko01100;ko01110;ko01230
gene3286	Scaffold258	Y_1_DNA	-	K17275	plastin-1	-
gene3287	Scaffold258	Y_1_DNA	-	K09827	3-keto steroid reductase [EC:1.1.1.270]	ko00100;ko01100;ko01110
gene3288	Scaffold258	Y_1_DNA	-	K10772	AP endonuclease 2 [EC:4.2.99.18]	ko03410
gene3290	Scaffold258	Y_1_DNA	-	K09494	T-complex protein 1 subunit beta	-
gene3291	Scaffold258	Y_1_DNA	-	K03936	NADH dehydrogenase (ubiquinone) Fe-S protein 3 [EC:7.1.1.2 1.6.99.3]	ko00190;ko01100;ko04714;ko04723;ko04932;ko05010;ko05012;ko05016
gene3292	Scaffold258	Y_1_DNA	CYP504	K10437	phenylacetate 2-hydroxylase [EC:1.14.14.54]	ko00360;ko00643;ko01100;ko01120
gene3295	Scaffold259	Y_1_DNA	ppiB	K03768	peptidyl-prolyl cis-trans isomerase B (cyclophilin B) [EC:5.2.1.8]	-
gene3297	Scaffold259	Y_1_DNA	-	K03847	alpha-1,6-mannosyltransferase [EC:2.4.1.260]	ko00510;ko00513;ko01100
gene3298	Scaffold259	Y_1_DNA	NOF1	K17430	large subunit ribosomal protein L49	-
gene3299	Scaffold259	Y_1_DNA	NLE1	K14855	ribosome assembly protein 4	-
gene3300	Scaffold259	Y_1_DNA	-	K11230	mitogen-activated protein kinase kinase kinase [EC:2.7.11.25]	ko02020;ko04011
gene3301	Scaffold259	Y_1_DNA	RPL7A	K02936	large subunit ribosomal protein L7Ae	ko03010
gene3302	Scaffold260	Y_1_DNA	tynA	K00276	primary-amine oxidase [EC:1.4.3.21]	ko00260;ko00350;ko00360;ko00410;ko00950;ko00960;ko01100;ko01110
gene3303	Scaffold260	Y_1_DNA	-	K11295	high mobility group protein B2	-
gene3305	Scaffold260	Y_1_DNA	-	K11874	ubiquitin carboxyl-terminal hydrolase 16 [EC:3.4.19.12]	-
gene3306	Scaffold260	Y_1_DNA	-	K14541	urea carboxylase / allophanate hydrolase [EC:6.3.4.6 3.5.1.54]	ko00220;ko00791;ko01100;ko01120
gene3308	Scaffold261	Y_1_DNA	tynA	K00276	primary-amine oxidase [EC:1.4.3.21]	ko00260;ko00350;ko00360;ko00410;ko00950;ko00960;ko01100;ko01110
gene3309	Scaffold261	Y_1_DNA	-	K11295	high mobility group protein B2	-
gene3311	Scaffold261	Y_1_DNA	-	K11874	ubiquitin carboxyl-terminal hydrolase 16 [EC:3.4.19.12]	-
gene3312	Scaffold261	Y_1_DNA	-	K14541	urea carboxylase / allophanate hydrolase [EC:6.3.4.6 3.5.1.54]	ko00220;ko00791;ko01100;ko01120
gene3314	Scaffold262	Y_1_DNA	NOT1	K12604	CCR4-NOT transcription complex subunit 1	ko03018
gene3317	Scaffold262	Y_1_DNA	-	K21451	xylanolytic transcriptional activator XlnR	-
gene3319	Scaffold262	Y_1_DNA	-	K00293	saccharopine dehydrogenase (NADP+, L-glutamate forming) [EC:1.5.1.10]	ko00300;ko00310;ko01100;ko01110;ko01230
gene3320	Scaffold262	Y_1_DNA	-	K16330	pseudouridylate synthase / pseudouridine kinase [EC:4.2.1.70 2.7.1.83]	ko00240;ko01100
gene3322	Scaffold263	Y_1_DNA	gst	K00799	glutathione S-transferase [EC:2.5.1.18]	ko00480;ko00980;ko00982;ko00983;ko01100;ko01524;ko04212;ko05200;ko05204;ko05225;ko05418
gene3324	Scaffold263	Y_1_DNA	-	K01273	membrane dipeptidase [EC:3.4.13.19]	-
gene3326	Scaffold263	Y_1_DNA	-	K14784	protein CMS1	-
gene3328	Scaffold263	Y_1_DNA	gidA	K03495	tRNA uridine 5-carboxymethylaminomethyl modification enzyme	-
gene3329	Scaffold264	Y_1_DNA	CDR1	K08711	ATP-binding cassette, subfamily G (WHITE), member 2, PDR	ko02010
gene3331	Scaffold264	Y_1_DNA	-	K11372	HAT1-interacting factor 1	-
gene3332	Scaffold264	Y_1_DNA	CDC3	K16944	septin 7	ko05131
gene3335	Scaffold264	Y_1_DNA	RPN12	K03031	26S proteasome regulatory subunit N12	ko03050;ko05169
gene3336	Scaffold264	Y_1_DNA	-	K12184	ESCRT-I complex subunit VPS28	ko04144
gene3341	Scaffold265	Y_1_DNA	-	K12184	ESCRT-I complex subunit VPS28	ko04144
gene3342	Scaffold265	Y_1_DNA	RPN12	K03031	26S proteasome regulatory subunit N12	ko03050;ko05169
gene3345	Scaffold265	Y_1_DNA	CDC3	K16944	septin 7	ko05131
gene3346	Scaffold265	Y_1_DNA	-	K11372	HAT1-interacting factor 1	-
gene3348	Scaffold265	Y_1_DNA	CDR1	K08711	ATP-binding cassette, subfamily G (WHITE), member 2, PDR	ko02010
gene3349	Scaffold266	Y_1_DNA	RPT5	K03065	26S proteasome regulatory subunit T5	ko03050;ko05169
gene3350	Scaffold266	Y_1_DNA	PRP17	K12816	pre-mRNA-processing factor 17	ko03040
gene3351	Scaffold266	Y_1_DNA	BCCIP	K15262	protein BCP1	-
gene3353	Scaffold266	Y_1_DNA	VID21	K11397	chromatin modification-related protein VID21	-
gene3354	Scaffold266	Y_1_DNA	-	K12404	ADP-ribosylation factor-binding protein GGA	ko04142
gene3355	Scaffold266	Y_1_DNA	-	K22240	biogenesis of lysosome-related organelles complex 1 subunit CNL1	-
gene3356	Scaffold266	Y_1_DNA	-	K12472	epidermal growth factor receptor substrate 15	ko04144
gene3357	Scaffold266	Y_1_DNA	trpD	K00766	anthranilate phosphoribosyltransferase [EC:2.4.2.18]	ko00400;ko01100;ko01110;ko01230
gene3360	Scaffold267	Y_1_DNA	-	K06684	cell cycle protein kinase DBF2 [EC:2.7.11.-]	ko04111;ko04392
gene3361	Scaffold267	Y_1_DNA	-	K12844	U4/U6 small nuclear ribonucleoprotein PRP31	ko03040
gene3362	Scaffold267	Y_1_DNA	valS	K01873	valyl-tRNA synthetase [EC:6.1.1.9]	ko00970
gene3363	Scaffold267	Y_1_DNA	EXOSC5	K12590	exosome complex component RRP46	ko03018
gene3364	Scaffold267	Y_1_DNA	TPC1	K15108	solute carrier family 25 (mitochondrial thiamine pyrophosphate transporter), member 19	-
gene3365	Scaffold268	Y_1_DNA	-	K11493	regulator of chromosome condensation	-
gene3367	Scaffold268	Y_1_DNA	BYSL	K14797	essential nuclear protein 1	-
gene3368	Scaffold268	Y_1_DNA	-	K05857	phosphatidylinositol phospholipase C, delta [EC:3.1.4.11]	ko00562;ko01100;ko04020;ko04070;ko04919;ko04933;ko05131
gene3369	Scaffold268	Y_1_DNA	-	K20297	vacuolar protein sorting-associated protein 51	-
gene3370	Scaffold268	Y_1_DNA	-	K02732	20S proteasome subunit beta 6 [EC:3.4.25.1]	ko03050
gene3371	Scaffold268	Y_1_DNA	-	K01293	Gly-Xaa carboxypeptidase [EC:3.4.17.4]	-
gene3372	Scaffold268	Y_1_DNA	-	K08192	MFS transporter, ACS family, allantoate permease	-
gene3373	Scaffold268	Y_1_DNA	-	K08192	MFS transporter, ACS family, allantoate permease	-
gene3376	Scaffold269	Y_1_DNA	-	K02543	cell cycle checkpoint protein MEC1	ko04111;ko04113
gene3377	Scaffold269	Y_1_DNA	HSL7	K02516	type II protein arginine methyltransferase [EC:2.1.1.320]	ko03013;ko04011;ko04111
[truncated: 1,983 more rows]
