# Supplementary material for: Gene Mining and Flavour Metabolism Analyses of Wickerhamomyces anomalus Y-1 Isolated From a Chinese Liquor Fermentation Starter
Source: Front Microbiol. 2022 May 2;13:891387. doi: 10.3389/fmicb.2022.891387 (PMC9108772; doi:10.3389/fmicb.2022.891387)
Supplement: Supplementary file 6 [file Data_Sheet_6.CSV]

Supplementary Table S7.Detailed table of carbohydrate active enzyme analysis
Gene ID	Location	Sample Name	Family	Family Description	Class	Class Description	Evalue	Covered Fraction
gene0059	Scaffold2	Y_1_DNA	GH76	alpha-1,6-mannanase (EC 3.2.1.101)	GH	Glycoside Hydrolases	5.60E-111	0.5648
gene0060	Scaffold2	Y_1_DNA	GH5_9	GH5's subfamily	GH	Glycoside Hydrolases	1.70E-129	0.6908
gene0473	Scaffold17	Y_1_DNA	GH47	alpha-mannosidase (EC 3.2.1.113)	GH	Glycoside Hydrolases	2.60E-157	0.3936
gene0489	Scaffold18	Y_1_DNA	GH47	alpha-mannosidase (EC 3.2.1.113)	GH	Glycoside Hydrolases	2.60E-157	0.3936
gene0953	Scaffold42	Y_1_DNA	GH15	glucoamylase (EC 3.2.1.3); glucodextranase (EC 3.2.1.70); alpha,alpha-trehalase (EC 3.2.1.28); dextran dextrinase (EC 2.4.1.2)	GH	Glycoside Hydrolases	6.20E-66	0.6598
gene1005	Scaffold45	Y_1_DNA	GH17	glucan endo-1,3-beta-glucosidase (EC 3.2.1.39); glucan 1,3-beta-glucosidase (EC 3.2.1.58); licheninase (EC 3.2.1.73); ABA-specific beta-glucosidase (EC 3.2.1.175); beta-1,3-glucanosyltransglycosylase (EC 2.4.1.-)	GH	Glycoside Hydrolases	2.70E-46	0.8927
gene1222	Scaffold61	Y_1_DNA	GH37	alpha,alpha-trehalase (EC 3.2.1.28).	GH	Glycoside Hydrolases	4.70E-150	0.7208
gene1223	Scaffold61	Y_1_DNA	GH5_9	GH5's subfamily	GH	Glycoside Hydrolases	6.60E-129	0.7119
gene1332	Scaffold68	Y_1_DNA	GH76	alpha-1,6-mannanase (EC 3.2.1.101)	GH	Glycoside Hydrolases	5.60E-111	0.5648
gene1333	Scaffold68	Y_1_DNA	GH5_9	GH5's subfamily	GH	Glycoside Hydrolases	1.70E-129	0.6908
gene1347	Scaffold69	Y_1_DNA	GH76	alpha-1,6-mannanase (EC 3.2.1.101)	GH	Glycoside Hydrolases	5.60E-111	0.5648
gene1348	Scaffold69	Y_1_DNA	GH5_9	GH5's subfamily	GH	Glycoside Hydrolases	1.70E-129	0.6908
gene1444	Scaffold76	Y_1_DNA	GH76	alpha-1,6-mannanase (EC 3.2.1.101)	GH	Glycoside Hydrolases	1.60E-109	0.8151
gene1464	Scaffold77	Y_1_DNA	GH16	xyloglucan:xyloglucosyltransferase (EC 2.4.1.207); keratan-sulfate endo-1,4-beta-galactosidase (EC 3.2.1.103); endo-1,3-beta-glucanase (EC 3.2.1.39); endo-1,3(4)-beta-glucanase (EC 3.2.1.6); licheninase (EC 3.2.1.73); beta-agarase (EC 3.2.1.81); kappa;-carrageenase (EC 3.2.1.83); xyloglucanase (EC 3.2.1.151); endo-beta-1,3-galactanase (EC 3.2.1.181); beta-porphyranase (EC 3.2.1.178); hyaluronidas…	GH	Glycoside Hydrolases	7.80E-17	0.4971
gene1602	Scaffold88	Y_1_DNA	GH81	endo-beta-1,3-glucanase (EC 3.2.1.39)	GH	Glycoside Hydrolases	5.40E-215	0.8783
gene1666	Scaffold93	Y_1_DNA	GH17	glucan endo-1,3-beta-glucosidase (EC 3.2.1.39); glucan 1,3-beta-glucosidase (EC 3.2.1.58); licheninase (EC 3.2.1.73); ABA-specific beta-glucosidase (EC 3.2.1.175); beta-1,3-glucanosyltransglycosylase (EC 2.4.1.-)	GH	Glycoside Hydrolases	8.40E-30	0.6702
gene1760	Scaffold101	Y_1_DNA	GH132	Activity on beta-1,3-glucan (curdlan) shown for the Aspergillus fumigatus Sun4 protein; activity on laminarioligosaccharides shown for Aspergillus fumigatus Sun4 protein and Candida albicans Sun41 protein; transglycosylation activity reported in PMID 23508952.	GH	Glycoside Hydrolases	9.60E-123	0.7303
gene1786	Scaffold103	Y_1_DNA	GH132	Activity on beta-1,3-glucan (curdlan) shown for the Aspergillus fumigatus Sun4 protein; activity on laminarioligosaccharides shown for Aspergillus fumigatus Sun4 protein and Candida albicans Sun41 protein; transglycosylation activity reported in PMID 23508952.	GH	Glycoside Hydrolases	9.60E-123	0.7303
gene1795	Scaffold104	Y_1_DNA	GH5_12	GH5's subfamily	GH	Glycoside Hydrolases	2.90E-226	0.7169
gene1905	Scaffold113	Y_1_DNA	GH47	alpha-mannosidase (EC 3.2.1.113)	GH	Glycoside Hydrolases	5.90E-170	0.6652
gene1931	Scaffold115	Y_1_DNA	GH47	alpha-mannosidase (EC 3.2.1.113)	GH	Glycoside Hydrolases	5.90E-170	0.6652
gene1964	Scaffold118	Y_1_DNA	GH18	chitinase (EC 3.2.1.14); lysozyme (EC 3.2.1.17); endo-beta-N-acetylglucosaminidase (EC 3.2.1.96); peptidoglycan hydrolase with endo-beta-N-acetylglucosaminidase specificity (EC 3.2.1.-); Nod factor hydrolase (EC 3.2.1.-); xylanase inhibitor; concanavalin B; narbonin	GH	Glycoside Hydrolases	2.00E-70	0.8377
gene2013	Scaffold123	Y_1_DNA	GH63	processing alpha-glucosidase (EC 3.2.1.106); alpha-1,3-glucosidase (EC 3.2.1.84); alpha-glucosidase (EC 3.2.1.20); mannosylglycerate alpha-mannosidase / mannosylglycerate hydrolase (EC 3.2.1.170)	GH	Glycoside Hydrolases	1.20E-17	0.4365
gene2375	Scaffold156	Y_1_DNA	GH76	alpha-1,6-mannanase (EC 3.2.1.101)	GH	Glycoside Hydrolases	6.80E-52	0.6835
gene2485	Scaffold166	Y_1_DNA	GH32	invertase (EC 3.2.1.26); endo-inulinase (EC 3.2.1.7); beta-2,6-fructan 6-levanbiohydrolase (EC 3.2.1.64); endo-levanase (EC 3.2.1.65); exo-inulinase (EC 3.2.1.80); fructan beta-(2,1)-fructosidase/1-exohydrolase (EC 3.2.1.153); fructan beta-(2,6)-fructosidase/6-exohydrolase (EC 3.2.1.154); sucrose:sucrose 1-fructosyltransferase (EC 2.4.1.99); fructan:fructan 1-fructosyltransferase (EC 2.4.1.100); …	GH	Glycoside Hydrolases	4.20E-92	0.562
gene2627	Scaffold181	Y_1_DNA	GH17	glucan endo-1,3-beta-glucosidase (EC 3.2.1.39); glucan 1,3-beta-glucosidase (EC 3.2.1.58); licheninase (EC 3.2.1.73); ABA-specific beta-glucosidase (EC 3.2.1.175); beta-1,3-glucanosyltransglycosylase (EC 2.4.1.-)	GH	Glycoside Hydrolases	8.40E-30	0.6702
gene2628	Scaffold182	Y_1_DNA	GH17	glucan endo-1,3-beta-glucosidase (EC 3.2.1.39); glucan 1,3-beta-glucosidase (EC 3.2.1.58); licheninase (EC 3.2.1.73); ABA-specific beta-glucosidase (EC 3.2.1.175); beta-1,3-glucanosyltransglycosylase (EC 2.4.1.-)	GH	Glycoside Hydrolases	8.40E-30	0.6702
gene2669	Scaffold187	Y_1_DNA	GH18	chitinase (EC 3.2.1.14); lysozyme (EC 3.2.1.17); endo-beta-N-acetylglucosaminidase (EC 3.2.1.96); peptidoglycan hydrolase with endo-beta-N-acetylglucosaminidase specificity (EC 3.2.1.-); Nod factor hydrolase (EC 3.2.1.-); xylanase inhibitor; concanavalin B; narbonin	GH	Glycoside Hydrolases	3.40E-29	0.4654
gene2756	Scaffold195	Y_1_DNA	GH132	Activity on beta-1,3-glucan (curdlan) shown for the Aspergillus fumigatus Sun4 protein; activity on laminarioligosaccharides shown for Aspergillus fumigatus Sun4 protein and Candida albicans Sun41 protein; transglycosylation activity reported in PMID 23508952.	GH	Glycoside Hydrolases	1.40E-95	0.8512
gene2758	Scaffold195	Y_1_DNA	GH18	chitinase (EC 3.2.1.14); lysozyme (EC 3.2.1.17); endo-beta-N-acetylglucosaminidase (EC 3.2.1.96); peptidoglycan hydrolase with endo-beta-N-acetylglucosaminidase specificity (EC 3.2.1.-); Nod factor hydrolase (EC 3.2.1.-); xylanase inhibitor; concanavalin B; narbonin	GH	Glycoside Hydrolases	1.70E-23	0.6031
gene2850	Scaffold205	Y_1_DNA	GH132	Activity on beta-1,3-glucan (curdlan) shown for the Aspergillus fumigatus Sun4 protein; activity on laminarioligosaccharides shown for Aspergillus fumigatus Sun4 protein and Candida albicans Sun41 protein; transglycosylation activity reported in PMID 23508952.	GH	Glycoside Hydrolases	9.60E-123	0.7303
gene3012	Scaffold223	Y_1_DNA	GH65	alpha,alpha-trehalase (EC 3.2.1.28); maltose phosphorylase (EC 2.4.1.8); trehalose phosphorylase (EC 2.4.1.64); kojibiose phosphorylase (EC 2.4.1.230); trehalose-6-phosphate phosphorylase (EC 2.4.1.216); nigerose phosphorylase (EC 2.4.1.279); 3-O-alpha-glucopyranosyl-L-rhamnose phosphorylase (EC 2.4.1.282); 2-O-alpha-glucopyranosylglycerol: phosphate beta-glucosyltransferase (EC 2.4.1.-); alpha-g…	GH	Glycoside Hydrolases	8.90E-90	0.3465
gene3088	Scaffold232	Y_1_DNA	GH13_40	GH13's subfamily	GH	Glycoside Hydrolases	5.40E-175	0.6298
gene3090	Scaffold232	Y_1_DNA	GH13_40	GH13's subfamily	GH	Glycoside Hydrolases	4.80E-172	0.6298
gene3117	Scaffold235	Y_1_DNA	GH17	glucan endo-1,3-beta-glucosidase (EC 3.2.1.39); glucan 1,3-beta-glucosidase (EC 3.2.1.58); licheninase (EC 3.2.1.73); ABA-specific beta-glucosidase (EC 3.2.1.175); beta-1,3-glucanosyltransglycosylase (EC 2.4.1.-)	GH	Glycoside Hydrolases	3.30E-24	0.6343
gene3413	Scaffold273	Y_1_DNA	GH76	alpha-1,6-mannanase (EC 3.2.1.101)	GH	Glycoside Hydrolases	1.40E-108	0.551
gene3539	Scaffold291	Y_1_DNA	GH72	beta-1,3-glucanosyltransglycosylase (EC 2.4.1.-)	GH	Glycoside Hydrolases	2.00E-122	0.6382
gene3845	Scaffold333	Y_1_DNA	GH72	beta-1,3-glucanosyltransglycosylase (EC 2.4.1.-)	GH	Glycoside Hydrolases	6.00E-140	0.5525
gene3903	Scaffold340	Y_1_DNA	GH5_12	GH5's subfamily	GH	Glycoside Hydrolases	2.90E-226	0.7169
gene3908	Scaffold341	Y_1_DNA	GH5_12	GH5's subfamily	GH	Glycoside Hydrolases	2.90E-226	0.7169
gene3942	Scaffold347	Y_1_DNA	GH92	mannosyl-oligosaccharide alpha-1,2-mannosidase (EC 3.2.1.113); mannosyl-oligosaccharide alpha-1,3-mannosidase (EC 3.2.1.-);	GH	Glycoside Hydrolases	4.70E-38	0.8346
gene3985	Scaffold353	Y_1_DNA	GH5_49	GH5's subfamily	GH	Glycoside Hydrolases	2.50E-133	0.58
gene4045	Scaffold362	Y_1_DNA	GH15	glucoamylase (EC 3.2.1.3); glucodextranase (EC 3.2.1.70); alpha,alpha-trehalase (EC 3.2.1.28); dextran dextrinase (EC 2.4.1.2)	GH	Glycoside Hydrolases	1.90E-76	0.7897
gene4247	Scaffold394	Y_1_DNA	GH13_8	GH13's subfamily	GH	Glycoside Hydrolases	4.20E-148	0.4396
gene4388	Scaffold419	Y_1_DNA	GH13_25	GH13's subfamily	GH	Glycoside Hydrolases	3.40E-223	0.3068
gene4739	Scaffold484	Y_1_DNA	GH15	glucoamylase (EC 3.2.1.3); glucodextranase (EC 3.2.1.70); alpha,alpha-trehalase (EC 3.2.1.28); dextran dextrinase (EC 2.4.1.2)	GH	Glycoside Hydrolases	6.30E-66	0.6598
gene4745	Scaffold485	Y_1_DNA	GH15	glucoamylase (EC 3.2.1.3); glucodextranase (EC 3.2.1.70); alpha,alpha-trehalase (EC 3.2.1.28); dextran dextrinase (EC 2.4.1.2)	GH	Glycoside Hydrolases	5.90E-66	0.6759
gene4759	Scaffold488	Y_1_DNA	GH17	glucan endo-1,3-beta-glucosidase (EC 3.2.1.39); glucan 1,3-beta-glucosidase (EC 3.2.1.58); licheninase (EC 3.2.1.73); ABA-specific beta-glucosidase (EC 3.2.1.175); beta-1,3-glucanosyltransglycosylase (EC 2.4.1.-)	GH	Glycoside Hydrolases	8.60E-19	0.3061
gene4992	Scaffold535	Y_1_DNA	GH31	alpha-glucosidase (EC 3.2.1.20); alpha-galactosidase (EC 3.2.1.22); alpha-mannosidase (EC 3.2.1.24); alpha-1,3-glucosidase (EC 3.2.1.84); sucrase-isomaltase (EC 3.2.1.48) (EC 3.2.1.10); alpha-xylosidase (EC 3.2.1.177); alpha-glucan lyase (EC 4.2.2.13); isomaltosyltransferase (EC 2.4.1.-); oligosaccharide alpha-1,4-glucosyltransferase (EC 2.4.1.161); sulfoquinovosidase (EC 3.2.1.-)	GH	Glycoside Hydrolases	3.50E-148	0.339
gene5108	Scaffold558	Y_1_DNA	GH85	endo-beta-N-acetylglucosaminidase (EC 3.2.1.96)	GH	Glycoside Hydrolases	2.60E-73	0.4366
gene5411	Scaffold631	Y_1_DNA	GH72	beta-1,3-glucanosyltransglycosylase (EC 2.4.1.-)	GH	Glycoside Hydrolases	1.90E-134	0.6394
gene5659	Scaffold694	Y_1_DNA	GH81	endo-beta-1,3-glucanase (EC 3.2.1.39)	GH	Glycoside Hydrolases	5.40E-215	0.8783
gene5717	Scaffold712	Y_1_DNA	GH47	alpha-mannosidase (EC 3.2.1.113)	GH	Glycoside Hydrolases	6.10E-134	0.4658
gene5808	Scaffold738	Y_1_DNA	GH15	glucoamylase (EC 3.2.1.3); glucodextranase (EC 3.2.1.70); alpha,alpha-trehalase (EC 3.2.1.28); dextran dextrinase (EC 2.4.1.2)	GH	Glycoside Hydrolases	4.60E-63	0.6737
gene5816	Scaffold742	Y_1_DNA	GH18	chitinase (EC 3.2.1.14); lysozyme (EC 3.2.1.17); endo-beta-N-acetylglucosaminidase (EC 3.2.1.96); peptidoglycan hydrolase with endo-beta-N-acetylglucosaminidase specificity (EC 3.2.1.-); Nod factor hydrolase (EC 3.2.1.-); xylanase inhibitor; concanavalin B; narbonin	GH	Glycoside Hydrolases	2.40E-30	0.3756
gene5898	Scaffold771	Y_1_DNA	GH76	alpha-1,6-mannanase (EC 3.2.1.101)	GH	Glycoside Hydrolases	1.50E-101	0.7934
gene5899	Scaffold771	Y_1_DNA	GH76	alpha-1,6-mannanase (EC 3.2.1.101)	GH	Glycoside Hydrolases	7.30E-93	0.9192
gene5953	Scaffold791	Y_1_DNA	GH72	beta-1,3-glucanosyltransglycosylase (EC 2.4.1.-)	GH	Glycoside Hydrolases	7.40E-120	0.6296
gene5981	Scaffold802	Y_1_DNA	GH81	endo-beta-1,3-glucanase (EC 3.2.1.39)	GH	Glycoside Hydrolases	1.90E-230	0.6202
gene6139	Scaffold862	Y_1_DNA	GH13_40	GH13's subfamily	GH	Glycoside Hydrolases	1.00E-172	0.6298
gene6511	Scaffold1025	Y_1_DNA	GH13_40	GH13's subfamily	GH	Glycoside Hydrolases	1.80E-13	0.3908
gene6513	Scaffold1027	Y_1_DNA	GH132	Activity on beta-1,3-glucan (curdlan) shown for the Aspergillus fumigatus Sun4 protein; activity on laminarioligosaccharides shown for Aspergillus fumigatus Sun4 protein and Candida albicans Sun41 protein; transglycosylation activity reported in PMID 23508952.	GH	Glycoside Hydrolases	5.30E-124	0.6342
gene6515	Scaffold1029	Y_1_DNA	GH125	exo-alpha-1,6-mannosidase (EC 3.2.1.-)	GH	Glycoside Hydrolases	1.40E-162	0.6836
gene6646	Scaffold1097	Y_1_DNA	GH16	xyloglucan:xyloglucosyltransferase (EC 2.4.1.207); keratan-sulfate endo-1,4-beta-galactosidase (EC 3.2.1.103); endo-1,3-beta-glucanase (EC 3.2.1.39); endo-1,3(4)-beta-glucanase (EC 3.2.1.6); licheninase (EC 3.2.1.73); beta-agarase (EC 3.2.1.81); kappa;-carrageenase (EC 3.2.1.83); xyloglucanase (EC 3.2.1.151); endo-beta-1,3-galactanase (EC 3.2.1.181); beta-porphyranase (EC 3.2.1.178); hyaluronidas…	GH	Glycoside Hydrolases	2.60E-28	0.4401
gene6739	Scaffold1155	Y_1_DNA	GH92	mannosyl-oligosaccharide alpha-1,2-mannosidase (EC 3.2.1.113); mannosyl-oligosaccharide alpha-1,3-mannosidase (EC 3.2.1.-);	GH	Glycoside Hydrolases	2.80E-54	0.4144
gene6934	Scaffold1305	Y_1_DNA	GH32	invertase (EC 3.2.1.26); endo-inulinase (EC 3.2.1.7); beta-2,6-fructan 6-levanbiohydrolase (EC 3.2.1.64); endo-levanase (EC 3.2.1.65); exo-inulinase (EC 3.2.1.80); fructan beta-(2,1)-fructosidase/1-exohydrolase (EC 3.2.1.153); fructan beta-(2,6)-fructosidase/6-exohydrolase (EC 3.2.1.154); sucrose:sucrose 1-fructosyltransferase (EC 2.4.1.99); fructan:fructan 1-fructosyltransferase (EC 2.4.1.100); …	GH	Glycoside Hydrolases	2.00E-83	0.5488
gene7002	Scaffold1375	Y_1_DNA	GH72	beta-1,3-glucanosyltransglycosylase (EC 2.4.1.-)	GH	Glycoside Hydrolases	2.60E-85	0.8435
gene0069	Scaffold2	Y_1_DNA	GT20	alpha,alpha-trehalose-phosphate synthase [UDP-forming] (EC 2.4.1.15); Glucosylglycerol-phosphate synthase (EC 2.4.1.213); trehalose-6-P phosphatase (EC 3.1.3.12); [retaining] GDP-valeniol: validamine 7-phosphate valeniolyltransferase (EC 2.-.-.-)	GT	Glycosyl Transferases	5.20E-149	0.4412
gene0119	Scaffold3	Y_1_DNA	GT35	glycogen or starch phosphorylase (EC 2.4.1.1).	GT	Glycosyl Transferases	7.40E-280	0.827
gene0133	Scaffold4	Y_1_DNA	GT58	Dol-P-Man: Man5GlcNAc2-PP-Dol alpha-1,3-mannosyltransferase (EC 2.4.1.258)	GT	Glycosyl Transferases	1.60E-134	0.8042
gene0269	Scaffold8	Y_1_DNA	GT5	UDP-Glc: glycogen glucosyltransferase (EC 2.4.1.11); ADP-Glc: starch glucosyltransferase (EC 2.4.1.21); NDP-Glc: starch glucosyltransferase (EC 2.4.1.242); UDP-Glc: alpha-1,3-glucan synthase (EC 2.4.1.183) UDP-Glc: alpha-1,4-glucan synthase (EC 2.4.1.-)	GT	Glycosyl Transferases	1.00E-07	0.3773
gene0325	Scaffold10	Y_1_DNA	GT62	alpha-1,2-mannosyltransferase (EC 2.4.1.-); alpha-1,6-mannosyltransferase (EC 2.4.1.-)	GT	Glycosyl Transferases	1.20E-124	0.5844
gene0374	Scaffold12	Y_1_DNA	GT39	Dol-P-Man: protein alpha-mannosyltransferase (EC 2.4.1.109)	GT	Glycosyl Transferases	6.00E-67	0.3055
gene0406	Scaffold14	Y_1_DNA	GT71	alpha-mannosyltransferase (EC 2.4.1.-)	GT	Glycosyl Transferases	1.00E-42	0.4114
gene0474	Scaffold17	Y_1_DNA	GT39	Dol-P-Man: protein alpha-mannosyltransferase (EC 2.4.1.109)	GT	Glycosyl Transferases	2.20E-66	0.3179
gene0490	Scaffold18	Y_1_DNA	GT39	Dol-P-Man: protein alpha-mannosyltransferase (EC 2.4.1.109)	GT	Glycosyl Transferases	2.20E-66	0.3179
gene0534	Scaffold21	Y_1_DNA	GT22	Dol-P-Man: Man6GlcNAc2-PP-Dol alpha-1,2-mannosyltransferase (EC 2.4.1.259); Dol-P-Man: Man8GlcNAc2-PP-Dol alpha-1,2-mannosyltransferase (EC 2.4.1.261); Dol-P-Man: Man2-GlcNAc-phosphatidylinositol alpha-1,2-mannosyltransferase (EC 2.4.1.-); Dol-P-Man: Man3-GlcNAc-phosphatidylinositol alpha-1,2-mannosyltransferase (EC 2.4.1.-)	GT	Glycosyl Transferases	3.20E-65	0.7725
gene0705	Scaffold29	Y_1_DNA	GT39	Dol-P-Man: protein alpha-mannosyltransferase (EC 2.4.1.109)	GT	Glycosyl Transferases	6.00E-57	0.3265
gene0741	Scaffold30	Y_1_DNA	GT28	1,2-diacylglycerol 3-beta-galactosyltransferase (EC 2.4.1.46); 1,2-diacylglycerol 3-beta-glucosyltransferase (EC 2.4.1.157); UDP-GlcNAc: Und-PP-MurAc-pentapeptide beta-N-acetylglucosaminyltransferase (EC 2.4.1.227); digalactosyldiacylglycerol synthase (EC 2.4.1.241)	GT	Glycosyl Transferases	2.90E-10	0.3228
gene0787	Scaffold33	Y_1_DNA	GT2_Chitin_synth_2		GT	Glycosyl Transferases	8.30E-293	0.4393
gene0808	Scaffold34	Y_1_DNA	GT57	Dol-P-Glc: alpha-1,3-glucosyltransferase (EC 2.4.1.-)	GT	Glycosyl Transferases	2.30E-164	0.8803
gene0843	Scaffold36	Y_1_DNA	GT41	UDP-GlcNAc: peptide beta-N-acetylglucosaminyltransferase (EC 2.4.1.255); UDP-Glc: peptide N-beta-glucosyltransferase (EC 2.4.1.-)	GT	Glycosyl Transferases	6.10E-08	0.3447
gene0844	Scaffold36	Y_1_DNA	GT48	1,3-beta-glucan synthase (EC 2.4.1.34)	GT	Glycosyl Transferases	1.30E-300	0.4274
gene0857	Scaffold37	Y_1_DNA	GT59	Dol-P-Glc: Glc2Man9GlcNAc2-PP-Dol alpha-1,2-glucosyltransferase (EC 2.4.1.256)	GT	Glycosyl Transferases	1.50E-122	0.7661
gene0909	Scaffold40	Y_1_DNA	GT4	sucrose synthase (EC 2.4.1.13); sucrose-phosphate synthase (EC 2.4.1.14); alpha-glucosyltransferase (EC 2.4.1.52); lipopolysaccharide N-acetylglucosaminyltransferase (EC 2.4.1.56); phosphatidylinositol alpha-mannosyltransferase (EC 2.4.1.57); GDP-Man: Man1GlcNAc2-PP-dolichol alpha-1,3-mannosyltransferase (EC 2.4.1.132); GDP-Man: Man3GlcNAc2-PP-dolichol/Man4GlcNAc2-PP-dolichol alpha-1,2-mannosyltr…	GT	Glycosyl Transferases	8.50E-36	0.3531
gene0929	Scaffold41	Y_1_DNA	GT62	alpha-1,2-mannosyltransferase (EC 2.4.1.-); alpha-1,6-mannosyltransferase (EC 2.4.1.-)	GT	Glycosyl Transferases	3.00E-50	0.5803
gene0930	Scaffold41	Y_1_DNA	GT62	alpha-1,2-mannosyltransferase (EC 2.4.1.-); alpha-1,6-mannosyltransferase (EC 2.4.1.-)	GT	Glycosyl Transferases	4.60E-51	0.5417
gene0966	Scaffold43	Y_1_DNA	GT71	alpha-mannosyltransferase (EC 2.4.1.-)	GT	Glycosyl Transferases	9.90E-65	0.4197
gene1069	Scaffold50	Y_1_DNA	GT3	glycogen synthase (EC 2.4.1.11).	GT	Glycosyl Transferases	2.40E-303	0.9371
gene1113	Scaffold53	Y_1_DNA	GT8	lipopolysaccharide alpha-1,3-galactosyltransferase (EC 2.4.1.44); UDP-Glc: (glucosyl)lipopolysaccharide alpha-1,2-glucosyltransferase (EC 2.4.1.-); lipopolysaccharide glucosyltransferase 1 (EC 2.4.1.58); glycogenin glucosyltransferase (EC 2.4.1.186); inositol 1-alpha-galactosyltransferase (galactinol synthase) (EC 2.4.1.123); homogalacturonan alpha-1,4-galacturonosyltransferase (EC 2.4.1.43); UDP…	GT	Glycosyl Transferases	2.10E-35	0.9234
gene1256	Scaffold63	Y_1_DNA	GT20	alpha,alpha-trehalose-phosphate synthase [UDP-forming] (EC 2.4.1.15); Glucosylglycerol-phosphate synthase (EC 2.4.1.213); trehalose-6-P phosphatase (EC 3.1.3.12); [retaining] GDP-valeniol: validamine 7-phosphate valeniolyltransferase (EC 2.-.-.-)	GT	Glycosyl Transferases	1.50E-200	0.9789
gene1510	Scaffold81	Y_1_DNA	GT62	alpha-1,2-mannosyltransferase (EC 2.4.1.-); alpha-1,6-mannosyltransferase (EC 2.4.1.-)	GT	Glycosyl Transferases	2.70E-122	0.3164
gene1554	Scaffold84	Y_1_DNA	GT71	alpha-mannosyltransferase (EC 2.4.1.-)	GT	Glycosyl Transferases	3.20E-66	0.4059
gene1555	Scaffold84	Y_1_DNA	GT71	alpha-mannosyltransferase (EC 2.4.1.-)	GT	Glycosyl Transferases	2.40E-65	0.4847
gene1738	Scaffold100	Y_1_DNA	GT8	lipopolysaccharide alpha-1,3-galactosyltransferase (EC 2.4.1.44); UDP-Glc: (glucosyl)lipopolysaccharide alpha-1,2-glucosyltransferase (EC 2.4.1.-); lipopolysaccharide glucosyltransferase 1 (EC 2.4.1.58); glycogenin glucosyltransferase (EC 2.4.1.186); inositol 1-alpha-galactosyltransferase (galactinol synthase) (EC 2.4.1.123); homogalacturonan alpha-1,4-galacturonosyltransferase (EC 2.4.1.43); UDP…	GT	Glycosyl Transferases	2.10E-52	0.6422
gene1849	Scaffold109	Y_1_DNA	GT15	glycolipid 2-alpha-mannosyltransferase (EC 2.4.1.131); GDP-Man: alpha-1,2-mannosyltransferase (EC 2.4.1.-).	GT	Glycosyl Transferases	4.40E-79	0.5204
gene1973	Scaffold119	Y_1_DNA	GT15	glycolipid 2-alpha-mannosyltransferase (EC 2.4.1.131); GDP-Man: alpha-1,2-mannosyltransferase (EC 2.4.1.-).	GT	Glycosyl Transferases	1.10E-113	0.653
gene1992	Scaffold120	Y_1_DNA	GT15	glycolipid 2-alpha-mannosyltransferase (EC 2.4.1.131); GDP-Man: alpha-1,2-mannosyltransferase (EC 2.4.1.-).	GT	Glycosyl Transferases	1.10E-113	0.653
gene2412	Scaffold159	Y_1_DNA	GT22	Dol-P-Man: Man6GlcNAc2-PP-Dol alpha-1,2-mannosyltransferase (EC 2.4.1.259); Dol-P-Man: Man8GlcNAc2-PP-Dol alpha-1,2-mannosyltransferase (EC 2.4.1.261); Dol-P-Man: Man2-GlcNAc-phosphatidylinositol alpha-1,2-mannosyltransferase (EC 2.4.1.-); Dol-P-Man: Man3-GlcNAc-phosphatidylinositol alpha-1,2-mannosyltransferase (EC 2.4.1.-)	GT	Glycosyl Transferases	1.40E-105	0.7245
gene2439	Scaffold162	Y_1_DNA	GT22	Dol-P-Man: Man6GlcNAc2-PP-Dol alpha-1,2-mannosyltransferase (EC 2.4.1.259); Dol-P-Man: Man8GlcNAc2-PP-Dol alpha-1,2-mannosyltransferase (EC 2.4.1.261); Dol-P-Man: Man2-GlcNAc-phosphatidylinositol alpha-1,2-mannosyltransferase (EC 2.4.1.-); Dol-P-Man: Man3-GlcNAc-phosphatidylinositol alpha-1,2-mannosyltransferase (EC 2.4.1.-)	GT	Glycosyl Transferases	3.20E-65	0.7725
gene2464	Scaffold164	Y_1_DNA	GT22	Dol-P-Man: Man6GlcNAc2-PP-Dol alpha-1,2-mannosyltransferase (EC 2.4.1.259); Dol-P-Man: Man8GlcNAc2-PP-Dol alpha-1,2-mannosyltransferase (EC 2.4.1.261); Dol-P-Man: Man2-GlcNAc-phosphatidylinositol alpha-1,2-mannosyltransferase (EC 2.4.1.-); Dol-P-Man: Man3-GlcNAc-phosphatidylinositol alpha-1,2-mannosyltransferase (EC 2.4.1.-)	GT	Glycosyl Transferases	3.20E-65	0.7725
gene2476	Scaffold165	Y_1_DNA	GT66	dolichyl-diphosphooligosaccharide��protein glycotransferase (EC 2.4.99.18); undecaprenyl-diphosphooligosaccharide��protein glycotransferase (EC 2.4.99.19)	GT	Glycosyl Transferases	9.40E-189	0.4654
gene2642	Scaffold184	Y_1_DNA	GT2_Glycos_transf_2		GT	Glycosyl Transferases	7.80E-31	0.4944
gene2759	Scaffold195	Y_1_DNA	GT15	glycolipid 2-alpha-mannosyltransferase (EC 2.4.1.131); GDP-Man: alpha-1,2-mannosyltransferase (EC 2.4.1.-).	GT	Glycosyl Transferases	1.20E-115	0.5926
gene2886	Scaffold209	Y_1_DNA	GT15	glycolipid 2-alpha-mannosyltransferase (EC 2.4.1.131); GDP-Man: alpha-1,2-mannosyltransferase (EC 2.4.1.-).	GT	Glycosyl Transferases	1.10E-113	0.653
gene3111	Scaffold235	Y_1_DNA	GT71	alpha-mannosyltransferase (EC 2.4.1.-)	GT	Glycosyl Transferases	8.30E-40	0.3166
gene3297	Scaffold259	Y_1_DNA	GT22	Dol-P-Man: Man6GlcNAc2-PP-Dol alpha-1,2-mannosyltransferase (EC 2.4.1.259); Dol-P-Man: Man8GlcNAc2-PP-Dol alpha-1,2-mannosyltransferase (EC 2.4.1.261); Dol-P-Man: Man2-GlcNAc-phosphatidylinositol alpha-1,2-mannosyltransferase (EC 2.4.1.-); Dol-P-Man: Man3-GlcNAc-phosphatidylinositol alpha-1,2-mannosyltransferase (EC 2.4.1.-)	GT	Glycosyl Transferases	9.10E-77	0.6871
gene3506	Scaffold287	Y_1_DNA	GT15	glycolipid 2-alpha-mannosyltransferase (EC 2.4.1.131); GDP-Man: alpha-1,2-mannosyltransferase (EC 2.4.1.-).	GT	Glycosyl Transferases	1.10E-113	0.653
gene3672	Scaffold309	Y_1_DNA	GT62	alpha-1,2-mannosyltransferase (EC 2.4.1.-); alpha-1,6-mannosyltransferase (EC 2.4.1.-)	GT	Glycosyl Transferases	1.70E-120	0.6296
gene3690	Scaffold312	Y_1_DNA	GT71	alpha-mannosyltransferase (EC 2.4.1.-)	GT	Glycosyl Transferases	3.50E-84	0.4757
gene3698	Scaffold313	Y_1_DNA	GT71	alpha-mannosyltransferase (EC 2.4.1.-)	GT	Glycosyl Transferases	3.50E-84	0.4757
gene3965	Scaffold350	Y_1_DNA	GT41	UDP-GlcNAc: peptide beta-N-acetylglucosaminyltransferase (EC 2.4.1.255); UDP-Glc: peptide N-beta-glucosyltransferase (EC 2.4.1.-)	GT	Glycosyl Transferases	9.30E-09	0.4247
gene3972	Scaffold351	Y_1_DNA	GT48	1,3-beta-glucan synthase (EC 2.4.1.34)	GT	Glycosyl Transferases	0	0.322
gene4451	Scaffold430	Y_1_DNA	GT57	Dol-P-Glc: alpha-1,3-glucosyltransferase (EC 2.4.1.-)	GT	Glycosyl Transferases	1.90E-157	0.8921
gene4538	Scaffold447	Y_1_DNA	GT71	alpha-mannosyltransferase (EC 2.4.1.-)	GT	Glycosyl Transferases	2.40E-70	0.4161
gene4663	Scaffold469	Y_1_DNA	GT15	glycolipid 2-alpha-mannosyltransferase (EC 2.4.1.131); GDP-Man: alpha-1,2-mannosyltransferase (EC 2.4.1.-).	GT	Glycosyl Transferases	1.30E-105	0.7443
gene4684	Scaffold473	Y_1_DNA	GT15	glycolipid 2-alpha-mannosyltransferase (EC 2.4.1.131); GDP-Man: alpha-1,2-mannosyltransferase (EC 2.4.1.-).	GT	Glycosyl Transferases	5.80E-113	0.3019
gene4720	Scaffold481	Y_1_DNA	GT15	glycolipid 2-alpha-mannosyltransferase (EC 2.4.1.131); GDP-Man: alpha-1,2-mannosyltransferase (EC 2.4.1.-).	GT	Glycosyl Transferases	3.70E-240	0.3544
gene4727	Scaffold482	Y_1_DNA	GT41	UDP-GlcNAc: peptide beta-N-acetylglucosaminyltransferase (EC 2.4.1.255); UDP-Glc: peptide N-beta-glucosyltransferase (EC 2.4.1.-)	GT	Glycosyl Transferases	2.10E-13	0.4194
gene4881	Scaffold512	Y_1_DNA	GT71	alpha-mannosyltransferase (EC 2.4.1.-)	GT	Glycosyl Transferases	3.90E-62	0.4504
gene4911	Scaffold519	Y_1_DNA	GT1	UDP-glucuronosyltransferase (EC 2.4.1.17); zeatin O-beta-xylosyltransferase (EC 2.4.2.40); 2-hydroxyacylsphingosine 1-beta-galactosyltransferase (EC 2.4.1.45); N-acylsphingosine galactosyltransferase (EC 2.4.1.47); flavonol 3-O-glucosyltransferase (EC 2.4.1.91); anthocyanidin 3-O-glucosyltransferase (EC 2.4.1.115); sinapate 1-glucosyltransferase (EC 2.4.1.120); indole-3-acetate beta-glucosyltrans…	GT	Glycosyl Transferases	6.20E-55	0.3234
gene4952	Scaffold528	Y_1_DNA	GT34	UDP-Gal: galactomannan alpha-1,6-galactosyltransferase (EC 2.4.1.-); UDP-Xyl: xyloglucan alpha-1,6-xylosyltransferase (EC 2.4.2.39); alpha-1,2-galactosyltransferase (EC 2.4.1.-)	GT	Glycosyl Transferases	8.10E-90	0.7159
gene5174	Scaffold571	Y_1_DNA	GT20	alpha,alpha-trehalose-phosphate synthase [UDP-forming] (EC 2.4.1.15); Glucosylglycerol-phosphate synthase (EC 2.4.1.213); trehalose-6-P phosphatase (EC 3.1.3.12); [retaining] GDP-valeniol: validamine 7-phosphate valeniolyltransferase (EC 2.-.-.-)	GT	Glycosyl Transferases	3.20E-157	0.6309
gene5353	Scaffold615	Y_1_DNA	GT39	Dol-P-Man: protein alpha-mannosyltransferase (EC 2.4.1.109)	GT	Glycosyl Transferases	2.30E-73	0.3212
gene5391	Scaffold624	Y_1_DNA	GT15	glycolipid 2-alpha-mannosyltransferase (EC 2.4.1.131); GDP-Man: alpha-1,2-mannosyltransferase (EC 2.4.1.-).	GT	Glycosyl Transferases	1.10E-125	0.4241
gene5505	Scaffold654	Y_1_DNA	GT50	Dol-P-Man alpha-1,4-mannosyltransferase (EC 2.4.1.-)	GT	Glycosyl Transferases	1.20E-88	0.6353
gene5551	Scaffold666	Y_1_DNA	GT76	Dol-P-Man: alpha-1,6-mannosyltransferase (EC 2.4.1.-)	GT	Glycosyl Transferases	3.00E-79	0.956
gene5568	Scaffold671	Y_1_DNA	GT21	UDP-Glc: ceramide beta-glucosyltransferase (EC 2.4.1.80).	GT	Glycosyl Transferases	3.40E-92	0.5583
gene5606	Scaffold679	Y_1_DNA	GT71	alpha-mannosyltransferase (EC 2.4.1.-)	GT	Glycosyl Transferases	1.30E-82	0.526
gene5781	Scaffold732	Y_1_DNA	GT71	alpha-mannosyltransferase (EC 2.4.1.-)	GT	Glycosyl Transferases	5.80E-79	0.4293
gene5782	Scaffold732	Y_1_DNA	GT71	alpha-mannosyltransferase (EC 2.4.1.-)	GT	Glycosyl Transferases	2.00E-74	0.5273
gene5922	Scaffold779	Y_1_DNA	GT62	alpha-1,2-mannosyltransferase (EC 2.4.1.-); alpha-1,6-mannosyltransferase (EC 2.4.1.-)	GT	Glycosyl Transferases	4.10E-110	0.7201
gene6069	Scaffold834	Y_1_DNA	GT34	UDP-Gal: galactomannan alpha-1,6-galactosyltransferase (EC 2.4.1.-); UDP-Xyl: xyloglucan alpha-1,6-xylosyltransferase (EC 2.4.2.39); alpha-1,2-galactosyltransferase (EC 2.4.1.-)	GT	Glycosyl Transferases	7.10E-67	0.5936
gene6095	Scaffold843	Y_1_DNA	GT8	lipopolysaccharide alpha-1,3-galactosyltransferase (EC 2.4.1.44); UDP-Glc: (glucosyl)lipopolysaccharide alpha-1,2-glucosyltransferase (EC 2.4.1.-); lipopolysaccharide glucosyltransferase 1 (EC 2.4.1.58); glycogenin glucosyltransferase (EC 2.4.1.186); inositol 1-alpha-galactosyltransferase (galactinol synthase) (EC 2.4.1.123); homogalacturonan alpha-1,4-galacturonosyltransferase (EC 2.4.1.43); UDP…	GT	Glycosyl Transferases	4.70E-11	0.6498
gene6103	Scaffold846	Y_1_DNA	GT8	lipopolysaccharide alpha-1,3-galactosyltransferase (EC 2.4.1.44); UDP-Glc: (glucosyl)lipopolysaccharide alpha-1,2-glucosyltransferase (EC 2.4.1.-); lipopolysaccharide glucosyltransferase 1 (EC 2.4.1.58); glycogenin glucosyltransferase (EC 2.4.1.186); inositol 1-alpha-galactosyltransferase (galactinol synthase) (EC 2.4.1.123); homogalacturonan alpha-1,4-galacturonosyltransferase (EC 2.4.1.43); UDP…	GT	Glycosyl Transferases	4.70E-11	0.6498
gene6118	Scaffold852	Y_1_DNA	GT48	1,3-beta-glucan synthase (EC 2.4.1.34)	GT	Glycosyl Transferases	0	0.5162
gene6130	Scaffold857	Y_1_DNA	GT71	alpha-mannosyltransferase (EC 2.4.1.-)	GT	Glycosyl Transferases	2.50E-79	0.4526
gene6134	Scaffold859	Y_1_DNA	GT71	alpha-mannosyltransferase (EC 2.4.1.-)	GT	Glycosyl Transferases	1.70E-79	0.5741
gene6190	Scaffold885	Y_1_DNA	GT15	glycolipid 2-alpha-mannosyltransferase (EC 2.4.1.131); GDP-Man: alpha-1,2-mannosyltransferase (EC 2.4.1.-).	GT	Glycosyl Transferases	1.20E-111	0.6298
gene6198	Scaffold888	Y_1_DNA	GT15	glycolipid 2-alpha-mannosyltransferase (EC 2.4.1.131); GDP-Man: alpha-1,2-mannosyltransferase (EC 2.4.1.-).	GT	Glycosyl Transferases	9.70E-112	0.6723
gene6373	Scaffold964	Y_1_DNA	GT71	alpha-mannosyltransferase (EC 2.4.1.-)	GT	Glycosyl Transferases	1.50E-77	0.4926
gene6519	Scaffold1031	Y_1_DNA	GT71	alpha-mannosyltransferase (EC 2.4.1.-)	GT	Glycosyl Transferases	2.00E-58	0.5686
gene6526	Scaffold1034	Y_1_DNA	GT22	Dol-P-Man: Man6GlcNAc2-PP-Dol alpha-1,2-mannosyltransferase (EC 2.4.1.259); Dol-P-Man: Man8GlcNAc2-PP-Dol alpha-1,2-mannosyltransferase (EC 2.4.1.261); Dol-P-Man: Man2-GlcNAc-phosphatidylinositol alpha-1,2-mannosyltransferase (EC 2.4.1.-); Dol-P-Man: Man3-GlcNAc-phosphatidylinositol alpha-1,2-mannosyltransferase (EC 2.4.1.-)	GT	Glycosyl Transferases	2.50E-73	0.7108
gene6679	Scaffold1116	Y_1_DNA	GT4	sucrose synthase (EC 2.4.1.13); sucrose-phosphate synthase (EC 2.4.1.14); alpha-glucosyltransferase (EC 2.4.1.52); lipopolysaccharide N-acetylglucosaminyltransferase (EC 2.4.1.56); phosphatidylinositol alpha-mannosyltransferase (EC 2.4.1.57); GDP-Man: Man1GlcNAc2-PP-dolichol alpha-1,3-mannosyltransferase (EC 2.4.1.132); GDP-Man: Man3GlcNAc2-PP-dolichol/Man4GlcNAc2-PP-dolichol alpha-1,2-mannosyltr…	GT	Glycosyl Transferases	1.30E-33	0.3629
gene6767	Scaffold1175	Y_1_DNA	GT71	alpha-mannosyltransferase (EC 2.4.1.-)	GT	Glycosyl Transferases	1.40E-66	0.4758
gene6907	Scaffold1279	Y_1_DNA	GT34	UDP-Gal: galactomannan alpha-1,6-galactosyltransferase (EC 2.4.1.-); UDP-Xyl: xyloglucan alpha-1,6-xylosyltransferase (EC 2.4.2.39); alpha-1,2-galactosyltransferase (EC 2.4.1.-)	GT	Glycosyl Transferases	3.10E-65	0.6536
gene6962	Scaffold1331	Y_1_DNA	GT15	glycolipid 2-alpha-mannosyltransferase (EC 2.4.1.131); GDP-Man: alpha-1,2-mannosyltransferase (EC 2.4.1.-).	GT	Glycosyl Transferases	6.30E-133	0.6784
gene0335	Scaffold11	Y_1_DNA	AA1	Laccase / p-diphenol:oxygen oxidoreductase / ferroxidase (EC 1.10.3.2); ; ferroxidase (EC 1.10.3.-); Laccase-like multicopper oxidase (EC 1.10.3.-)	AA	Auxiliary Activities	4.30E-101	0.6297
gene0555	Scaffold22	Y_1_DNA	AA4	vanillyl-alcohol oxidase (EC 1.1.3.38)	AA	Auxiliary Activities	1.70E-17	0.3719
gene1741	Scaffold100	Y_1_DNA	AA6	1,4-benzoquinone reductase (EC. 1.6.5.6)	AA	Auxiliary Activities	4.00E-86	0.7296
gene1742	Scaffold100	Y_1_DNA	AA6	1,4-benzoquinone reductase (EC. 1.6.5.6)	AA	Auxiliary Activities	2.80E-88	0.97
gene2116	Scaffold132	Y_1_DNA	AA4	vanillyl-alcohol oxidase (EC 1.1.3.38)	AA	Auxiliary Activities	1.40E-24	0.512
gene2191	Scaffold138	Y_1_DNA	AA4	vanillyl-alcohol oxidase (EC 1.1.3.38)	AA	Auxiliary Activities	1.40E-24	0.512
gene2253	Scaffold143	Y_1_DNA	AA1_2	AA1's subfamily	AA	Auxiliary Activities	2.60E-150	0.5288
gene2573	Scaffold175	Y_1_DNA	AA6	1,4-benzoquinone reductase (EC. 1.6.5.6)	AA	Auxiliary Activities	1.10E-87	0.975
gene2911	Scaffold212	Y_1_DNA	AA1_2	AA1's subfamily	AA	Auxiliary Activities	2.30E-105	0.4984
gene3154	Scaffold239	Y_1_DNA	AA2	manganese peroxidase (EC 1.11.1.13); versatile peroxidase (EC 1.11.1.16); lignin peroxidase (EC 1.11.1.14); peroxidase (EC 1.11.1.-)	AA	Auxiliary Activities	1.10E-40	0.6923
gene3184	Scaffold243	Y_1_DNA	AA2	manganese peroxidase (EC 1.11.1.13); versatile peroxidase (EC 1.11.1.16); lignin peroxidase (EC 1.11.1.14); peroxidase (EC 1.11.1.-)	AA	Auxiliary Activities	1.10E-40	0.6923
gene3918	Scaffold342	Y_1_DNA	AA6	1,4-benzoquinone reductase (EC. 1.6.5.6)	AA	Auxiliary Activities	1.10E-87	0.975
gene3930	Scaffold344	Y_1_DNA	AA6	1,4-benzoquinone reductase (EC. 1.6.5.6)	AA	Auxiliary Activities	1.10E-87	0.975
gene4004	Scaffold356	Y_1_DNA	AA7	glucooligosaccharide oxidase (EC 1.1.3.-); chitooligosaccharide oxidase (EC 1.1.3.-)	AA	Auxiliary Activities	5.90E-21	0.3422
gene4377	Scaffold417	Y_1_DNA	AA4	vanillyl-alcohol oxidase (EC 1.1.3.38)	AA	Auxiliary Activities	4.20E-28	0.4561
gene4601	Scaffold457	Y_1_DNA	AA4	vanillyl-alcohol oxidase (EC 1.1.3.38)	AA	Auxiliary Activities	4.10E-28	0.4332
gene4827	Scaffold502	Y_1_DNA	AA1_2	AA1's subfamily	AA	Auxiliary Activities	7.80E-157	0.5463
gene5169	Scaffold570	Y_1_DNA	AA4	vanillyl-alcohol oxidase (EC 1.1.3.38)	AA	Auxiliary Activities	2.70E-26	0.4593
gene5718	Scaffold712	Y_1_DNA	AA1	Laccase / p-diphenol:oxygen oxidoreductase / ferroxidase (EC 1.10.3.2); ; ferroxidase (EC 1.10.3.-); Laccase-like multicopper oxidase (EC 1.10.3.-)	AA	Auxiliary Activities	8.80E-65	0.4844
gene0431	Scaffold15	Y_1_DNA	CE1	acetyl xylan esterase (EC 3.1.1.72); cinnamoyl esterase (EC 3.1.1.-); feruloyl esterase (EC 3.1.1.73); carboxylesterase (EC 3.1.1.1); S-formylglutathione hydrolase (EC 3.1.2.12); diacylglycerol O-acyltransferase (EC 2.3.1.20); trehalose 6-O-mycolyltransferase (EC 2.3.1.122)	CE	Carbohydrate Esterases	3.70E-10	0.7456
gene1000	Scaffold45	Y_1_DNA	CE4	acetyl xylan esterase (EC 3.1.1.72); chitin deacetylase (EC 3.5.1.41); chitooligosaccharide deacetylase (EC 3.5.1.-); peptidoglycan GlcNAc deacetylase (EC 3.5.1.-); peptidoglycan N-acetylmuramic acid deacetylase (EC 3.5.1.-).	CE	Carbohydrate Esterases	9.70E-20	0.3323
gene1049	Scaffold48	Y_1_DNA	CE14	N-acetyl-1-D-myo-inosityl-2-amino-2-deoxy-alpha-D-glucopyranoside deacetylase (EC 3.5.1.89); diacetylchitobiose deacetylase (EC 3.5.1.-); mycothiol S-conjugate amidase (EC 3.5.1.-)	CE	Carbohydrate Esterases	2.30E-09	0.3652
gene1962	Scaffold118	Y_1_DNA	CE12	pectin acetylesterase (EC 3.1.1.-); rhamnogalacturonan acetylesterase (EC 3.1.1.-); acetyl xylan esterase (EC 3.1.1.72)	CE	Carbohydrate Esterases	1.90E-08	0.4901
gene2287	Scaffold147	Y_1_DNA	CE4	acetyl xylan esterase (EC 3.1.1.72); chitin deacetylase (EC 3.5.1.41); chitooligosaccharide deacetylase (EC 3.5.1.-); peptidoglycan GlcNAc deacetylase (EC 3.5.1.-); peptidoglycan N-acetylmuramic acid deacetylase (EC 3.5.1.-).	CE	Carbohydrate Esterases	1.70E-21	0.3155
gene3680	Scaffold310	Y_1_DNA	CE10	arylesterase (EC 3.1.1.-); carboxyl esterase (EC 3.1.1.3); acetylcholinesterase (EC 3.1.1.7); cholinesterase (EC 3.1.1.8); sterol esterase (EC 3.1.1.13); brefeldin A esterase (EC 3.1.1.-).	CE	Carbohydrate Esterases	8.70E-06	0.6512
gene3687	Scaffold311	Y_1_DNA	CE10	arylesterase (EC 3.1.1.-); carboxyl esterase (EC 3.1.1.3); acetylcholinesterase (EC 3.1.1.7); cholinesterase (EC 3.1.1.8); sterol esterase (EC 3.1.1.13); brefeldin A esterase (EC 3.1.1.-).	CE	Carbohydrate Esterases	8.70E-06	0.6512
gene3950	Scaffold348	Y_1_DNA	CE10	arylesterase (EC 3.1.1.-); carboxyl esterase (EC 3.1.1.3); acetylcholinesterase (EC 3.1.1.7); cholinesterase (EC 3.1.1.8); sterol esterase (EC 3.1.1.13); brefeldin A esterase (EC 3.1.1.-).	CE	Carbohydrate Esterases	2.80E-19	0.5462
gene4180	Scaffold382	Y_1_DNA	CE1	acetyl xylan esterase (EC 3.1.1.72); cinnamoyl esterase (EC 3.1.1.-); feruloyl esterase (EC 3.1.1.73); carboxylesterase (EC 3.1.1.1); S-formylglutathione hydrolase (EC 3.1.2.12); diacylglycerol O-acyltransferase (EC 2.3.1.20); trehalose 6-O-mycolyltransferase (EC 2.3.1.122)	CE	Carbohydrate Esterases	4.40E-09	0.4382
gene4181	Scaffold382	Y_1_DNA	CE1	acetyl xylan esterase (EC 3.1.1.72); cinnamoyl esterase (EC 3.1.1.-); feruloyl esterase (EC 3.1.1.73); carboxylesterase (EC 3.1.1.1); S-formylglutathione hydrolase (EC 3.1.2.12); diacylglycerol O-acyltransferase (EC 2.3.1.20); trehalose 6-O-mycolyltransferase (EC 2.3.1.122)	CE	Carbohydrate Esterases	3.20E-10	0.4075
gene4821	Scaffold501	Y_1_DNA	CE10	arylesterase (EC 3.1.1.-); carboxyl esterase (EC 3.1.1.3); acetylcholinesterase (EC 3.1.1.7); cholinesterase (EC 3.1.1.8); sterol esterase (EC 3.1.1.13); brefeldin A esterase (EC 3.1.1.-).	CE	Carbohydrate Esterases	3.00E-16	0.5831
gene5120	Scaffold560	Y_1_DNA	CE1	acetyl xylan esterase (EC 3.1.1.72); cinnamoyl esterase (EC 3.1.1.-); feruloyl esterase (EC 3.1.1.73); carboxylesterase (EC 3.1.1.1); S-formylglutathione hydrolase (EC 3.1.2.12); diacylglycerol O-acyltransferase (EC 2.3.1.20); trehalose 6-O-mycolyltransferase (EC 2.3.1.122)	CE	Carbohydrate Esterases	1.80E-44	0.9003
gene5149	Scaffold566	Y_1_DNA	CE1	acetyl xylan esterase (EC 3.1.1.72); cinnamoyl esterase (EC 3.1.1.-); feruloyl esterase (EC 3.1.1.73); carboxylesterase (EC 3.1.1.1); S-formylglutathione hydrolase (EC 3.1.2.12); diacylglycerol O-acyltransferase (EC 2.3.1.20); trehalose 6-O-mycolyltransferase (EC 2.3.1.122)	CE	Carbohydrate Esterases	1.80E-44	0.9003
gene5252	Scaffold590	Y_1_DNA	CE1	acetyl xylan esterase (EC 3.1.1.72); cinnamoyl esterase (EC 3.1.1.-); feruloyl esterase (EC 3.1.1.73); carboxylesterase (EC 3.1.1.1); S-formylglutathione hydrolase (EC 3.1.2.12); diacylglycerol O-acyltransferase (EC 2.3.1.20); trehalose 6-O-mycolyltransferase (EC 2.3.1.122)	CE	Carbohydrate Esterases	1.60E-11	0.8546
gene5787	Scaffold734	Y_1_DNA	CE1	acetyl xylan esterase (EC 3.1.1.72); cinnamoyl esterase (EC 3.1.1.-); feruloyl esterase (EC 3.1.1.73); carboxylesterase (EC 3.1.1.1); S-formylglutathione hydrolase (EC 3.1.2.12); diacylglycerol O-acyltransferase (EC 2.3.1.20); trehalose 6-O-mycolyltransferase (EC 2.3.1.122)	CE	Carbohydrate Esterases	1.80E-44	0.9003
gene6584	Scaffold1066	Y_1_DNA	CE10	arylesterase (EC 3.1.1.-); carboxyl esterase (EC 3.1.1.3); acetylcholinesterase (EC 3.1.1.7); cholinesterase (EC 3.1.1.8); sterol esterase (EC 3.1.1.13); brefeldin A esterase (EC 3.1.1.-).	CE	Carbohydrate Esterases	1.30E-08	0.5672
gene6888	Scaffold1259	Y_1_DNA	CE10	arylesterase (EC 3.1.1.-); carboxyl esterase (EC 3.1.1.3); acetylcholinesterase (EC 3.1.1.7); cholinesterase (EC 3.1.1.8); sterol esterase (EC 3.1.1.13); brefeldin A esterase (EC 3.1.1.-).	CE	Carbohydrate Esterases	1.50E-17	0.5187
gene7078	Scaffold1455	Y_1_DNA	CE10	arylesterase (EC 3.1.1.-); carboxyl esterase (EC 3.1.1.3); acetylcholinesterase (EC 3.1.1.7); cholinesterase (EC 3.1.1.8); sterol esterase (EC 3.1.1.13); brefeldin A esterase (EC 3.1.1.-).	CE	Carbohydrate Esterases	3.50E-17	0.6011
